# Supplementary material for: The Quantitative Proteome of the Cement and Adhesive Gland of the Pedunculate Barnacle, Pollicipes pollicipes
Source: Int J Mol Sci. 2020 Apr 5;21(7):2524. doi: 10.3390/ijms21072524 (PMC7177777; doi:10.3390/ijms21072524)
Supplement: Supplementary file 1 [file ijms-21-02524-s001.zip]

Archive with 1 entries (1 files):
- ijms-736986-supplementary.xlsx
