# Supplementary material for: The Quantitative Proteome of the Cement and Adhesive Gland of the Pedunculate Barnacle, Pollicipes pollicipes
Source: Int J Mol Sci. 2020 Apr 5;21(7):2524. doi: 10.3390/ijms21072524 (PMC7177777; doi:10.3390/ijms21072524)
Supplement: Supplementary file 1 [file ijms-21-02524-s001.zip › ijms-736986-supplementary.xlsx]

## Sheet: Table S1
	Table S1: Summary statistics of the MaxQuant analyses performed for the cement gland proteome of the barnacle Pollicipes pollicipes.
	Raw file	Experiment	Fraction	Enzyme	Enzyme mode	Enzyme first search	Enzyme mode first search	Use enzyme first search	Variable modifications	Fixed modifications	Multi modifications	Variable modifications first search	Use variable modifications first search	Requantify	Multiplicity	Max. missed cleavages	Labels0	LC-MS run type	Time-dependent recalibration	MS	MS/MS	MS3	MS/MS Submitted	MS/MS Submitted (SIL)	MS/MS Submitted (ISO)	MS/MS Submitted (PEAK)	MS/MS Identified	MS/MS Identified (SIL)	MS/MS Identified (ISO)	MS/MS Identified (PEAK)	MS/MS Identified [%]	MS/MS Identified (SIL) [%]	MS/MS Identified (ISO) [%]	MS/MS Identified (PEAK) [%]	Peptide Sequences Identified	Peaks	Peaks Sequenced	Peaks Sequenced [%]	Peaks Repeatedly Sequenced	Peaks Repeatedly Sequenced [%]	Isotope Patterns	Isotope Patterns Sequenced	Isotope Patterns Sequenced (z>1)	Isotope Patterns Sequenced [%]	Isotope Patterns Sequenced (z>1) [%]	Isotope Patterns Repeatedly Sequenced	Isotope Patterns Repeatedly Sequenced [%]	Recalibrated	Av. Absolute Mass Deviation [ppm]
	E4798_PPGL1	PPGL1	1	Trypsin/P	Specific	Trypsin/P	Specific	TRUE	Oxidation (M);Acetyl (Protein N-term)	Methylthiolation		Oxidation (M);Acetyl (Protein N-term)	TRUE	FALSE	1	2		Standard		9132	115755	0	158990	72520	0	86470	25099	22553	0	2546	15.79	31.1	NaN	2.94	6533	1595950	71860	4.5	15999	22.26	119794	36379	34038	30.37	33.34	17455	47.98	+	0.32439
	E4799_PPGL2	PPGL2	2	Trypsin/P	Specific	Trypsin/P	Specific	TRUE	Oxidation (M);Acetyl (Protein N-term)	Methylthiolation		Oxidation (M);Acetyl (Protein N-term)	TRUE	FALSE	1	2		Standard		8216	121700	0	164687	78713	0	85974	29791	27414	0	2377	18.09	34.83	NaN	2.76	7496	1662627	76246	4.59	16671	21.86	132832	38483	36507	28.97	31.23	18662	48.49	+	0.32376
	E4800_PPGL3	PPGL3	3	Trypsin/P	Specific	Trypsin/P	Specific	TRUE	Oxidation (M);Acetyl (Protein N-term)	Methylthiolation		Oxidation (M);Acetyl (Protein N-term)	TRUE	FALSE	1	2		Standard		8493	118680	0	159444	77916	0	81528	32755	29922	0	2833	20.54	38.4	NaN	3.47	9621	1724176	74677	4.33	16902	22.63	135700	38922	36873	28.68	31.13	18621	47.84	+	0.31991
	PPGL1																																		6533
	PPGL2																																		7496
	PPGL3																																		9621
	Total																			25841	356135	0	483121	229149	0	253972	87645	79889	0	7756	18.14	34.86	NaN	3.05	11755	4982753					388326	113784	107418	29.3	31.83	54738	48.11		0.32244
[truncated: 3 more columns]

## Sheet: Table S2
	Table S2: Summary statistics of the MaxQuant analyses performed for the cement proteome of the barnacle Pollicipes pollicipes.
	Raw file	Experiment	Fraction	Enzyme	Enzyme mode	Enzyme first search	Enzyme mode first search	Use enzyme first search	Variable modifications	Fixed modifications	Multi modifications	Variable modifications first search	Use variable modifications first search	Requantify	Multiplicity	Max. missed cleavages	Labels0	LC-MS run type	Time-dependent recalibration	MS	MS/MS	MS3	MS/MS Submitted	MS/MS Submitted (SIL)	MS/MS Submitted (ISO)	MS/MS Submitted (PEAK)	MS/MS Identified	MS/MS Identified (SIL)	MS/MS Identified (ISO)	MS/MS Identified (PEAK)	MS/MS Identified [%]	MS/MS Identified (SIL) [%]	MS/MS Identified (ISO) [%]	MS/MS Identified (PEAK) [%]	Peptide Sequences Identified	Peaks	Peaks Sequenced	Peaks Sequenced [%]	Peaks Repeatedly Sequenced	Peaks Repeatedly Sequenced [%]	Isotope Patterns	Isotope Patterns Sequenced	Isotope Patterns Sequenced (z>1)	Isotope Patterns Sequenced [%]	Isotope Patterns Sequenced (z>1) [%]	Isotope Patterns Repeatedly Sequenced	Isotope Patterns Repeatedly Sequenced [%]	Recalibrated	Av. Absolute Mass Deviation [ppm]
	E4801_PPCIM1	PPCIM1	1	Trypsin/P	Specific	Trypsin/P	Specific	TRUE	Oxidation (M);Acetyl (Protein N-term)	Methylthiolation		Oxidation (M);Acetyl (Protein N-term)	TRUE	FALSE	1	2		Standard		10930	101365	0	137946	64784	0	73162	2962	2706	0	256	2.15	4.18	NaN	0.35	1012	1651321	62251	3.77	15671	25.17	110759	33202	30166	29.98	33.79	15892	47.86	+	0.40779
	E4802_PPCIM2	PPCIM2	2	Trypsin/P	Specific	Trypsin/P	Specific	TRUE	Oxidation (M);Acetyl (Protein N-term)	Methylthiolation		Oxidation (M);Acetyl (Protein N-term)	TRUE	FALSE	1	2		Standard		12344	93419	0	129204	57634	0	71570	8540	6738	0	1802	6.61	11.69	NaN	2.52	1472	1626699	56461	3.47	13832	24.5	97328	28686	25478	29.47	34.25	13873	48.36	+	0.33826
	E4803_PPCIM3	PPCIM3	3	Trypsin/P	Specific	Trypsin/P	Specific	TRUE	Oxidation (M);Acetyl (Protein N-term)	Methylthiolation		Oxidation (M);Acetyl (Protein N-term)	TRUE	FALSE	1	2		Standard		12089	94056	0	126868	61244	0	65624	12824	10144	0	2680	10.11	16.56	NaN	4.08	2468	1649178	56907	3.45	15197	26.7	103752	30569	27812	29.46	34.04	14828	48.51	+	0.29899
	PPCIM1																																		1012
	PPCIM2																																		1472
	PPCIM3																																		2468
	Total																			35363	288840	0	394018	183662	0	210356	24326	19588	0	4738	6.17	10.67	NaN	2.25	2880	4927198					311839	92457	83456	29.65	34.01	44593	48.23		0.3293
[truncated: 3 more columns]

## Sheet: Table S3
	Table S3: MaxQuant output file of the cement gland proteome from the barnacle Pollicipes pollicipes after filtering with Perseus (version 1.6.2.3). Data filtration included contaminants, REV_ removal, as well as those proteins only identified by site.
	iBAQ PPGL1	iBAQ PPGL2	iBAQ PPGL3	Only identified by site	Reverse	Potential contaminant	Peptides	Razor + unique peptides	Unique peptides	Sequence coverage [%]	Unique + razor sequence coverage [%]	Unique sequence coverage [%]	Mol. weight [kDa]	Q-value	Score	Intensity	MS/MS count	Protein IDs	Majority protein IDs
	#!{Type}E	E	E	C	C	C	N	N	N	N	N	N	N	N	N	N	N	T	T
	0	2849400	10680000				2	2	2	20.5	20.5	20.5	12.665	0	13.367	94706000	5	Ppollicipes_DN106028_c0_g1_i1.p1|XP_013921982.1;Ppollicipes_DN93026_c2_g1_i4.p1|XP_013921982.1;Ppollicipes_DN93026_c2_g1_i3.p1|AHK26790.1	Ppollicipes_DN106028_c0_g1_i1.p1|XP_013921982.1;Ppollicipes_DN93026_c2_g1_i4.p1|XP_013921982.1;Ppollicipes_DN93026_c2_g1_i3.p1|AHK26790.1
	0	0	7817300				1	1	1	26.4	26.4	26.4	11.813	0	17.719	31269000	2	Ppollicipes_DN114992_c0_g1_i1.p2|	Ppollicipes_DN114992_c0_g1_i1.p2|
	252680000	880910016	601750016				9	2	2	24.2	6.2	6.2	18.841	0	30.496	12147000000	34	Ppollicipes_DN115652_c0_g1_i1.p1|ENN82047.1	Ppollicipes_DN115652_c0_g1_i1.p1|ENN82047.1
	2512900	4034500	4201100				2	2	2	19.2	19.2	19.2	14.783	0	10.18	96736000	6	Ppollicipes_DN115834_c0_g1_i1.p3|	Ppollicipes_DN115834_c0_g1_i1.p3|
	52190000	0	0				1	1	1	11.7	11.7	11.7	11.983	0.005022	2.1624	313140000	3	Ppollicipes_DN116540_c0_g1_i1.p2|XP_022190856.1	Ppollicipes_DN116540_c0_g1_i1.p2|XP_022190856.1
	11371000	0	8190000				1	1	1	8.3	8.3	8.3	15.095	0	6.0977	156480000	4	Ppollicipes_DN118699_c0_g1_i1.p3|XP_020300808.1;Ppollicipes_DN74778_c0_g1_i2.p2|XP_023701378.1	Ppollicipes_DN118699_c0_g1_i1.p3|XP_020300808.1;Ppollicipes_DN74778_c0_g1_i2.p2|XP_023701378.1
	0	0	11213000				1	1	1	10.7	10.7	10.7	13.467	0	4.4581	56065000	1	Ppollicipes_DN119045_c0_g1_i1.p1|XP_014856347.1;Ppollicipes_DN94842_c0_g2_i3.p1|XP_011142429.1	Ppollicipes_DN119045_c0_g1_i1.p1|XP_014856347.1;Ppollicipes_DN94842_c0_g2_i3.p1|XP_011142429.1
	0	2753500	10401000				4	4	4	46.7	46.7	46.7	13.127	0	12.526	92083000	5	Ppollicipes_DN119550_c0_g1_i1.p2|	Ppollicipes_DN119550_c0_g1_i1.p2|
	0	0	3023000				2	2	2	10.4	10.4	10.4	16.913	0.0019815	2.5621	18138000	3	Ppollicipes_DN119593_c0_g1_i1.p1|XP_022904284.1;Ppollicipes_DN97181_c0_g1_i5.p1|KRT84883.1;Ppollicipes_DN97181_c0_g1_i4.p1|XP_002427403.1;Ppollicipes_DN97181_c0_g1_i3.p1|XP_002427403.1;Ppollicipes_DN97181_c0_g1_i2.p1|XP_002427403.1;Ppollicipes_DN97181_c0_g1_i6.p1|XP_014259176.1	Ppollicipes_DN119593_c0_g1_i1.p1|XP_022904284.1;Ppollicipes_DN97181_c0_g1_i5.p1|KRT84883.1;Ppollicipes_DN97181_c0_g1_i4.p1|XP_002427403.1;Ppollicipes_DN97181_c0_g1_i3.p1|XP_002427403.1;Ppollicipes_DN97181_c0_g1_i2.p1|XP_002427403.1;Ppollicipes_DN97181_c0_g1_i6.p1|XP_014259176.1
	976550	0	3643300				2	2	2	11.2	11.2	11.2	30.836	0	9.92	55438000	3	Ppollicipes_DN1328_c0_g1_i1.p1|XP_002403005.1	Ppollicipes_DN1328_c0_g1_i1.p1|XP_002403005.1
	8068800	16815000	21772000				8	8	8	30.8	30.8	30.8	29.083	0	32.038	606530000	32	Ppollicipes_DN14249_c0_g1_i1.p1|	Ppollicipes_DN14249_c0_g1_i1.p1|
	4130100	4099100	10372000				1	1	1	11.7	11.7	11.7	15.086	0	7.1862	111610000	4	Ppollicipes_DN16424_c0_g1_i1.p1|KZS06868.1	Ppollicipes_DN16424_c0_g1_i1.p1|KZS06868.1
	1443300	0	4238100				2	2	2	15.8	15.8	15.8	13.49	0	19.492	34088000	3	Ppollicipes_DN17201_c0_g1_i1.p1|XP_018018477.1	Ppollicipes_DN17201_c0_g1_i1.p1|XP_018018477.1
	0	13679000	10605000				2	2	2	24.2	24.2	24.2	10.632	0	9.7563	97133000	5	Ppollicipes_DN18754_c0_g1_i1.p1|	Ppollicipes_DN18754_c0_g1_i1.p1|
	10679000	0	0				6	1	1	20.8	13.2	13.2	16.106	0	9.2548	85433000	2	Ppollicipes_DN20179_c0_g1_i1.p2|P21798.2;Ppollicipes_DN84430_c0_g1_i1.p1|P21797.1	Ppollicipes_DN20179_c0_g1_i1.p2|P21798.2
	6084800	0	0				1	1	1	10.5	10.5	10.5	11.906	0.00067522	2.7708	24339000	1	Ppollicipes_DN24603_c0_g1_i1.p2|XP_022900301.1	Ppollicipes_DN24603_c0_g1_i1.p2|XP_022900301.1
	0	0	7153600				1	1	1	11.8	11.8	11.8	14.854	0	9.2821	28614000	2	Ppollicipes_DN26517_c0_g1_i1.p2|;Ppollicipes_DN84365_c0_g1_i6.p1|XP_023232337.1;Ppollicipes_DN84365_c0_g1_i5.p1|XP_023232337.1;Ppollicipes_DN84365_c0_g1_i4.p1|XP_023232337.1;Ppollicipes_DN84365_c0_g1_i1.p1|XP_023232337.1	Ppollicipes_DN26517_c0_g1_i1.p2|;Ppollicipes_DN84365_c0_g1_i6.p1|XP_023232337.1;Ppollicipes_DN84365_c0_g1_i5.p1|XP_023232337.1;Ppollicipes_DN84365_c0_g1_i4.p1|XP_023232337.1;Ppollicipes_DN84365_c0_g1_i1.p1|XP_023232337.1
	0	0	6880300				1	1	1	15.6	15.6	15.6	13.908	0.00071124	3.2977	27521000	1	Ppollicipes_DN2860_c0_g1_i1.p1|XP_015923737.1;Ppollicipes_DN85974_c0_g1_i1.p1|XP_002411512.1;Ppollicipes_DN85974_c0_g1_i2.p1|XP_018577788.1	Ppollicipes_DN2860_c0_g1_i1.p1|XP_015923737.1;Ppollicipes_DN85974_c0_g1_i1.p1|XP_002411512.1;Ppollicipes_DN85974_c0_g1_i2.p1|XP_018577788.1
	2063600	0	0				1	1	1	7.9	7.9	7.9	16.538	0.0050188	2.1508	18572000	1	Ppollicipes_DN36420_c0_g1_i1.p2|EFX72493.1	Ppollicipes_DN36420_c0_g1_i1.p2|EFX72493.1
	0	3718400	9847600				3	3	3	27.5	27.5	27.5	17.286	0	13.258	135660000	6	Ppollicipes_DN37016_c0_g1_i1.p1|KPP79632.1;Ppollicipes_DN37016_c0_g1_i2.p1|WP_101723643.1	Ppollicipes_DN37016_c0_g1_i1.p1|KPP79632.1
	0	0	0				1	1	1	6.6	6.6	6.6	17.402	0	7.391	0	1	Ppollicipes_DN38012_c0_g1_i1.p2|	Ppollicipes_DN38012_c0_g1_i1.p2|
	71494000	82830000	68036000				1	1	1	10.9	10.9	10.9	11.118	0.0032216	2.3622	1334200000	6	Ppollicipes_DN38978_c0_g1_i1.p1|	Ppollicipes_DN38978_c0_g1_i1.p1|
	0	697390	6678300				4	4	4	27.5	27.5	27.5	30.616	0	14.405	125390000	5	Ppollicipes_DN39152_c0_g1_i1.p1|;Ppollicipes_DN95590_c1_g1_i1.p1|;Ppollicipes_DN95590_c1_g1_i3.p1|	Ppollicipes_DN39152_c0_g1_i1.p1|;Ppollicipes_DN95590_c1_g1_i1.p1|
	47952000	10285000	28665000				5	5	5	36.4	36.4	36.4	11.32	0	37.288	521410000	13	Ppollicipes_DN42724_c0_g1_i1.p2|AGO58852.1	Ppollicipes_DN42724_c0_g1_i1.p2|AGO58852.1
	0	29522000	46034000				1	1	1	7.4	7.4	7.4	13.521	0.0097324	1.8722	151110000	4	Ppollicipes_DN43709_c0_g1_i1.p2|	Ppollicipes_DN43709_c0_g1_i1.p2|
	0	0	4431300				2	2	2	11.9	11.9	11.9	18.707	0	5.694	44313000	4	Ppollicipes_DN47748_c0_g1_i1.p3|XP_022191161.1	Ppollicipes_DN47748_c0_g1_i1.p3|XP_022191161.1
	11554000	10308000	7165000				1	1	1	16.2	16.2	16.2	10.53	0	17.635	174160000	6	Ppollicipes_DN54222_c0_g2_i1.p3|KZS14595.1;Ppollicipes_DN54222_c0_g1_i1.p3|KZS14595.1	Ppollicipes_DN54222_c0_g2_i1.p3|KZS14595.1;Ppollicipes_DN54222_c0_g1_i1.p3|KZS14595.1
	0	0	29882000				5	2	2	84.6	29.8	29.8	11.793	0	14.104	89645000	2	Ppollicipes_DN54455_c0_g1_i1.p1|XP_023719239.1	Ppollicipes_DN54455_c0_g1_i1.p1|XP_023719239.1
	0	0	0				1	1	1	7.7	7.7	7.7	17.132	0	3.502	0	1	Ppollicipes_DN57366_c0_g1_i1.p1|XP_009047055.1	Ppollicipes_DN57366_c0_g1_i1.p1|XP_009047055.1
	22200000	64909000	20760000				2	2	2	18.7	18.7	18.7	11.39	0	81.661	755080000	11	Ppollicipes_DN57569_c0_g1_i1.p1|	Ppollicipes_DN57569_c0_g1_i1.p1|
	7529700	7559700	21221000				5	5	5	48.2	48.2	48.2	15.629	0	26.216	217860000	8	Ppollicipes_DN57625_c0_g1_i1.p1|AAL68638.1	Ppollicipes_DN57625_c0_g1_i1.p1|AAL68638.1
	436980000	166350000	246760000				7	7	7	33.8	33.8	33.8	15.388	0	15.03	3400400000	23	Ppollicipes_DN57795_c0_g1_i2.p2|XP_001862674.1;Ppollicipes_DN92292_c0_g4_i1.p1|3WTP_E;Ppollicipes_DN92292_c0_g4_i2.p1|XP_012678688.1	Ppollicipes_DN57795_c0_g1_i2.p2|XP_001862674.1;Ppollicipes_DN92292_c0_g4_i1.p1|3WTP_E;Ppollicipes_DN92292_c0_g4_i2.p1|XP_012678688.1
	0	0	5866600				1	1	1	12.5	12.5	12.5	17.505	0.00069156	2.9842	52800000	2	Ppollicipes_DN62758_c0_g1_i1.p1|	Ppollicipes_DN62758_c0_g1_i1.p1|
	2201500	0	1346100				2	2	2	7.6	7.6	7.6	31.637	0	3.4973	63856000	3	Ppollicipes_DN62779_c0_g1_i1.p1|XP_022184275.1	Ppollicipes_DN62779_c0_g1_i1.p1|XP_022184275.1
	0	0	0				1	1	1	7.4	7.4	7.4	28.832	0.0056285	2.0919	0	1	Ppollicipes_DN62959_c0_g1_i1.p1|XP_014468928.1	Ppollicipes_DN62959_c0_g1_i1.p1|XP_014468928.1
	0	1005400	0				1	1	1	6.2	6.2	6.2	28.84	0	3.4616	10054000	2	Ppollicipes_DN63082_c0_g1_i1.p1|XP_023223791.1	Ppollicipes_DN63082_c0_g1_i1.p1|XP_023223791.1
	0	0	0				1	1	1	5.6	5.6	5.6	37.285	0.00071225	3.3322	0	1	Ppollicipes_DN64543_c0_g1_i1.p1|XP_016978836.1	Ppollicipes_DN64543_c0_g1_i1.p1|XP_016978836.1
	0	355200	724930				2	2	2	13.3	13.3	13.3	35.987	0.0050346	2.1681	23763000	2	Ppollicipes_DN65276_c0_g1_i1.p1|XP_013780596.1	Ppollicipes_DN65276_c0_g1_i1.p1|XP_013780596.1
	8869800	50820000	57868000				7	7	7	54.6	54.6	54.6	12.041	0	87.05	705340000	31	Ppollicipes_DN6587_c0_g1_i1.p3|	Ppollicipes_DN6587_c0_g1_i1.p3|
	0	1363300	1537700				1	1	1	9.8	9.8	9.8	21.609	0.0097264	1.8678	31911000	2	Ppollicipes_DN66772_c0_g1_i1.p2|XP_021915498.1	Ppollicipes_DN66772_c0_g1_i1.p2|XP_021915498.1
	1283900	2645300	3370700				1	1	1	15.9	15.9	15.9	11.678	0	26.692	51100000	4	Ppollicipes_DN66946_c0_g2_i1.p3|XP_013775123.1	Ppollicipes_DN66946_c0_g2_i1.p3|XP_013775123.1
	7862900	0	28153000				1	1	1	14.4	14.4	14.4	10.564	0	5.0594	180080000	4	Ppollicipes_DN67087_c0_g1_i1.p2|	Ppollicipes_DN67087_c0_g1_i1.p2|
	0	2034200	0				2	2	2	13.3	13.3	13.3	26.323	0	9.7041	24411000	2	Ppollicipes_DN67808_c0_g1_i1.p1|XP_022784486.1	Ppollicipes_DN67808_c0_g1_i1.p1|XP_022784486.1
	0	1827200	1725700				1	1	1	12.6	12.6	12.6	16.397	0	3.4476	28424000	2	Ppollicipes_DN68865_c0_g1_i1.p1|AIU44099.1	Ppollicipes_DN68865_c0_g1_i1.p1|AIU44099.1
	3529100	1098200	1001800				5	5	5	13.1	13.1	13.1	50.734	0	8.8034	146360000	7	Ppollicipes_DN68964_c0_g1_i3.p1|XP_021934037.1;Ppollicipes_DN68964_c0_g1_i1.p1|XP_021934037.1;Ppollicipes_DN68964_c0_g1_i2.p1|ACY45335.1;Ppollicipes_DN68964_c0_g1_i5.p1|ACY45336.1	Ppollicipes_DN68964_c0_g1_i3.p1|XP_021934037.1;Ppollicipes_DN68964_c0_g1_i1.p1|XP_021934037.1;Ppollicipes_DN68964_c0_g1_i2.p1|ACY45335.1
	2152300	0	3251600				1	1	1	7.7	7.7	7.7	23.978	0	7.2326	70252000	0	Ppollicipes_DN68966_c0_g2_i2.p2|XP_013773615.1;Ppollicipes_DN68966_c0_g2_i1.p2|XP_013773615.1	Ppollicipes_DN68966_c0_g2_i2.p2|XP_013773615.1;Ppollicipes_DN68966_c0_g2_i1.p2|XP_013773615.1
	0	2450500	2512100				1	1	1	4.9	4.9	4.9	31.316	0.00067613	2.7773	79401000	3	Ppollicipes_DN69063_c0_g1_i1.p1|XP_023721927.1	Ppollicipes_DN69063_c0_g1_i1.p1|XP_023721927.1
	12515000	17536000	203630000				3	3	3	26.5	26.5	26.5	11.183	0	79.815	934730000	16	Ppollicipes_DN69351_c0_g1_i1.p1|XP_017785752.1	Ppollicipes_DN69351_c0_g1_i1.p1|XP_017785752.1
	136380000	261340000	154100000				6	3	1	44.1	26.3	9.9	17.058	0	52.563	4414600000	23	Ppollicipes_DN69629_c1_g1_i1.p4|EZA46703.1	Ppollicipes_DN69629_c1_g1_i1.p4|EZA46703.1
	0	0	1801200				1	1	1	6.3	6.3	6.3	18.71	0	4.0949	12608000	1	Ppollicipes_DN69796_c0_g1_i1.p1|	Ppollicipes_DN69796_c0_g1_i1.p1|
	1246000	0	1494700				1	1	1	4.8	4.8	4.8	30.144	0	9.4307	49333000	4	Ppollicipes_DN70574_c0_g1_i1.p1|XP_013781088.1	Ppollicipes_DN70574_c0_g1_i1.p1|XP_013781088.1
	1043600	1176200	438050				2	2	2	5.8	5.8	5.8	39.157	0	3.9368	42526000	3	Ppollicipes_DN70650_c0_g1_i1.p1|XP_018016670.1	Ppollicipes_DN70650_c0_g1_i1.p1|XP_018016670.1
	13317000	38010000	0				1	1	1	6.2	6.2	6.2	18.724	0.0032072	2.2853	461940000	1	Ppollicipes_DN70843_c0_g1_i1.p1|	Ppollicipes_DN70843_c0_g1_i1.p1|
	0	0	1146000				1	1	1	4.3	4.3	4.3	41.075	0.0013298	2.6188	20627000	1	Ppollicipes_DN71226_c1_g2_i2.p1|XP_013772662.1;Ppollicipes_DN71226_c1_g2_i1.p1|XP_013772662.1	Ppollicipes_DN71226_c1_g2_i2.p1|XP_013772662.1;Ppollicipes_DN71226_c1_g2_i1.p1|XP_013772662.1
	1645000	39194000	26453000				5	5	5	24.4	24.4	24.4	32.108	0	21.856	874800000	18	Ppollicipes_DN71271_c0_g1_i2.p1|ODN04309.1;Ppollicipes_DN71271_c0_g1_i1.p1|EFX78442.1	Ppollicipes_DN71271_c0_g1_i2.p1|ODN04309.1;Ppollicipes_DN71271_c0_g1_i1.p1|EFX78442.1
	0	0	417500				1	1	1	2.8	2.8	2.8	46.323	0	7.2953	9602500	1	Ppollicipes_DN71537_c0_g1_i1.p1|XP_024114914.1	Ppollicipes_DN71537_c0_g1_i1.p1|XP_024114914.1
	0	1608700	3926500				2	2	2	12	12	12	31.822	0	14.931	77492000	4	Ppollicipes_DN71670_c0_g1_i1.p1|XP_002424979.1	Ppollicipes_DN71670_c0_g1_i1.p1|XP_002424979.1
	3743100	6496500	33326000				3	3	3	13.2	13.2	13.2	26.612	0	33.555	435660000	9	Ppollicipes_DN71713_c0_g1_i1.p2|XP_021950564.1	Ppollicipes_DN71713_c0_g1_i1.p2|XP_021950564.1
	2216800	0	14437000				7	7	7	24.1	24.1	24.1	41.673	0	19.899	266470000	10	Ppollicipes_DN71885_c0_g1_i1.p1|XP_018024669.1	Ppollicipes_DN71885_c0_g1_i1.p1|XP_018024669.1
	1945700	4030700	11625000				3	3	3	34.2	34.2	34.2	11.976	0	35.79	123210000	7	Ppollicipes_DN72021_c0_g1_i2.p2|;Ppollicipes_DN72021_c0_g2_i2.p3|;Ppollicipes_DN72021_c0_g2_i1.p4|	Ppollicipes_DN72021_c0_g1_i2.p2|;Ppollicipes_DN72021_c0_g2_i2.p3|;Ppollicipes_DN72021_c0_g2_i1.p4|
	0	0	2738100				2	2	2	12.9	12.9	12.9	19.095	0	46.664	21905000	2	Ppollicipes_DN72039_c0_g1_i2.p1|	Ppollicipes_DN72039_c0_g1_i2.p1|
	2264600	0	0				2	2	2	12.2	12.2	12.2	27.412	0	4.3648	24911000	2	Ppollicipes_DN72180_c4_g1_i2.p1|EFX79203.1;Ppollicipes_DN72180_c4_g1_i1.p1|EFX79203.1	Ppollicipes_DN72180_c4_g1_i2.p1|EFX79203.1;Ppollicipes_DN72180_c4_g1_i1.p1|EFX79203.1
	0	0	571900				1	1	1	3.6	3.6	3.6	37.07	0.005632	2.0921	6862800	1	Ppollicipes_DN72641_c0_g2_i4.p1|XP_023230458.1	Ppollicipes_DN72641_c0_g2_i4.p1|XP_023230458.1
	15396000	10660000	4389000				1	1	1	13.6	13.6	13.6	11.993	0	7.0164	182670000	7	Ppollicipes_DN72792_c0_g1_i1.p1|	Ppollicipes_DN72792_c0_g1_i1.p1|
	1510700	3415800	3368600				1	1	1	17.2	17.2	17.2	12.773	0	4.3886	33180000	5	Ppollicipes_DN72869_c0_g1_i1.p1|XP_001867355.1	Ppollicipes_DN72869_c0_g1_i1.p1|XP_001867355.1
	0	0	1718100				1	1	1	8.2	8.2	8.2	21.747	0.0019621	2.4802	17181000	1	Ppollicipes_DN72976_c0_g1_i2.p1|XP_007564255.1;Ppollicipes_DN72976_c0_g1_i3.p1|XP_011417676.1	Ppollicipes_DN72976_c0_g1_i2.p1|XP_007564255.1;Ppollicipes_DN72976_c0_g1_i3.p1|XP_011417676.1
	5483300	1131500	17834000				4	4	4	17.5	17.5	17.5	25.459	0	6.0578	195590000	7	Ppollicipes_DN73110_c0_g1_i1.p1|XP_018016551.1	Ppollicipes_DN73110_c0_g1_i1.p1|XP_018016551.1
	0	1912200	3612000				1	1	1	9	9	9	22.221	0.0032031	2.2827	49719000	4	Ppollicipes_DN73134_c0_g1_i3.p1|XP_012232706.1;Ppollicipes_DN73134_c0_g1_i2.p2|XP_011302282.1	Ppollicipes_DN73134_c0_g1_i3.p1|XP_012232706.1;Ppollicipes_DN73134_c0_g1_i2.p2|XP_011302282.1
	0	0	3311700				3	3	3	19.1	19.1	19.1	21.109	0	8.4284	52987000	3	Ppollicipes_DN73479_c0_g1_i3.p1|XP_005969331.1;Ppollicipes_DN73479_c0_g1_i2.p1|XP_005969331.1;Ppollicipes_DN73479_c0_g1_i4.p1|XP_023320252.1;Ppollicipes_DN73479_c0_g1_i1.p1|XP_023320252.1	Ppollicipes_DN73479_c0_g1_i3.p1|XP_005969331.1;Ppollicipes_DN73479_c0_g1_i2.p1|XP_005969331.1;Ppollicipes_DN73479_c0_g1_i4.p1|XP_023320252.1;Ppollicipes_DN73479_c0_g1_i1.p1|XP_023320252.1
	0	0	4031700				1	1	1	10.9	10.9	10.9	15.446	0	3.4707	20159000	1	Ppollicipes_DN74090_c0_g1_i1.p2|XP_023230793.1;Ppollicipes_DN74090_c0_g1_i2.p2|XP_012939752.1	Ppollicipes_DN74090_c0_g1_i1.p2|XP_023230793.1;Ppollicipes_DN74090_c0_g1_i2.p2|XP_012939752.1
	17580000	60336000	66604000				1	1	1	7.3	7.3	7.3	22.074	0.0068281	2.0188	1445200000	23	Ppollicipes_DN74189_c0_g1_i2.p1|XP_021002906.1;Ppollicipes_DN74189_c0_g1_i1.p1|XP_021002906.1	Ppollicipes_DN74189_c0_g1_i2.p1|XP_021002906.1;Ppollicipes_DN74189_c0_g1_i1.p1|XP_021002906.1
	0	0	3124800				1	1	1	8.1	8.1	8.1	18.768	0.0062267	2.0499	15624000	1	Ppollicipes_DN74511_c0_g1_i1.p1|XP_003488789.1;Ppollicipes_DN74511_c0_g1_i5.p1|XP_970519.1;Ppollicipes_DN74511_c0_g1_i4.p1|XP_019872931.1;Ppollicipes_DN74511_c0_g1_i3.p1|XP_019872931.1;Ppollicipes_DN74511_c0_g1_i6.p1|XP_970519.1;Ppollicipes_DN74511_c0_g1_i7.p1|XP_019872931.1	Ppollicipes_DN74511_c0_g1_i1.p1|XP_003488789.1;Ppollicipes_DN74511_c0_g1_i5.p1|XP_970519.1;Ppollicipes_DN74511_c0_g1_i4.p1|XP_019872931.1;Ppollicipes_DN74511_c0_g1_i3.p1|XP_019872931.1;Ppollicipes_DN74511_c0_g1_i6.p1|XP_970519.1;Ppollicipes_DN74511_c0_g1_i7.p1|XP_019872931.1
	0	0	921580				1	1	1	4.8	4.8	4.8	54.013	0	3.8567	19353000	1	Ppollicipes_DN74532_c0_g1_i2.p1|XP_014639072.1;Ppollicipes_DN74532_c0_g1_i1.p1|XP_014639072.1	Ppollicipes_DN74532_c0_g1_i2.p1|XP_014639072.1;Ppollicipes_DN74532_c0_g1_i1.p1|XP_014639072.1
	0	1668800	1623500				1	1	1	14.3	14.3	14.3	12.251	0.00067476	2.7639	32923000	2	Ppollicipes_DN74553_c0_g1_i2.p2|XP_007885467.1;Ppollicipes_DN74553_c0_g1_i1.p2|XP_005112666.2	Ppollicipes_DN74553_c0_g1_i2.p2|XP_007885467.1;Ppollicipes_DN74553_c0_g1_i1.p2|XP_005112666.2
	0	0	886260				1	1	1	5.1	5.1	5.1	36.737	0.0032154	2.3479	12408000	1	Ppollicipes_DN74558_c0_g1_i1.p1|XP_011412339.1	Ppollicipes_DN74558_c0_g1_i1.p1|XP_011412339.1
	28170000	0	29747000				2	2	2	21.2	21.2	21.2	13.129	0	5.5579	173750000	6	Ppollicipes_DN74567_c0_g1_i2.p1|ODN03208.1	Ppollicipes_DN74567_c0_g1_i2.p1|ODN03208.1
	0	0	1722300				1	1	1	5.4	5.4	5.4	29.643	0.00071378	3.3583	29279000	2	Ppollicipes_DN74726_c0_g1_i1.p1|XP_021922387.1	Ppollicipes_DN74726_c0_g1_i1.p1|XP_021922387.1
	179650000	330660000	138100000				16	16	16	79.9	79.9	79.9	21.068	0	259.71	7132500000	128	Ppollicipes_DN74968_c0_g1_i2.p2|XP_004536966.1;Ppollicipes_DN74968_c0_g1_i3.p2|XP_019870240.1	Ppollicipes_DN74968_c0_g1_i2.p2|XP_004536966.1;Ppollicipes_DN74968_c0_g1_i3.p2|XP_019870240.1
	2025200	0	2286700				1	1	1	11	11	11	16.132	0.0013423	2.6993	38807000	3	Ppollicipes_DN75039_c0_g1_i4.p2|EFX90274.1;Ppollicipes_DN75039_c0_g1_i3.p2|EFX90274.1	Ppollicipes_DN75039_c0_g1_i4.p2|EFX90274.1;Ppollicipes_DN75039_c0_g1_i3.p2|EFX90274.1
	35564000	69847000	0				1	1	1	9.6	9.6	9.6	10.455	0.0013441	2.7215	737880000	2	Ppollicipes_DN75123_c0_g1_i3.p1|EFX82586.1	Ppollicipes_DN75123_c0_g1_i3.p1|EFX82586.1
	0	1689900	5621800				4	4	4	29.2	29.2	29.2	23.433	0	8.1228	73117000	4	Ppollicipes_DN75147_c0_g1_i1.p1|XP_003225496.1	Ppollicipes_DN75147_c0_g1_i1.p1|XP_003225496.1
	0	0	3155600				1	1	1	6.8	6.8	6.8	26.629	0.00068074	2.8427	34712000	1	Ppollicipes_DN75179_c0_g1_i1.p1|XP_012284302.1	Ppollicipes_DN75179_c0_g1_i1.p1|XP_012284302.1
	1169000	3960300	13218000				5	5	5	27	27	27	28.598	0	6.9295	238520000	8	Ppollicipes_DN75229_c0_g1_i1.p1|XP_021943867.1;Ppollicipes_DN75229_c0_g1_i3.p1|OXA65201.1;Ppollicipes_DN75229_c0_g1_i4.p2|XP_019769785.1;Ppollicipes_DN75229_c0_g1_i5.p1|ACO11948.1;Ppollicipes_DN75229_c0_g1_i2.p1|ACO11948.1;Ppollicipes_DN75229_c0_g2_i2.p1|XP_021924995.1	Ppollicipes_DN75229_c0_g1_i1.p1|XP_021943867.1;Ppollicipes_DN75229_c0_g1_i3.p1|OXA65201.1;Ppollicipes_DN75229_c0_g1_i4.p2|XP_019769785.1;Ppollicipes_DN75229_c0_g1_i5.p1|ACO11948.1;Ppollicipes_DN75229_c0_g1_i2.p1|ACO11948.1
	0	0	7917200				1	1	1	6.6	6.6	6.6	18.965	0.0038217	2.2602	71255000	3	Ppollicipes_DN75406_c0_g1_i2.p1|XP_023675199.1;Ppollicipes_DN75406_c0_g1_i3.p1|XP_023260796.1;Ppollicipes_DN75406_c0_g1_i1.p1|XP_023260796.1	Ppollicipes_DN75406_c0_g1_i2.p1|XP_023675199.1;Ppollicipes_DN75406_c0_g1_i3.p1|XP_023260796.1;Ppollicipes_DN75406_c0_g1_i1.p1|XP_023260796.1
	0	0	0				1	1	1	11.9	11.9	11.9	13.657	0.00070621	3.2317	0	1	Ppollicipes_DN75543_c0_g1_i1.p1|PNF19353.1	Ppollicipes_DN75543_c0_g1_i1.p1|PNF19353.1
	2864100	4826600	24391000				4	3	3	33.6	25.2	25.2	14.944	0	11.518	352900000	8	Ppollicipes_DN75543_c0_g2_i1.p1|XP_012271155.1	Ppollicipes_DN75543_c0_g2_i1.p1|XP_012271155.1
	639960	4559900	6945100				5	5	5	25.4	25.4	25.4	32.52	0	29.026	170030000	16	Ppollicipes_DN75579_c0_g1_i1.p1|XP_013772203.1;Ppollicipes_DN75579_c0_g1_i2.p1|XP_013772203.1;Ppollicipes_DN75579_c0_g1_i5.p1|XP_013772203.1	Ppollicipes_DN75579_c0_g1_i1.p1|XP_013772203.1;Ppollicipes_DN75579_c0_g1_i2.p1|XP_013772203.1
	0	0	1950800				3	3	3	6.6	6.6	6.6	72.5	0	10.871	74130000	5	Ppollicipes_DN75864_c0_g1_i2.p1|KFM70854.1;Ppollicipes_DN75864_c0_g1_i1.p1|KFM70854.1;Ppollicipes_DN75864_c0_g1_i3.p1|	Ppollicipes_DN75864_c0_g1_i2.p1|KFM70854.1;Ppollicipes_DN75864_c0_g1_i1.p1|KFM70854.1
	0	5142200	8699300				4	4	4	45	45	45	14.464	0	9.1311	96890000	6	Ppollicipes_DN75881_c0_g1_i4.p1|XP_018576782.1;Ppollicipes_DN75881_c0_g1_i5.p1|XP_018576782.1;Ppollicipes_DN75881_c0_g1_i6.p1|XP_018576782.1;Ppollicipes_DN75881_c0_g1_i3.p1|XP_018018138.1	Ppollicipes_DN75881_c0_g1_i4.p1|XP_018576782.1;Ppollicipes_DN75881_c0_g1_i5.p1|XP_018576782.1;Ppollicipes_DN75881_c0_g1_i6.p1|XP_018576782.1;Ppollicipes_DN75881_c0_g1_i3.p1|XP_018018138.1
	8606500	24977000	58155000				11	11	11	45.3	45.3	45.3	35.791	0	89.586	1926500000	36	Ppollicipes_DN75985_c0_g1_i1.p1|XP_011301856.1;Ppollicipes_DN75985_c0_g1_i2.p1|XP_011301857.1;Ppollicipes_DN48060_c0_g1_i1.p2|BAK78892.1	Ppollicipes_DN75985_c0_g1_i1.p1|XP_011301856.1
	0	0	6059700				1	1	1	10.3	10.3	10.3	16.081	0	4.2163	48477000	2	Ppollicipes_DN76216_c0_g1_i1.p1|XP_018009638.1	Ppollicipes_DN76216_c0_g1_i1.p1|XP_018009638.1
	0	0	15437000				1	1	1	12.1	12.1	12.1	16.365	0	38.949	61747000	2	Ppollicipes_DN76722_c0_g1_i2.p1|XP_013777724.1;Ppollicipes_DN76722_c0_g1_i1.p1|XP_013777724.1	Ppollicipes_DN76722_c0_g1_i2.p1|XP_013777724.1;Ppollicipes_DN76722_c0_g1_i1.p1|XP_013777724.1
	0	434080	13239000				4	4	4	29.8	29.8	29.8	19.283	0	10.132	164080000	6	Ppollicipes_DN76808_c0_g2_i1.p2|XP_023224526.1	Ppollicipes_DN76808_c0_g2_i1.p2|XP_023224526.1
	0	0	1390800				1	1	1	9	9	9	22.505	0.0019672	2.5181	13908000	1	Ppollicipes_DN76833_c0_g2_i1.p1|XP_021958754.1;Ppollicipes_DN76833_c0_g2_i2.p1|XP_021958754.1	Ppollicipes_DN76833_c0_g2_i1.p1|XP_021958754.1;Ppollicipes_DN76833_c0_g2_i2.p1|XP_021958754.1
	659720	1284000	9134800				9	6	6	23.1	14.5	14.5	53.928	0	63.673	265880000	14	Ppollicipes_DN76845_c1_g1_i1.p1|XP_018330439.1;Ppollicipes_DN76845_c1_g2_i1.p1|XP_018012343.1	Ppollicipes_DN76845_c1_g1_i1.p1|XP_018330439.1
	0	34655000	565740032				5	5	5	15.2	15.2	15.2	26.624	0	81.471	1200800000	21	Ppollicipes_DN76938_c0_g1_i1.p1|EFX80892.1;Ppollicipes_DN76938_c0_g1_i2.p1|EFX80892.1;Ppollicipes_DN76938_c0_g1_i4.p1|EFX80892.1	Ppollicipes_DN76938_c0_g1_i1.p1|EFX80892.1;Ppollicipes_DN76938_c0_g1_i2.p1|EFX80892.1;Ppollicipes_DN76938_c0_g1_i4.p1|EFX80892.1
	0	0	678190				1	1	1	8.2	8.2	8.2	32.13	0.0019544	2.4406	8138300	1	Ppollicipes_DN77093_c0_g1_i4.p1|XP_021930691.1;Ppollicipes_DN77093_c0_g1_i3.p1|XP_021930691.1	Ppollicipes_DN77093_c0_g1_i4.p1|XP_021930691.1;Ppollicipes_DN77093_c0_g1_i3.p1|XP_021930691.1
	4085900	9850400	8768600				3	1	1	43.2	13.7	13.7	16.281	0	15.379	181640000	9	Ppollicipes_DN77292_c1_g2_i1.p1|	Ppollicipes_DN77292_c1_g2_i1.p1|
	260630000	21806000	16637000				4	4	4	30.5	30.5	30.5	13.734	0	6.2317	1794400000	13	Ppollicipes_DN77412_c0_g1_i1.p1|EFX70199.1;Ppollicipes_DN72566_c0_g1_i1.p2|XP_012257762.1;Ppollicipes_DN88397_c0_g1_i1.p1|NP_001035451.1	Ppollicipes_DN77412_c0_g1_i1.p1|EFX70199.1;Ppollicipes_DN72566_c0_g1_i1.p2|XP_012257762.1
	1590200	0	2183300				1	1	1	10.9	10.9	10.9	18.933	0	5.6936	33962000	4	Ppollicipes_DN77424_c0_g1_i1.p1|EFX87607.1	Ppollicipes_DN77424_c0_g1_i1.p1|EFX87607.1
	0	8009100	6777900				2	2	2	22.4	22.4	22.4	15.044	0	26.704	88722000	4	Ppollicipes_DN77530_c0_g2_i1.p1|;Ppollicipes_DN77530_c0_g1_i3.p1|XP_014116089.1;Ppollicipes_DN77530_c0_g1_i2.p1|XP_014116089.1;Ppollicipes_DN77530_c0_g1_i1.p1|XP_014116089.1	Ppollicipes_DN77530_c0_g2_i1.p1|;Ppollicipes_DN77530_c0_g1_i3.p1|XP_014116089.1;Ppollicipes_DN77530_c0_g1_i2.p1|XP_014116089.1;Ppollicipes_DN77530_c0_g1_i1.p1|XP_014116089.1
	0	1199500	1259200				1	1	1	3.6	3.6	3.6	55.96	0.0013369	2.6439	56549000	2	Ppollicipes_DN77728_c0_g1_i1.p1|XP_969056.1	Ppollicipes_DN77728_c0_g1_i1.p1|XP_969056.1
	1641300	0	9192800				2	2	2	24.6	24.6	24.6	13.91	0	9.6893	75839000	3	Ppollicipes_DN77792_c2_g1_i1.p1|EFX86426.1	Ppollicipes_DN77792_c2_g1_i1.p1|EFX86426.1
	0	0	8594000				2	2	2	24.5	24.5	24.5	11.122	0	9.6792	51564000	3	Ppollicipes_DN78020_c0_g1_i1.p4|;Ppollicipes_DN78020_c1_g1_i1.p1|XP_019867873.1;Ppollicipes_DN94426_c0_g1_i1.p1|XP_023022415.1;Ppollicipes_DN78020_c1_g1_i6.p1|XP_019867873.1;Ppollicipes_DN78020_c1_g1_i5.p1|XP_019867873.1;Ppollicipes_DN78020_c1_g1_i4.p1|XP_019867873.1;Ppollicipes_DN78020_c1_g1_i2.p1|XP_019867873.1;Ppollicipes_DN94426_c0_g1_i2.p1|XP_023022415.1;Ppollicipes_DN78020_c1_g1_i3.p1|XP_01…	Ppollicipes_DN78020_c0_g1_i1.p4|;Ppollicipes_DN78020_c1_g1_i1.p1|XP_019867873.1;Ppollicipes_DN94426_c0_g1_i1.p1|XP_023022415.1;Ppollicipes_DN78020_c1_g1_i6.p1|XP_019867873.1;Ppollicipes_DN78020_c1_g1_i5.p1|XP_019867873.1;Ppollicipes_DN78020_c1_g1_i4.p1|XP_019867873.1;Ppollicipes_DN78020_c1_g1_i2.p1|XP_019867873.1;Ppollicipes_DN94426_c0_g1_i2.p1|XP_023022415.1;Ppollicipes_DN78020_c1_g1_i3.p1|XP_01…
	0	567910	2181900				3	3	3	19.3	19.3	19.3	41.27	0	10.235	60497000	4	Ppollicipes_DN78039_c0_g1_i6.p1|;Ppollicipes_DN78039_c0_g1_i3.p1|;Ppollicipes_DN78039_c0_g1_i5.p1|;Ppollicipes_DN78039_c0_g1_i1.p1|	Ppollicipes_DN78039_c0_g1_i6.p1|;Ppollicipes_DN78039_c0_g1_i3.p1|;Ppollicipes_DN78039_c0_g1_i5.p1|;Ppollicipes_DN78039_c0_g1_i1.p1|
	1222300	0	12491000				7	4	4	35.1	24.9	24.9	25.846	0	9.67	191980000	5	Ppollicipes_DN78205_c0_g1_i2.p2|AME17877.1;Ppollicipes_DN78205_c0_g1_i1.p1|AME17877.1	Ppollicipes_DN78205_c0_g1_i2.p2|AME17877.1;Ppollicipes_DN78205_c0_g1_i1.p1|AME17877.1
	3258900	3914800	6556600				1	1	1	16.2	16.2	16.2	11.148	0	6.8847	68651000	3	Ppollicipes_DN78279_c0_g1_i4.p2|XP_013073027.1;Ppollicipes_DN78279_c0_g1_i1.p1|XP_019619946.1;Ppollicipes_DN78279_c0_g1_i2.p1|XP_022784331.1;Ppollicipes_DN78279_c0_g1_i3.p1|XP_022784331.1	Ppollicipes_DN78279_c0_g1_i4.p2|XP_013073027.1;Ppollicipes_DN78279_c0_g1_i1.p1|XP_019619946.1;Ppollicipes_DN78279_c0_g1_i2.p1|XP_022784331.1;Ppollicipes_DN78279_c0_g1_i3.p1|XP_022784331.1
	12497000	20121000	30423000				9	9	9	45.2	45.2	45.2	28.526	0	81.099	1134700000	35	Ppollicipes_DN78320_c0_g1_i2.p1|XP_022203084.1;Ppollicipes_DN78320_c0_g1_i1.p1|XP_023232280.1	Ppollicipes_DN78320_c0_g1_i2.p1|XP_022203084.1;Ppollicipes_DN78320_c0_g1_i1.p1|XP_023232280.1
	4719100	19924000	20502000				11	11	11	40.7	40.7	40.7	38.531	0	56.163	948040000	29	Ppollicipes_DN78814_c2_g1_i3.p1|KZS05132.1;Ppollicipes_DN78814_c2_g1_i1.p1|XP_023344674.1;Ppollicipes_DN78814_c2_g1_i6.p1|KZS05132.1;Ppollicipes_DN87187_c0_g1_i1.p2|KZS05132.1;Ppollicipes_DN78814_c2_g1_i5.p1|XP_015783061.1;Ppollicipes_DN78814_c2_g2_i1.p1|XP_002605416.1	Ppollicipes_DN78814_c2_g1_i3.p1|KZS05132.1;Ppollicipes_DN78814_c2_g1_i1.p1|XP_023344674.1;Ppollicipes_DN78814_c2_g1_i6.p1|KZS05132.1;Ppollicipes_DN87187_c0_g1_i1.p2|KZS05132.1
	0	1160400	0				1	1	1	9.8	9.8	9.8	31.632	0	4.26	13925000	1	Ppollicipes_DN78876_c0_g1_i1.p1|XP_015510081.1;Ppollicipes_DN78876_c0_g1_i2.p1|XP_015510081.1	Ppollicipes_DN78876_c0_g1_i1.p1|XP_015510081.1;Ppollicipes_DN78876_c0_g1_i2.p1|XP_015510081.1
	42771000	7638400	0				1	1	1	11.6	11.6	11.6	12.339	0.0038192	2.256	302450000	5	Ppollicipes_DN78965_c0_g2_i1.p1|XP_013187128.1	Ppollicipes_DN78965_c0_g2_i1.p1|XP_013187128.1
	978590	1618800	0				3	3	3	18.2	18.2	18.2	13.902	0	8.5406	15584000	6	Ppollicipes_DN79193_c0_g1_i6.p2|XP_021431024.1;Ppollicipes_DN79193_c0_g1_i5.p1|XP_021431024.1;Ppollicipes_DN79193_c0_g1_i3.p3|XP_021431024.1;Ppollicipes_DN79193_c0_g1_i2.p2|XP_021431024.1;Ppollicipes_DN79193_c0_g1_i8.p1|KFM77036.1;Ppollicipes_DN79193_c0_g1_i1.p2|KFM77036.1	Ppollicipes_DN79193_c0_g1_i6.p2|XP_021431024.1;Ppollicipes_DN79193_c0_g1_i5.p1|XP_021431024.1;Ppollicipes_DN79193_c0_g1_i3.p3|XP_021431024.1;Ppollicipes_DN79193_c0_g1_i2.p2|XP_021431024.1
	4860100	4956300	5388800				4	4	4	19	19	19	30.751	0	11.359	288900000	15	Ppollicipes_DN79312_c0_g1_i1.p1|AHL84105.1	Ppollicipes_DN79312_c0_g1_i1.p1|AHL84105.1
	0	0	1743300				1	1	1	8.3	8.3	8.3	23.577	0	5.453	20920000	2	Ppollicipes_DN79416_c0_g1_i2.p2|XP_018013589.1;Ppollicipes_DN79416_c0_g1_i1.p2|XP_018013589.1;Ppollicipes_DN79416_c0_g1_i3.p3|XP_018013589.1	Ppollicipes_DN79416_c0_g1_i2.p2|XP_018013589.1;Ppollicipes_DN79416_c0_g1_i1.p2|XP_018013589.1;Ppollicipes_DN79416_c0_g1_i3.p3|XP_018013589.1
	5766300	11596000	18295000				10	10	10	45.7	45.7	45.7	35.881	0	83.63	677500000	36	Ppollicipes_DN79511_c0_g1_i1.p1|KZS17437.1	Ppollicipes_DN79511_c0_g1_i1.p1|KZS17437.1
	114420000	396920000	315760000				14	11	2	53.6	44.5	4.9	29.87	0	263.85	10752000000	90	Ppollicipes_DN79607_c2_g1_i5.p1|XP_021915261.1;Ppollicipes_DN79607_c2_g1_i7.p1|XP_021915261.1	Ppollicipes_DN79607_c2_g1_i5.p1|XP_021915261.1;Ppollicipes_DN79607_c2_g1_i7.p1|XP_021915261.1
	215670000	610200000	383870016				10	6	4	51.4	28.6	16.5	28.512	0	301.87	13307000000	87	Ppollicipes_DN79607_c2_g1_i6.p1|XP_021915261.1;Ppollicipes_DN79607_c2_g1_i8.p6|XP_021915261.1;Ppollicipes_DN79607_c2_g1_i4.p6|XP_021915261.1	Ppollicipes_DN79607_c2_g1_i6.p1|XP_021915261.1;Ppollicipes_DN79607_c2_g1_i8.p6|XP_021915261.1;Ppollicipes_DN79607_c2_g1_i4.p6|XP_021915261.1
	447440000	988739968	741710016				14	9	8	72.8	53.8	48.2	21.836	0	151.75	19601000000	96	Ppollicipes_DN79607_c2_g2_i1.p1|XP_022186477.1;Ppollicipes_DN79607_c2_g2_i3.p1|XP_022186477.1;Ppollicipes_DN79607_c2_g2_i4.p2|XP_022186477.1;Ppollicipes_DN79607_c2_g2_i2.p2|XP_022186477.1	Ppollicipes_DN79607_c2_g2_i1.p1|XP_022186477.1;Ppollicipes_DN79607_c2_g2_i3.p1|XP_022186477.1
	0	2955000	2092700				1	1	1	6.5	6.5	6.5	25.335	0.0013289	2.6144	30286000	2	Ppollicipes_DN79723_c0_g1_i2.p1|XP_021928251.1	Ppollicipes_DN79723_c0_g1_i2.p1|XP_021928251.1
	0	1033700	1414100				1	1	1	3.3	3.3	3.3	43.009	0.0019506	2.431	44060000	2	Ppollicipes_DN79868_c0_g1_i2.p1|XP_023232987.1;Ppollicipes_DN79868_c0_g1_i1.p1|XP_023232987.1	Ppollicipes_DN79868_c0_g1_i2.p1|XP_023232987.1;Ppollicipes_DN79868_c0_g1_i1.p1|XP_023232987.1
	8210500	12339000	7776800				5	3	3	27.7	14.6	14.6	30.043	0	27.096	396560000	11	Ppollicipes_DN79987_c0_g1_i2.p2|XP_015183290.1;Ppollicipes_DN79987_c0_g1_i1.p1|XP_013109089.1	Ppollicipes_DN79987_c0_g1_i2.p2|XP_015183290.1
	21003000	63547000	5072700				5	2	2	40.3	23.1	23.1	14.422	0	8.9798	716980000	9	Ppollicipes_DN79987_c0_g3_i1.p1|BAC66140.1	Ppollicipes_DN79987_c0_g3_i1.p1|BAC66140.1
	18160000	7250900	20969000				6	6	6	36.1	36.1	36.1	26.719	0	49.593	510180000	30	Ppollicipes_DN80003_c0_g1_i1.p1|ASS34531.1	Ppollicipes_DN80003_c0_g1_i1.p1|ASS34531.1
	0	0	1318500				1	1	1	4.4	4.4	4.4	27.506	0.0074166	1.998	18459000	1	Ppollicipes_DN80052_c0_g1_i1.p1|	Ppollicipes_DN80052_c0_g1_i1.p1|
	7027500	12234000	6583200				5	5	5	27.1	27.1	27.1	19.859	0	11.092	206760000	11	Ppollicipes_DN80082_c0_g1_i1.p1|XP_014662667.1	Ppollicipes_DN80082_c0_g1_i1.p1|XP_014662667.1
	0	1429300	3849900				2	2	2	17.8	17.8	17.8	19.513	0	7.6896	58072000	4	Ppollicipes_DN80123_c0_g1_i6.p1|XP_002405949.1;Ppollicipes_DN80123_c0_g1_i13.p1|XP_002405949.1;Ppollicipes_DN80123_c0_g1_i12.p1|XP_002405949.1;Ppollicipes_DN80123_c0_g1_i4.p1|XP_018903948.1;Ppollicipes_DN80123_c0_g1_i10.p1|XP_018903948.1;Ppollicipes_DN80123_c0_g1_i1.p1|XP_002405949.1	Ppollicipes_DN80123_c0_g1_i6.p1|XP_002405949.1;Ppollicipes_DN80123_c0_g1_i13.p1|XP_002405949.1;Ppollicipes_DN80123_c0_g1_i12.p1|XP_002405949.1;Ppollicipes_DN80123_c0_g1_i4.p1|XP_018903948.1;Ppollicipes_DN80123_c0_g1_i10.p1|XP_018903948.1;Ppollicipes_DN80123_c0_g1_i1.p1|XP_002405949.1
	49780000	369009984	331350016				11	5	4	53.2	32.1	26.1	23.915	0	58.489	6751300000	45	Ppollicipes_DN80242_c2_g1_i4.p1|SIW61628.1;Ppollicipes_DN80242_c2_g1_i3.p1|SIW61628.1;Ppollicipes_DN80242_c2_g1_i1.p2|EFX78003.1	Ppollicipes_DN80242_c2_g1_i4.p1|SIW61628.1;Ppollicipes_DN80242_c2_g1_i3.p1|SIW61628.1
	880979968	1653299968	1412099968				16	16	0	89.2	89.2	0	15.419	0	253.95	31571000000	166	Ppollicipes_DN80242_c2_g2_i1.p1|SIW61628.1	Ppollicipes_DN80242_c2_g2_i1.p1|SIW61628.1
	1100200	8151700	8261000				8	4	4	28.8	17.7	17.7	32.62	0	13.366	315230000	8	Ppollicipes_DN80242_c2_g3_i3.p1|BAB64298.1;Ppollicipes_DN80242_c2_g3_i2.p1|SIW61628.1;Ppollicipes_DN80242_c2_g3_i1.p3|BAB64298.1	Ppollicipes_DN80242_c2_g3_i3.p1|BAB64298.1;Ppollicipes_DN80242_c2_g3_i2.p1|SIW61628.1
	621550	1088600	0				1	1	1	5.2	5.2	5.2	44.028	0	7.9485	20521000	2	Ppollicipes_DN80254_c0_g1_i3.p1|KZS07838.1;Ppollicipes_DN80254_c0_g1_i2.p1|KZS07838.1	Ppollicipes_DN80254_c0_g1_i3.p1|KZS07838.1;Ppollicipes_DN80254_c0_g1_i2.p1|KZS07838.1
	1319800	6006500	4654900				2	2	2	13.9	13.9	13.9	19.296	0	4.2029	71887000	5	Ppollicipes_DN80302_c0_g2_i1.p2|ABW86655.1;Ppollicipes_DN80302_c0_g3_i1.p1|ABW86655.1	Ppollicipes_DN80302_c0_g2_i1.p2|ABW86655.1;Ppollicipes_DN80302_c0_g3_i1.p1|ABW86655.1
	0	0	304120				1	1	1	2.7	2.7	2.7	60.952	0	3.4107	11253000	1	Ppollicipes_DN80324_c0_g1_i1.p1|XP_006622930.1	Ppollicipes_DN80324_c0_g1_i1.p1|XP_006622930.1
	0	1636300	2494500				1	1	1	12.9	12.9	12.9	16.56	0.00067751	2.7928	41308000	2	Ppollicipes_DN80418_c0_g1_i2.p1|XP_011553484.1;Ppollicipes_DN80418_c0_g1_i3.p1|XP_011553484.1	Ppollicipes_DN80418_c0_g1_i2.p1|XP_011553484.1;Ppollicipes_DN80418_c0_g1_i3.p1|XP_011553484.1
	0	0	10809000				3	3	3	22.2	22.2	22.2	26.333	0	12.93	140510000	4	Ppollicipes_DN80430_c0_g1_i1.p2|XP_014285167.1	Ppollicipes_DN80430_c0_g1_i1.p2|XP_014285167.1
	0	0	2601000				1	1	1	12.7	12.7	12.7	16.285	0	8.3704	20808000	2	Ppollicipes_DN80475_c0_g1_i3.p1|XP_011064629.1;Ppollicipes_DN80475_c0_g1_i5.p1|XP_022198105.1;Ppollicipes_DN80475_c0_g1_i4.p1|XP_022198105.1	Ppollicipes_DN80475_c0_g1_i3.p1|XP_011064629.1;Ppollicipes_DN80475_c0_g1_i5.p1|XP_022198105.1;Ppollicipes_DN80475_c0_g1_i4.p1|XP_022198105.1
	58808000	239800000	203110000				18	18	16	74	74	69.9	34.375	0	323.31	9532600000	156	Ppollicipes_DN80522_c6_g1_i6.p1|KZS08362.1;Ppollicipes_DN80522_c6_g1_i5.p1|KZS08362.1;Ppollicipes_DN80522_c6_g1_i2.p1|KZS08362.1;Ppollicipes_DN80522_c6_g1_i11.p2|KZS08362.1;Ppollicipes_DN89357_c1_g2_i1.p2|CEO43688.1;Ppollicipes_DN80522_c6_g1_i9.p1|KZS08362.1;Ppollicipes_DN80522_c6_g1_i12.p1|KZS08362.1;Ppollicipes_DN80522_c6_g1_i10.p1|KZS08362.1;Ppollicipes_DN80522_c6_g1_i7.p2|KZS08362.1;Ppollicip…	Ppollicipes_DN80522_c6_g1_i6.p1|KZS08362.1;Ppollicipes_DN80522_c6_g1_i5.p1|KZS08362.1;Ppollicipes_DN80522_c6_g1_i2.p1|KZS08362.1;Ppollicipes_DN80522_c6_g1_i11.p2|KZS08362.1;Ppollicipes_DN89357_c1_g2_i1.p2|CEO43688.1;Ppollicipes_DN80522_c6_g1_i9.p1|KZS08362.1;Ppollicipes_DN80522_c6_g1_i12.p1|KZS08362.1;Ppollicipes_DN80522_c6_g1_i10.p1|KZS08362.1;Ppollicipes_DN80522_c6_g1_i7.p2|KZS08362.1
	134720000	417540000	330670016				7	4	1	74.1	50	19	13.074	0	19.195	5297600000	62	Ppollicipes_DN80522_c6_g2_i1.p2|BAB64298.1	Ppollicipes_DN80522_c6_g2_i1.p2|BAB64298.1
	0	0	0				1	1	1	19.6	19.6	19.6	11.341	0	11.673	0	1	Ppollicipes_DN80692_c0_g1_i1.p1|XP_014724447.1	Ppollicipes_DN80692_c0_g1_i1.p1|XP_014724447.1
	5181400	0	20656000				3	3	3	20.5	20.5	20.5	17.842	0	8.7029	232540000	9	Ppollicipes_DN80772_c0_g1_i1.p1|CAG03659.1	Ppollicipes_DN80772_c0_g1_i1.p1|CAG03659.1
	0	0	1257900				2	2	2	9.9	9.9	9.9	44.839	0	6.7507	33964000	2	Ppollicipes_DN80899_c0_g1_i2.p1|XP_017080862.1;Ppollicipes_DN80899_c0_g1_i1.p1|XP_017080862.1	Ppollicipes_DN80899_c0_g1_i2.p1|XP_017080862.1;Ppollicipes_DN80899_c0_g1_i1.p1|XP_017080862.1
	2227600	1084300	7315800				3	3	3	17.9	17.9	17.9	30.764	0	12.87	170040000	7	Ppollicipes_DN80975_c0_g1_i2.p1|XP_013781869.1	Ppollicipes_DN80975_c0_g1_i2.p1|XP_013781869.1
	2500600	0	2959600				1	1	1	3.6	3.6	3.6	35.576	0	6.7499	81902000	5	Ppollicipes_DN80991_c0_g4_i1.p1|XP_973546.1	Ppollicipes_DN80991_c0_g4_i1.p1|XP_973546.1
	1173100	2687500	0				1	1	1	9.6	9.6	9.6	27.897	0	16.114	54049000	2	Ppollicipes_DN81109_c0_g1_i1.p2|EFX84494.1	Ppollicipes_DN81109_c0_g1_i1.p2|EFX84494.1
	772160	0	1132900				1	1	1	5	5	5	26.474	0.0032051	2.2844	24766000	3	Ppollicipes_DN81277_c0_g1_i1.p1|XP_023216161.1	Ppollicipes_DN81277_c0_g1_i1.p1|XP_023216161.1
	0	3852300	2190900				3	3	3	20.9	20.9	20.9	33.691	0	9.2704	90648000	4	Ppollicipes_DN81279_c0_g1_i1.p1|XP_014679379.1;Ppollicipes_DN81279_c0_g1_i2.p1|XP_014679379.1	Ppollicipes_DN81279_c0_g1_i1.p1|XP_014679379.1;Ppollicipes_DN81279_c0_g1_i2.p1|XP_014679379.1
	0	0	6481700				1	1	1	19.6	19.6	19.6	13.798	0	7.1538	25927000	1	Ppollicipes_DN81316_c1_g2_i5.p1|;Ppollicipes_DN81316_c1_g2_i4.p1|;Ppollicipes_DN81316_c1_g2_i3.p1|PSN47030.1	Ppollicipes_DN81316_c1_g2_i5.p1|;Ppollicipes_DN81316_c1_g2_i4.p1|;Ppollicipes_DN81316_c1_g2_i3.p1|PSN47030.1
	907120	1072700	4004600				3	3	3	10.2	10.2	10.2	37.486	0	4.1985	101730000	7	Ppollicipes_DN81325_c0_g1_i1.p1|XP_022903179.1;Ppollicipes_DN2445_c1_g1_i1.p3|XP_023707454.1;Ppollicipes_DN2445_c0_g1_i1.p1|EFX69671.1	Ppollicipes_DN81325_c0_g1_i1.p1|XP_022903179.1;Ppollicipes_DN2445_c1_g1_i1.p3|XP_023707454.1
	1902800	0	3722800				5	5	5	11.4	11.4	11.4	74.233	0	36.743	168770000	8	Ppollicipes_DN81365_c0_g1_i1.p1|XP_018011576.1	Ppollicipes_DN81365_c0_g1_i1.p1|XP_018011576.1
	332860000	424900000	802009984				15	4	4	67.4	36.2	36.2	15.675	0	61.168	14038000000	27	Ppollicipes_DN81385_c0_g4_i2.p2|AAR82845.1;Ppollicipes_DN81385_c0_g4_i1.p2|AAR82845.1;Ppollicipes_DN97365_c2_g5_i1.p1|	Ppollicipes_DN81385_c0_g4_i2.p2|AAR82845.1;Ppollicipes_DN81385_c0_g4_i1.p2|AAR82845.1
	238920000	398640000	224310000				14	13	7	62.9	58.7	29.9	18.591	0	140.24	6894900000	97	Ppollicipes_DN81403_c2_g1_i2.p1|XP_017879176.1;Ppollicipes_DN81403_c2_g1_i1.p2|XP_015523242.1	Ppollicipes_DN81403_c2_g1_i2.p1|XP_017879176.1;Ppollicipes_DN81403_c2_g1_i1.p2|XP_015523242.1
	26764000	43964000	20522000				26	21	17	68.1	60	48.7	59.439	0	154.22	3285000000	90	Ppollicipes_DN81403_c4_g1_i7.p1|XP_022914425.1;Ppollicipes_DN81403_c4_g1_i2.p1|EFA11121.2;Ppollicipes_DN81403_c4_g1_i6.p1|XP_022914425.1;Ppollicipes_DN81403_c4_g1_i8.p2|XP_015599607.1;Ppollicipes_DN81403_c4_g1_i10.p2|XP_015599607.1;Ppollicipes_DN81403_c4_g1_i5.p1|XP_022914425.1;Ppollicipes_DN81403_c4_g1_i1.p1|XP_020280849.1;Ppollicipes_DN81403_c4_g1_i9.p1|XP_021915144.1	Ppollicipes_DN81403_c4_g1_i7.p1|XP_022914425.1;Ppollicipes_DN81403_c4_g1_i2.p1|EFA11121.2;Ppollicipes_DN81403_c4_g1_i6.p1|XP_022914425.1;Ppollicipes_DN81403_c4_g1_i8.p2|XP_015599607.1;Ppollicipes_DN81403_c4_g1_i10.p2|XP_015599607.1;Ppollicipes_DN81403_c4_g1_i5.p1|XP_022914425.1
	164550000	223910000	146580000				7	6	4	61.9	51.3	51.3	12.596	0	42.575	3210200000	37	Ppollicipes_DN81403_c4_g2_i1.p3|XP_013148821.1	Ppollicipes_DN81403_c4_g2_i1.p3|XP_013148821.1
	3019700	5332200	6031500				5	5	5	19.3	19.3	19.3	27.818	0	12.487	273280000	10	Ppollicipes_DN81416_c0_g2_i1.p1|XP_013191410.1	Ppollicipes_DN81416_c0_g2_i1.p1|XP_013191410.1
	4340700	0	5147800				1	1	1	3.7	3.7	3.7	30.658	0	3.9742	113860000	2	Ppollicipes_DN81472_c0_g1_i1.p1|XP_021950556.1	Ppollicipes_DN81472_c0_g1_i1.p1|XP_021950556.1
	0	0	653820				1	1	1	10.7	10.7	10.7	18.057	0	4.3625	5230500	1	Ppollicipes_DN81503_c0_g1_i1.p1|XP_023017098.1	Ppollicipes_DN81503_c0_g1_i1.p1|XP_023017098.1
	0	3153800	2182300				3	2	2	22.7	9.2	9.2	17.239	0	4.4553	48025000	1	Ppollicipes_DN81520_c0_g2_i2.p1|;Ppollicipes_DN81520_c0_g2_i1.p1|;Ppollicipes_DN81520_c0_g1_i1.p1|	Ppollicipes_DN81520_c0_g2_i2.p1|;Ppollicipes_DN81520_c0_g2_i1.p1|
	0	0	3589800				2	2	2	8.7	8.7	8.7	37.765	0	4.413	61026000	2	Ppollicipes_DN81677_c0_g2_i3.p1|XP_015519875.1;Ppollicipes_DN81677_c0_g2_i1.p1|XP_015519875.1;Ppollicipes_DN81677_c0_g2_i2.p1|XP_022915786.1	Ppollicipes_DN81677_c0_g2_i3.p1|XP_015519875.1;Ppollicipes_DN81677_c0_g2_i1.p1|XP_015519875.1;Ppollicipes_DN81677_c0_g2_i2.p1|XP_022915786.1
	0	1751200	1278400				2	2	2	31.5	31.5	31.5	13.917	0	6.636	24237000	2	Ppollicipes_DN81698_c0_g2_i2.p1|XP_013094325.1;Ppollicipes_DN81698_c0_g2_i1.p1|XP_022289685.1;Ppollicipes_DN81698_c0_g2_i4.p1|XP_022289685.1	Ppollicipes_DN81698_c0_g2_i2.p1|XP_013094325.1;Ppollicipes_DN81698_c0_g2_i1.p1|XP_022289685.1;Ppollicipes_DN81698_c0_g2_i4.p1|XP_022289685.1
	233940000	321260000	246400000				17	15	15	68.3	57.3	57.3	32.608	0	323.31	11222000000	150	Ppollicipes_DN81850_c0_g1_i4.p1|PSN48991.1;Ppollicipes_DN81850_c0_g1_i6.p2|XP_017300887.1;Ppollicipes_DN81850_c0_g1_i5.p3|ODM93780.1;Ppollicipes_DN81850_c0_g1_i2.p1|KZS16485.1;Ppollicipes_DN81850_c0_g1_i1.p1|KZS16485.1	Ppollicipes_DN81850_c0_g1_i4.p1|PSN48991.1
	2662500	0	16896000				2	2	2	17.4	17.4	17.4	16.053	0	3.4464	176030000	3	Ppollicipes_DN81869_c0_g1_i1.p1|XP_001663201.1;Ppollicipes_DN81869_c0_g1_i2.p1|XP_002408597.1	Ppollicipes_DN81869_c0_g1_i1.p1|XP_001663201.1;Ppollicipes_DN81869_c0_g1_i2.p1|XP_002408597.1
	715060	2370700	0				2	2	2	14.5	14.5	14.5	26.701	0.00069979	3.1095	37029000	1	Ppollicipes_DN81968_c0_g1_i1.p1|;Ppollicipes_DN81968_c0_g1_i3.p1|	Ppollicipes_DN81968_c0_g1_i1.p1|;Ppollicipes_DN81968_c0_g1_i3.p1|
	0	0	0				1	1	1	2.5	2.5	2.5	50.148	0.0038095	2.2462	0	1	Ppollicipes_DN82045_c1_g2_i1.p1|XP_020367391.1;Ppollicipes_DN82045_c1_g2_i2.p1|XP_020367390.1	Ppollicipes_DN82045_c1_g2_i1.p1|XP_020367391.1;Ppollicipes_DN82045_c1_g2_i2.p1|XP_020367390.1
	0	0	3705900				2	2	2	13.2	13.2	13.2	48.253	0	10.178	74117000	4	Ppollicipes_DN82223_c0_g1_i1.p1|;Ppollicipes_DN82223_c0_g1_i2.p1|	Ppollicipes_DN82223_c0_g1_i1.p1|;Ppollicipes_DN82223_c0_g1_i2.p1|
	0	0	1064700				2	2	2	7.9	7.9	7.9	38.73	0	3.7062	23424000	2	Ppollicipes_DN82278_c0_g1_i1.p1|BAO01182.1;Ppollicipes_DN22509_c0_g1_i1.p1|XP_317314.3	Ppollicipes_DN82278_c0_g1_i1.p1|BAO01182.1;Ppollicipes_DN22509_c0_g1_i1.p1|XP_317314.3
	0	14736000	21880000				2	2	2	39	39	39	13.694	0	10.13	219700000	5	Ppollicipes_DN82309_c0_g1_i1.p3|XP_013775489.1;Ppollicipes_DN82309_c0_g1_i2.p1|XP_013775489.1	Ppollicipes_DN82309_c0_g1_i1.p3|XP_013775489.1;Ppollicipes_DN82309_c0_g1_i2.p1|XP_013775489.1
	591960	1094300	1920800				3	3	3	6.6	6.6	6.6	63.007	0	7.5297	97390000	6	Ppollicipes_DN82403_c0_g1_i2.p1|XP_023708186.1;Ppollicipes_DN82403_c0_g1_i1.p1|XP_023708186.1	Ppollicipes_DN82403_c0_g1_i2.p1|XP_023708186.1;Ppollicipes_DN82403_c0_g1_i1.p1|XP_023708186.1
	0	0	436480				1	1	1	5.2	5.2	5.2	35.363	0.0068408	2.0298	8729600	1	Ppollicipes_DN82424_c0_g1_i1.p1|XP_013785078.1	Ppollicipes_DN82424_c0_g1_i1.p1|XP_013785078.1
	13903000	20031000	35832000				3	3	3	11.1	11.1	11.1	20.879	0	20.187	488370000	11	Ppollicipes_DN82428_c0_g2_i4.p1|XP_011300678.1;Ppollicipes_DN82428_c0_g2_i3.p1|XP_014479686.1;Ppollicipes_DN82428_c0_g2_i5.p1|XP_013143535.1	Ppollicipes_DN82428_c0_g2_i4.p1|XP_011300678.1;Ppollicipes_DN82428_c0_g2_i3.p1|XP_014479686.1
	0	4521800	5076500				2	2	2	13.9	13.9	13.9	21.073	0	5.9286	134380000	3	Ppollicipes_DN82430_c0_g1_i3.p1|XP_013775320.1;Ppollicipes_DN82430_c0_g1_i2.p1|XP_013775320.1;Ppollicipes_DN82430_c0_g1_i1.p1|XP_008302652.1	Ppollicipes_DN82430_c0_g1_i3.p1|XP_013775320.1;Ppollicipes_DN82430_c0_g1_i2.p1|XP_013775320.1;Ppollicipes_DN82430_c0_g1_i1.p1|XP_008302652.1
	0	0	7559000				1	1	1	7.4	7.4	7.4	13.964	0.00067385	2.7378	52913000	3	Ppollicipes_DN82524_c0_g1_i1.p1|	Ppollicipes_DN82524_c0_g1_i1.p1|
	4657000	7194900	7100200				4	4	4	11.6	11.6	11.6	51.396	0	39.731	379040000	15	Ppollicipes_DN82564_c0_g1_i1.p1|XP_023726209.1;Ppollicipes_DN82564_c0_g1_i2.p2|XP_023726209.1	Ppollicipes_DN82564_c0_g1_i1.p1|XP_023726209.1
	7474200	22559000	47097000				7	7	7	29.5	29.5	29.5	30.911	0	117.3	925560000	30	Ppollicipes_DN82692_c0_g1_i1.p1|;Ppollicipes_DN82692_c0_g1_i7.p1|;Ppollicipes_DN82692_c0_g1_i3.p1|;Ppollicipes_DN82692_c0_g1_i6.p1|;Ppollicipes_DN82692_c0_g1_i5.p1|;Ppollicipes_DN82692_c0_g1_i2.p1|;Ppollicipes_DN82692_c0_g1_i9.p1|;Ppollicipes_DN82692_c0_g1_i8.p1|;Ppollicipes_DN82692_c0_g3_i2.p3|;Ppollicipes_DN82692_c0_g3_i1.p3|	Ppollicipes_DN82692_c0_g1_i1.p1|;Ppollicipes_DN82692_c0_g1_i7.p1|;Ppollicipes_DN82692_c0_g1_i3.p1|;Ppollicipes_DN82692_c0_g1_i6.p1|;Ppollicipes_DN82692_c0_g1_i5.p1|;Ppollicipes_DN82692_c0_g1_i2.p1|;Ppollicipes_DN82692_c0_g1_i9.p1|;Ppollicipes_DN82692_c0_g1_i8.p1|;Ppollicipes_DN82692_c0_g3_i2.p3|;Ppollicipes_DN82692_c0_g3_i1.p3|
	0	0	2068700				1	1	1	4.3	4.3	4.3	36.395	0	9.3847	45511000	1	Ppollicipes_DN82698_c0_g1_i1.p1|ALX00029.1	Ppollicipes_DN82698_c0_g1_i1.p1|ALX00029.1
	0	0	1811300				1	1	1	20	20	20	11.045	0.00323	2.3671	10868000	1	Ppollicipes_DN82758_c0_g1_i2.p2|XP_002401880.1	Ppollicipes_DN82758_c0_g1_i2.p2|XP_002401880.1
	0	1143200	1577900				2	2	2	7.6	7.6	7.6	53.506	0	25.682	100680000	6	Ppollicipes_DN82759_c0_g1_i2.p1|PNF19843.1;Ppollicipes_DN82759_c0_g1_i1.p1|PNF19843.1	Ppollicipes_DN82759_c0_g1_i2.p1|PNF19843.1;Ppollicipes_DN82759_c0_g1_i1.p1|PNF19843.1
	251310000	607430016	643080000				9	9	7	52.5	52.5	41.7	14.832	0	229.5	15018000000	111	Ppollicipes_DN82850_c0_g2_i1.p2|XP_018901066.1;Ppollicipes_DN97456_c2_g2_i3.p2|XP_018901066.1;Ppollicipes_DN87789_c0_g1_i3.p1|	Ppollicipes_DN82850_c0_g2_i1.p2|XP_018901066.1;Ppollicipes_DN97456_c2_g2_i3.p2|XP_018901066.1
	105900000	149640000	84286000				3	3	3	24.2	24.2	24.2	14.493	0	99.371	2039000000	24	Ppollicipes_DN82850_c0_g3_i7.p1|;Ppollicipes_DN82850_c0_g3_i5.p1|;Ppollicipes_DN82850_c0_g3_i3.p1|;Ppollicipes_DN82850_c0_g3_i1.p1|;Ppollicipes_DN82850_c0_g3_i2.p1|XP_014282714.1	Ppollicipes_DN82850_c0_g3_i7.p1|;Ppollicipes_DN82850_c0_g3_i5.p1|;Ppollicipes_DN82850_c0_g3_i3.p1|;Ppollicipes_DN82850_c0_g3_i1.p1|;Ppollicipes_DN82850_c0_g3_i2.p1|XP_014282714.1
	177870000	133260000	80949000				7	6	6	42.8	38.2	38.2	16.902	0	47.363	4312900000	54	Ppollicipes_DN82850_c0_g3_i4.p1|XP_017778817.1	Ppollicipes_DN82850_c0_g3_i4.p1|XP_017778817.1
	0	3188900	3729600				2	2	2	19.1	19.1	19.1	17.072	0	4.2831	69185000	3	Ppollicipes_DN82914_c0_g2_i2.p1|AFW19996.1	Ppollicipes_DN82914_c0_g2_i2.p1|AFW19996.1
	68536000	56983000	112580000				9	8	8	32.2	25.7	25.7	30.85	0	81.975	4523900000	51	Ppollicipes_DN82919_c7_g2_i2.p1|XP_021919591.1;Ppollicipes_DN97316_c0_g2_i1.p3|	Ppollicipes_DN82919_c7_g2_i2.p1|XP_021919591.1
	2447800	2783200	2612000				3	2	2	16.8	11.5	11.5	23.668	0	4.9237	109800000	6	Ppollicipes_DN83118_c0_g1_i4.p2|AJC97117.1;Ppollicipes_DN83118_c0_g1_i2.p2|XP_013793620.1;Ppollicipes_DN83118_c0_g1_i3.p1|XP_013786938.1;Ppollicipes_DN83118_c0_g3_i1.p2|AJC97117.1;Ppollicipes_DN83118_c0_g1_i6.p2|AJC97117.1;Ppollicipes_DN94110_c2_g1_i7.p1|XP_004555010.1;Ppollicipes_DN83118_c0_g1_i5.p3|XP_013786938.1;Ppollicipes_DN93087_c0_g1_i14.p1|XP_011552756.1;Ppollicipes_DN93087_c0_g1_i2.p1|XP…	Ppollicipes_DN83118_c0_g1_i4.p2|AJC97117.1;Ppollicipes_DN83118_c0_g1_i2.p2|XP_013793620.1;Ppollicipes_DN83118_c0_g1_i3.p1|XP_013786938.1;Ppollicipes_DN83118_c0_g3_i1.p2|AJC97117.1;Ppollicipes_DN83118_c0_g1_i6.p2|AJC97117.1
	38203000	33470000	182130000				5	5	5	27	27	27	16.179	0	14.08	761400000	14	Ppollicipes_DN83161_c0_g1_i1.p3|EFX86254.1;Ppollicipes_DN101290_c0_g1_i1.p2|XP_021929905.1;Ppollicipes_DN124700_c0_g1_i1.p3|EFX86254.1	Ppollicipes_DN83161_c0_g1_i1.p3|EFX86254.1
	1771300	0	8665500				2	2	2	14.4	14.4	14.4	19.578	0	36.964	125240000	5	Ppollicipes_DN83174_c0_g1_i3.p2|XP_011567754.1;Ppollicipes_DN83174_c0_g1_i2.p1|XP_011567754.1;Ppollicipes_DN83174_c0_g1_i1.p1|XP_011567754.1	Ppollicipes_DN83174_c0_g1_i3.p2|XP_011567754.1;Ppollicipes_DN83174_c0_g1_i2.p1|XP_011567754.1;Ppollicipes_DN83174_c0_g1_i1.p1|XP_011567754.1
	0	0	1304600				1	1	1	9.7	9.7	9.7	14.118	0.00069109	2.9828	10437000	1	Ppollicipes_DN97534_c6_g3_i1.p1|XP_015930701.1;Ppollicipes_DN83185_c0_g1_i5.p1|XP_003488789.1	Ppollicipes_DN97534_c6_g3_i1.p1|XP_015930701.1;Ppollicipes_DN83185_c0_g1_i5.p1|XP_003488789.1
	6685100	5143500	17248000				8	8	8	36.1	36.1	36.1	44.194	0	66.139	610610000	24	Ppollicipes_DN83192_c0_g1_i2.p1|WP_069134470.1;Ppollicipes_DN83192_c0_g1_i1.p1|WP_069134470.1;Ppollicipes_DN83192_c0_g1_i3.p1|WP_069134470.1;Ppollicipes_DN111687_c0_g1_i1.p1|PAA71237.1	Ppollicipes_DN83192_c0_g1_i2.p1|WP_069134470.1;Ppollicipes_DN83192_c0_g1_i1.p1|WP_069134470.1
	0	0	2047400				1	1	1	19.3	19.3	19.3	12.273	0.0019828	2.5657	12285000	1	Ppollicipes_DN83240_c1_g1_i2.p2|;Ppollicipes_DN83240_c1_g1_i4.p1|XP_018026479.1;Ppollicipes_DN83240_c1_g1_i3.p1|XP_018026479.1	Ppollicipes_DN83240_c1_g1_i2.p2|;Ppollicipes_DN83240_c1_g1_i4.p1|XP_018026479.1;Ppollicipes_DN83240_c1_g1_i3.p1|XP_018026479.1
	0	0	431910				1	1	1	4.5	4.5	4.5	49.531	0.0085784	1.937	9502000	1	Ppollicipes_DN83315_c1_g1_i6.p1|XP_015523265.1;Ppollicipes_DN83315_c1_g1_i3.p1|XP_015523265.1;Ppollicipes_DN83315_c1_g1_i12.p1|XP_015523265.1;Ppollicipes_DN83315_c1_g1_i10.p1|XP_015523265.1;Ppollicipes_DN83315_c1_g1_i1.p1|XP_015523265.1	Ppollicipes_DN83315_c1_g1_i6.p1|XP_015523265.1;Ppollicipes_DN83315_c1_g1_i3.p1|XP_015523265.1;Ppollicipes_DN83315_c1_g1_i12.p1|XP_015523265.1;Ppollicipes_DN83315_c1_g1_i10.p1|XP_015523265.1;Ppollicipes_DN83315_c1_g1_i1.p1|XP_015523265.1
	29480000	11316000	75908000				9	9	9	24.9	24.9	24.9	46.65	0	31.193	2217400000	27	Ppollicipes_DN83318_c1_g1_i2.p1|XP_022529036.1;Ppollicipes_DN83318_c1_g1_i3.p1|XP_022529036.1;Ppollicipes_DN83318_c1_g1_i4.p1|XP_019716214.1;Ppollicipes_DN83318_c1_g1_i5.p1|XP_022328567.1;Ppollicipes_DN83318_c1_g1_i6.p1|;Ppollicipes_DN125920_c0_g1_i1.p3|	Ppollicipes_DN83318_c1_g1_i2.p1|XP_022529036.1;Ppollicipes_DN83318_c1_g1_i3.p1|XP_022529036.1;Ppollicipes_DN83318_c1_g1_i4.p1|XP_019716214.1;Ppollicipes_DN83318_c1_g1_i5.p1|XP_022328567.1
	994730	0	861170				1	1	1	12.6	12.6	12.6	13.922	0.0019737	2.5291	9279500	2	Ppollicipes_DN83356_c1_g2_i2.p2|XP_023217361.1;Ppollicipes_DN83356_c1_g2_i1.p1|XP_022198009.1;Ppollicipes_DN83356_c1_g2_i4.p1|XP_023707165.1	Ppollicipes_DN83356_c1_g2_i2.p2|XP_023217361.1;Ppollicipes_DN83356_c1_g2_i1.p1|XP_022198009.1;Ppollicipes_DN83356_c1_g2_i4.p1|XP_023707165.1
	403569984	1377200000	1057900032				13	13	8	70.5	70.5	38.2	27.982	0	323.31	39742000000	205	Ppollicipes_DN83372_c0_g1_i1.p1|XP_024080936.1;Ppollicipes_DN83372_c0_g1_i3.p2|EFX78003.1	Ppollicipes_DN83372_c0_g1_i1.p1|XP_024080936.1;Ppollicipes_DN83372_c0_g1_i3.p2|EFX78003.1
	739950	0	1297900				5	5	5	9.4	9.4	9.4	103.85	0	9.5285	81513000	6	Ppollicipes_DN83380_c0_g1_i1.p1|XP_013773827.1;Ppollicipes_DN83380_c0_g1_i2.p1|XP_013773827.1;Ppollicipes_DN119989_c0_g1_i1.p2|ELU04203.1;Ppollicipes_DN83380_c0_g1_i4.p1|XP_001640695.1	Ppollicipes_DN83380_c0_g1_i1.p1|XP_013773827.1;Ppollicipes_DN83380_c0_g1_i2.p1|XP_013773827.1
	8711600	0	0				1	1	1	6.1	6.1	6.1	19.788	0.0097561	1.8852	17423000	1	Ppollicipes_DN83390_c0_g1_i2.p1|XP_022343226.1;Ppollicipes_DN83390_c0_g1_i1.p1|PIK62958.1	Ppollicipes_DN83390_c0_g1_i2.p1|XP_022343226.1;Ppollicipes_DN83390_c0_g1_i1.p1|PIK62958.1
	0	590430	895140				1	1	1	1.8	1.8	1.8	48.918	0.0080099	1.9781	44567000	2	Ppollicipes_DN83399_c0_g2_i1.p1|XP_021932991.1	Ppollicipes_DN83399_c0_g2_i1.p1|XP_021932991.1
	1951700	18325000	0				1	1	1	3.1	3.1	3.1	40.251	0.0032175	2.3494	385260000	3	Ppollicipes_DN83428_c0_g1_i4.p1|ODM96256.1;Ppollicipes_DN83428_c0_g1_i2.p1|XP_015472409.1	Ppollicipes_DN83428_c0_g1_i4.p1|ODM96256.1;Ppollicipes_DN83428_c0_g1_i2.p1|XP_015472409.1
	0	0	4315400				1	1	1	12.6	12.6	12.6	12.898	0.0068111	2.0028	21577000	1	Ppollicipes_DN83441_c0_g1_i2.p3|PVD29463.1	Ppollicipes_DN83441_c0_g1_i2.p3|PVD29463.1
	0	4625300	11165000				2	2	2	12.7	12.7	12.7	15.063	0	4.5981	142110000	5	Ppollicipes_DN83458_c0_g1_i3.p1|AIL48393.1	Ppollicipes_DN83458_c0_g1_i3.p1|AIL48393.1
	0	0	973620				4	1	1	18.8	3.5	3.5	35.98	0	7.4433	12657000	1	Ppollicipes_DN83487_c0_g1_i1.p1|	Ppollicipes_DN83487_c0_g1_i1.p1|
	0	0	7705300				3	3	3	27.4	27.4	27.4	16.712	0	5.5258	53937000	4	Ppollicipes_DN83504_c0_g2_i3.p1|XP_004207543.1;Ppollicipes_DN83504_c0_g2_i2.p1|XP_004207543.1;Ppollicipes_DN83504_c0_g2_i1.p1|XP_004207543.1	Ppollicipes_DN83504_c0_g2_i3.p1|XP_004207543.1;Ppollicipes_DN83504_c0_g2_i2.p1|XP_004207543.1;Ppollicipes_DN83504_c0_g2_i1.p1|XP_004207543.1
	4796400	62514000	70869000				7	7	7	57.9	57.9	57.9	17.187	0	124.02	1520000000	45	Ppollicipes_DN83515_c0_g3_i4.p1|XP_018331381.1;Ppollicipes_DN83515_c0_g3_i1.p1|XP_018331381.1;Ppollicipes_DN83515_c0_g3_i5.p1|XP_012137179.1;Ppollicipes_DN83515_c0_g3_i3.p1|XP_012137179.1;Ppollicipes_DN83515_c0_g3_i2.p1|XP_012137179.1;Ppollicipes_DN83515_c0_g3_i6.p1|	Ppollicipes_DN83515_c0_g3_i4.p1|XP_018331381.1;Ppollicipes_DN83515_c0_g3_i1.p1|XP_018331381.1;Ppollicipes_DN83515_c0_g3_i5.p1|XP_012137179.1;Ppollicipes_DN83515_c0_g3_i3.p1|XP_012137179.1;Ppollicipes_DN83515_c0_g3_i2.p1|XP_012137179.1;Ppollicipes_DN83515_c0_g3_i6.p1|
	1923700	1556900	6964800				5	5	5	23.1	23.1	23.1	34.488	0	24.893	156680000	7	Ppollicipes_DN83525_c0_g1_i1.p1|XP_966490.1	Ppollicipes_DN83525_c0_g1_i1.p1|XP_966490.1
	0	2236800	3878100				3	3	3	19.4	19.4	19.4	38.874	0	23.476	122300000	8	Ppollicipes_DN83559_c0_g1_i2.p1|XP_013776818.1	Ppollicipes_DN83559_c0_g1_i2.p1|XP_013776818.1
	3928200	8078400	14276000				6	5	3	22.5	17.6	13.4	29.784	0	21.472	315390000	15	Ppollicipes_DN83620_c2_g6_i1.p1|XP_018911270.1;Ppollicipes_DN83620_c2_g4_i1.p1|PSN48675.1;Ppollicipes_DN83620_c2_g6_i2.p1|XP_018911270.1	Ppollicipes_DN83620_c2_g6_i1.p1|XP_018911270.1;Ppollicipes_DN83620_c2_g4_i1.p1|PSN48675.1
	84076000	108730000	157220000				9	9	9	51.7	51.7	51.7	16.238	0	166.54	2100100000	44	Ppollicipes_DN83690_c0_g1_i1.p2|3J60_O	Ppollicipes_DN83690_c0_g1_i1.p2|3J60_O
	2293400	1107900	1158000				2	2	2	16.1	16.1	16.1	28.472	0	3.6557	59271000	5	Ppollicipes_DN83740_c1_g2_i3.p2|XP_014294212.1;Ppollicipes_DN83740_c1_g2_i1.p2|XP_014294240.1;Ppollicipes_DN83740_c1_g2_i4.p2|XP_014294212.1;Ppollicipes_DN83740_c1_g2_i2.p2|XP_014681760.1	Ppollicipes_DN83740_c1_g2_i3.p2|XP_014294212.1;Ppollicipes_DN83740_c1_g2_i1.p2|XP_014294240.1;Ppollicipes_DN83740_c1_g2_i4.p2|XP_014294212.1;Ppollicipes_DN83740_c1_g2_i2.p2|XP_014681760.1
	0	2568800	4515300				2	2	2	7.7	7.7	7.7	58.273	0	10.671	184180000	5	Ppollicipes_DN83800_c0_g1_i1.p1|KZS07252.1	Ppollicipes_DN83800_c0_g1_i1.p1|KZS07252.1
	1689800	0	3865500				1	1	1	4.6	4.6	4.6	50.175	0	5.5037	44442000	2	Ppollicipes_DN83842_c0_g1_i3.p1|ODN01642.1;Ppollicipes_DN83842_c0_g1_i2.p2|ODN01642.1	Ppollicipes_DN83842_c0_g1_i3.p1|ODN01642.1;Ppollicipes_DN83842_c0_g1_i2.p2|ODN01642.1
	4049400	11741000	20603000				10	10	10	33.6	33.6	33.6	42.372	0	52.522	655090000	20	Ppollicipes_DN83849_c0_g1_i4.p1|XP_014488297.1;Ppollicipes_DN83849_c0_g1_i3.p1|KZS03620.1	Ppollicipes_DN83849_c0_g1_i4.p1|XP_014488297.1
	288710016	513110016	358630016				9	9	7	65.8	65.8	60.9	17.489	0	237.49	9283600000	95	Ppollicipes_DN83927_c2_g2_i2.p1|XP_019867424.1	Ppollicipes_DN83927_c2_g2_i2.p1|XP_019867424.1
	24800000	9784300	19351000				7	4	4	56.6	42.3	42.3	19.232	0	84.822	485410000	19	Ppollicipes_DN83927_c3_g1_i3.p1|BAC66140.1;Ppollicipes_DN83927_c3_g1_i6.p1|BAC66140.1;Ppollicipes_DN83927_c3_g1_i2.p1|BAC66140.1;Ppollicipes_DN83927_c3_g1_i4.p2|OAD53491.1	Ppollicipes_DN83927_c3_g1_i3.p1|BAC66140.1;Ppollicipes_DN83927_c3_g1_i6.p1|BAC66140.1;Ppollicipes_DN83927_c3_g1_i2.p1|BAC66140.1
	8464900	41022000	9706900				5	2	2	46.9	16.9	16.9	14.658	0	3.8049	532740000	11	Ppollicipes_DN83937_c1_g1_i2.p2|XP_008554623.1	Ppollicipes_DN83937_c1_g1_i2.p2|XP_008554623.1
	65081000	170380000	131220000				7	7	6	38.2	38.2	25.5	17.508	0	75.447	4033500000	49	Ppollicipes_DN83937_c1_g3_i1.p1|BAC66140.1	Ppollicipes_DN83937_c1_g3_i1.p1|BAC66140.1
	97341000	123630000	80239000				9	8	7	53.8	43.4	43.4	16.374	0	62.211	3614500000	50	Ppollicipes_DN83937_c1_g4_i1.p2|KZS16485.1	Ppollicipes_DN83937_c1_g4_i1.p2|KZS16485.1
	1313100	4630400	3064300				3	3	3	25.5	25.5	25.5	21.93	0	34.203	90079000	8	Ppollicipes_DN83945_c0_g1_i3.p1|KZS21126.1	Ppollicipes_DN83945_c0_g1_i3.p1|KZS21126.1
	0	1804800	13119000				6	5	5	13.1	11.6	11.6	47.221	0	18.642	238790000	15	Ppollicipes_DN84007_c0_g1_i8.p1|ACB41379.1;Ppollicipes_DN84007_c0_g1_i3.p1|ACB41379.1;Ppollicipes_DN84007_c0_g1_i6.p3|XP_015521045.1;Ppollicipes_DN84007_c0_g1_i4.p2|XP_015521045.1;Ppollicipes_DN84007_c0_g1_i2.p1|ACB41379.1;Ppollicipes_DN84007_c0_g1_i9.p6|XP_015521044.1;Ppollicipes_DN84007_c0_g1_i7.p6|XP_015521044.1;Ppollicipes_DN84007_c0_g1_i5.p3|XP_015521044.1;Ppollicipes_DN84007_c0_g1_i10.p8|XP…	Ppollicipes_DN84007_c0_g1_i8.p1|ACB41379.1;Ppollicipes_DN84007_c0_g1_i3.p1|ACB41379.1;Ppollicipes_DN84007_c0_g1_i6.p3|XP_015521045.1;Ppollicipes_DN84007_c0_g1_i4.p2|XP_015521045.1
	0	1032000	1528700				1	1	1	7.2	7.2	7.2	20.341	0	3.6859	25607000	3	Ppollicipes_DN84013_c0_g1_i1.p1|EKC32404.1	Ppollicipes_DN84013_c0_g1_i1.p1|EKC32404.1
	5504400	23032000	142410000				8	3	3	78.6	35.7	35.7	16.612	0	64.811	1025700000	17	Ppollicipes_DN84129_c0_g1_i2.p2|DAA34071.1	Ppollicipes_DN84129_c0_g1_i2.p2|DAA34071.1
	86672000	166920000	216540000				8	3	1	73.7	34.5	8.8	18.749	0	111.3	3290900000	27	Ppollicipes_DN84129_c0_g1_i3.p1|XP_005101905.1;Ppollicipes_DN84129_c0_g1_i5.p1|BAG60373.1	Ppollicipes_DN84129_c0_g1_i3.p1|XP_005101905.1;Ppollicipes_DN84129_c0_g1_i5.p1|BAG60373.1
	29477000	86180000	51896000				7	2	2	98.3	33.9	33.9	13.315	0	45.692	1172900000	19	Ppollicipes_DN84129_c0_g1_i4.p2|PAA62168.1	Ppollicipes_DN84129_c0_g1_i4.p2|PAA62168.1
	40388000	72770000	85560000				21	7	1	43.4	17.7	2.7	50.092	0	46.044	3974400000	43	Ppollicipes_DN84129_c0_g4_i1.p1|XP_003727238.1	Ppollicipes_DN84129_c0_g4_i1.p1|XP_003727238.1
	0	3115300	4614300				3	3	3	19.2	19.2	19.2	24.513	0	8.0022	100480000	2	Ppollicipes_DN84163_c0_g1_i1.p1|KZS10841.1	Ppollicipes_DN84163_c0_g1_i1.p1|KZS10841.1
	0	705680	1626400				2	2	2	3.3	3.3	3.3	68.822	0.00070472	3.2183	74627000	4	Ppollicipes_DN84196_c0_g1_i4.p1|XP_023227384.1;Ppollicipes_DN84196_c0_g1_i1.p1|XP_023227384.1;Ppollicipes_DN84196_c0_g1_i3.p2|XP_014275278.1;Ppollicipes_DN84196_c0_g1_i2.p1|XP_023227384.1	Ppollicipes_DN84196_c0_g1_i4.p1|XP_023227384.1;Ppollicipes_DN84196_c0_g1_i1.p1|XP_023227384.1;Ppollicipes_DN84196_c0_g1_i3.p2|XP_014275278.1;Ppollicipes_DN84196_c0_g1_i2.p1|XP_023227384.1
	585640	1246900	13362000				7	7	7	37.5	37.5	37.5	34.995	0	21.404	303900000	13	Ppollicipes_DN84200_c0_g1_i5.p1|XP_021922277.1;Ppollicipes_DN84200_c0_g1_i4.p1|XP_021922277.1;Ppollicipes_DN84200_c0_g1_i6.p1|XP_003744057.1;Ppollicipes_DN84200_c0_g1_i3.p2|ELU07199.1;Ppollicipes_DN84200_c0_g1_i7.p1|ELU07199.1;Ppollicipes_DN84200_c0_g1_i1.p1|XP_003744057.1;Ppollicipes_DN84200_c0_g1_i2.p1|XP_973042.1	Ppollicipes_DN84200_c0_g1_i5.p1|XP_021922277.1;Ppollicipes_DN84200_c0_g1_i4.p1|XP_021922277.1;Ppollicipes_DN84200_c0_g1_i6.p1|XP_003744057.1;Ppollicipes_DN84200_c0_g1_i3.p2|ELU07199.1
	0	6503100	28235000				10	10	10	41.2	41.2	41.2	33.049	0	91.253	521070000	20	Ppollicipes_DN84205_c0_g1_i1.p1|KZS15483.1;Ppollicipes_DN17819_c0_g1_i1.p1|KZS15483.1	Ppollicipes_DN84205_c0_g1_i1.p1|KZS15483.1;Ppollicipes_DN17819_c0_g1_i1.p1|KZS15483.1
	24461000	33820000	64718000				6	6	6	44.7	44.7	44.7	17.473	0	47.789	1107000000	32	Ppollicipes_DN84212_c0_g1_i1.p1|XP_013188859.1;Ppollicipes_DN113048_c0_g1_i1.p2|NP_775341.1	Ppollicipes_DN84212_c0_g1_i1.p1|XP_013188859.1
	8266700	0	13060000				2	2	2	16.8	16.8	16.8	12.545	0	9.2995	149290000	9	Ppollicipes_DN84217_c0_g1_i1.p1|	Ppollicipes_DN84217_c0_g1_i1.p1|
	5163300	7028700	6554200				4	4	3	30.7	30.7	18.5	20.764	0	10.617	187460000	4	Ppollicipes_DN84245_c0_g1_i3.p1|XP_012241761.1;Ppollicipes_DN84245_c0_g1_i1.p1|XP_018566554.1	Ppollicipes_DN84245_c0_g1_i3.p1|XP_012241761.1;Ppollicipes_DN84245_c0_g1_i1.p1|XP_018566554.1
	12622000	21648000	54112000				18	18	18	40.3	40.3	40.3	48.319	0	99.065	2209500000	52	Ppollicipes_DN84257_c5_g1_i7.p1|AJA37901.1;Ppollicipes_DN84257_c5_g1_i8.p1|AJA37901.1;Ppollicipes_DN84257_c5_g1_i4.p1|AJA37901.1;Ppollicipes_DN84257_c5_g1_i2.p1|AJA37901.1;Ppollicipes_DN84257_c5_g1_i9.p2|AJA37901.1;Ppollicipes_DN84257_c5_g1_i6.p2|AJA37901.1;Ppollicipes_DN84257_c5_g1_i3.p2|AJA37901.1;Ppollicipes_DN84257_c5_g1_i1.p2|AJA37901.1;Ppollicipes_DN84257_c5_g1_i5.p3|AAD03405.2	Ppollicipes_DN84257_c5_g1_i7.p1|AJA37901.1;Ppollicipes_DN84257_c5_g1_i8.p1|AJA37901.1;Ppollicipes_DN84257_c5_g1_i4.p1|AJA37901.1;Ppollicipes_DN84257_c5_g1_i2.p1|AJA37901.1
	0	0	808170				1	1	1	10	10	10	21.854	0.0006734	2.7336	7273500	1	Ppollicipes_DN84291_c0_g2_i3.p1|XP_013775301.1;Ppollicipes_DN84291_c0_g2_i2.p1|XP_013775301.1	Ppollicipes_DN84291_c0_g2_i3.p1|XP_013775301.1;Ppollicipes_DN84291_c0_g2_i2.p1|XP_013775301.1
	33483000	24358000	41787000				6	6	6	33.3	33.3	33.3	24.204	0	33.667	697400000	22	Ppollicipes_DN84299_c1_g1_i2.p2|AHB12462.1;Ppollicipes_DN84299_c1_g1_i1.p2|AHB12462.1	Ppollicipes_DN84299_c1_g1_i2.p2|AHB12462.1;Ppollicipes_DN84299_c1_g1_i1.p2|AHB12462.1
	0	913600	1334100				1	1	1	8.5	8.5	8.5	24.351	0	13.188	29220000	3	Ppollicipes_DN84308_c0_g1_i6.p1|NP_001234897.1;Ppollicipes_DN84308_c0_g1_i5.p1|XP_018538998.1;Ppollicipes_DN84308_c0_g1_i7.p1|XP_002424418.1;Ppollicipes_DN84308_c0_g1_i2.p1|XP_002424418.1;Ppollicipes_DN84308_c0_g1_i1.p1|XP_002424418.1;Ppollicipes_DN84308_c0_g1_i8.p1|XP_019540795.1;Ppollicipes_DN84308_c0_g1_i4.p1|XP_019540795.1;Ppollicipes_DN84308_c0_g1_i3.p1|XP_019540795.1	Ppollicipes_DN84308_c0_g1_i6.p1|NP_001234897.1;Ppollicipes_DN84308_c0_g1_i5.p1|XP_018538998.1;Ppollicipes_DN84308_c0_g1_i7.p1|XP_002424418.1;Ppollicipes_DN84308_c0_g1_i2.p1|XP_002424418.1;Ppollicipes_DN84308_c0_g1_i1.p1|XP_002424418.1;Ppollicipes_DN84308_c0_g1_i8.p1|XP_019540795.1;Ppollicipes_DN84308_c0_g1_i4.p1|XP_019540795.1;Ppollicipes_DN84308_c0_g1_i3.p1|XP_019540795.1
	16202000	4954700	28429000				3	3	2	30.4	30.4	21.5	15.524	0	6.3926	148760000	7	Ppollicipes_DN84373_c2_g1_i4.p1|P13732.1;Ppollicipes_DN84373_c2_g1_i5.p1|P13732.1	Ppollicipes_DN84373_c2_g1_i4.p1|P13732.1;Ppollicipes_DN84373_c2_g1_i5.p1|P13732.1
	0	0	561740				1	1	1	4.8	4.8	4.8	56.837	0	4.1208	14605000	1	Ppollicipes_DN84382_c0_g1_i1.p1|XP_971851.1	Ppollicipes_DN84382_c0_g1_i1.p1|XP_971851.1
	2528100	17381000	71653000				6	6	1	27.2	27.2	3.8	25.412	0	20.86	824060000	17	Ppollicipes_DN84389_c0_g1_i1.p1|EPB75844.1;Ppollicipes_DN84389_c0_g1_i8.p1|XP_018012386.1;Ppollicipes_DN84389_c0_g1_i9.p1|EPB75844.1;Ppollicipes_DN84389_c0_g1_i5.p1|XP_019612575.1;Ppollicipes_DN84389_c0_g1_i11.p1|XP_019612575.1;Ppollicipes_DN84389_c0_g1_i6.p1|XP_019612575.1;Ppollicipes_DN84389_c0_g1_i2.p1|XP_019612565.1;Ppollicipes_DN84389_c0_g1_i13.p1|XP_019612565.1;Ppollicipes_DN84389_c0_g1_i14…	Ppollicipes_DN84389_c0_g1_i1.p1|EPB75844.1;Ppollicipes_DN84389_c0_g1_i8.p1|XP_018012386.1;Ppollicipes_DN84389_c0_g1_i9.p1|EPB75844.1;Ppollicipes_DN84389_c0_g1_i5.p1|XP_019612575.1;Ppollicipes_DN84389_c0_g1_i11.p1|XP_019612575.1;Ppollicipes_DN84389_c0_g1_i6.p1|XP_019612575.1;Ppollicipes_DN84389_c0_g1_i2.p1|XP_019612565.1;Ppollicipes_DN84389_c0_g1_i13.p1|XP_019612565.1
	0	218740	353890				2	2	2	6.5	6.5	6.5	85.649	0.00070423	3.2139	22333000	2	Ppollicipes_DN84431_c0_g2_i1.p1|XP_023726854.1	Ppollicipes_DN84431_c0_g2_i1.p1|XP_023726854.1
	0	0	1870600				1	1	1	6	6	6	27.747	0	6.3191	24318000	1	Ppollicipes_DN84454_c0_g1_i4.p1|ACO12425.1;Ppollicipes_DN84454_c0_g1_i1.p1|ACO12425.1;Ppollicipes_DN84454_c0_g1_i6.p1|ACO12425.1;Ppollicipes_DN84454_c0_g1_i2.p1|ACO12425.1	Ppollicipes_DN84454_c0_g1_i4.p1|ACO12425.1;Ppollicipes_DN84454_c0_g1_i1.p1|ACO12425.1;Ppollicipes_DN84454_c0_g1_i6.p1|ACO12425.1;Ppollicipes_DN84454_c0_g1_i2.p1|ACO12425.1
	0	0	8331200				2	2	2	17.8	17.8	17.8	14.149	0.00069832	3.0857	74980000	2	Ppollicipes_DN84493_c0_g1_i1.p1|XP_019554790.1;Ppollicipes_DN84493_c0_g1_i3.p1|CRK95875.1	Ppollicipes_DN84493_c0_g1_i1.p1|XP_019554790.1;Ppollicipes_DN84493_c0_g1_i3.p1|CRK95875.1
	936030	3526800	13699000				14	14	14	20.1	20.1	20.1	92.799	0	110.33	871760000	41	Ppollicipes_DN84562_c0_g1_i1.p1|KZS20442.1;Ppollicipes_DN56009_c0_g1_i1.p2|XP_022189110.1;Ppollicipes_DN122915_c0_g1_i1.p1|OQV19146.1	Ppollicipes_DN84562_c0_g1_i1.p1|KZS20442.1
	7824500	8168500	5143600				7	2	0	38.6	13.5	0	23.381	0	32.284	253640000	7	Ppollicipes_DN84565_c3_g1_i2.p2|XP_015599607.1;Ppollicipes_DN85832_c0_g4_i1.p1|XP_014484752.1	Ppollicipes_DN84565_c3_g1_i2.p2|XP_015599607.1
	56004000	92231000	44168000				5	3	2	36.4	27.2	21.6	17.577	0	44.185	1154400000	25	Ppollicipes_DN84565_c3_g2_i2.p2|XP_017771893.1;Ppollicipes_DN84565_c3_g2_i1.p1|XP_017771893.1;Ppollicipes_DN84565_c3_g2_i5.p1|ENN81063.1;Ppollicipes_DN84565_c3_g2_i3.p1|ENN81063.1;Ppollicipes_DN84565_c3_g4_i1.p2|XP_017771893.1	Ppollicipes_DN84565_c3_g2_i2.p2|XP_017771893.1;Ppollicipes_DN84565_c3_g2_i1.p1|XP_017771893.1
	11320000	20965000	0				6	4	4	52.8	36.2	36.2	21.928	0	21.388	387430000	6	Ppollicipes_DN84565_c3_g3_i2.p1|PNF43665.1	Ppollicipes_DN84565_c3_g3_i2.p1|PNF43665.1
	20828000	0	30397000				2	1	1	23.6	15	15	16.109	0	4.9599	153680000	7	Ppollicipes_DN84567_c0_g1_i2.p1|XP_023209443.1	Ppollicipes_DN84567_c0_g1_i2.p1|XP_023209443.1
	12135000	0	18732000				3	3	3	17.5	17.5	17.5	21.697	0	4.2391	185200000	8	Ppollicipes_DN84579_c0_g1_i3.p1|XP_017909238.1;Ppollicipes_DN84579_c0_g1_i1.p2|XP_012012546.1;Ppollicipes_DN84579_c0_g1_i2.p1|XP_017909238.1;Ppollicipes_DN84579_c0_g1_i4.p1|XP_012012546.1	Ppollicipes_DN84579_c0_g1_i3.p1|XP_017909238.1;Ppollicipes_DN84579_c0_g1_i1.p2|XP_012012546.1;Ppollicipes_DN84579_c0_g1_i2.p1|XP_017909238.1;Ppollicipes_DN84579_c0_g1_i4.p1|XP_012012546.1
	0	0	638700				1	1	1	5.6	5.6	5.6	33.811	0.00068587	2.9344	12774000	1	Ppollicipes_DN84592_c0_g1_i5.p2|KZS15803.1;Ppollicipes_DN84592_c0_g1_i1.p2|KZS15803.1;Ppollicipes_DN84592_c0_g1_i2.p2|KZS15803.1;Ppollicipes_DN84592_c0_g1_i3.p2|KZS15803.1	Ppollicipes_DN84592_c0_g1_i5.p2|KZS15803.1;Ppollicipes_DN84592_c0_g1_i1.p2|KZS15803.1;Ppollicipes_DN84592_c0_g1_i2.p2|KZS15803.1;Ppollicipes_DN84592_c0_g1_i3.p2|KZS15803.1
	95096000	55047000	44415000				5	5	5	35.1	35.1	35.1	17.748	0	101.25	2529300000	25	Ppollicipes_DN84598_c0_g2_i5.p2|;Ppollicipes_DN84598_c0_g4_i3.p3|;Ppollicipes_DN84598_c0_g2_i4.p2|;Ppollicipes_DN84598_c0_g4_i1.p3|;Ppollicipes_DN84598_c0_g1_i1.p2|	Ppollicipes_DN84598_c0_g2_i5.p2|;Ppollicipes_DN84598_c0_g4_i3.p3|;Ppollicipes_DN84598_c0_g2_i4.p2|;Ppollicipes_DN84598_c0_g4_i1.p3|
	5265700	17733000	22820000				7	7	7	32.1	32.1	32.1	28.701	0	40.665	778930000	20	Ppollicipes_DN84647_c0_g2_i1.p2|ACO11190.1;Ppollicipes_DN84647_c0_g2_i2.p2|AHB12422.1	Ppollicipes_DN84647_c0_g2_i1.p2|ACO11190.1;Ppollicipes_DN84647_c0_g2_i2.p2|AHB12422.1
	702080	0	981660				2	1	1	5.5	3.2	3.2	52.25	0.0013333	2.6258	45461000	4	Ppollicipes_DN84700_c0_g1_i1.p1|XP_023723602.1	Ppollicipes_DN84700_c0_g1_i1.p1|XP_023723602.1
	0	0	1927100				2	1	0	9.8	3.8	0	30.631	0.00070175	3.1327	34688000	2	Ppollicipes_DN84700_c0_g1_i2.p1|KZS11044.1	Ppollicipes_DN84700_c0_g1_i2.p1|KZS11044.1
	728430	5826200	19128000				8	6	4	46.8	33.8	23.8	26.787	0	19.821	359560000	16	Ppollicipes_DN84750_c0_g3_i1.p1|XP_021923220.1;Ppollicipes_DN84750_c0_g3_i2.p2|PSN48675.1	Ppollicipes_DN84750_c0_g3_i1.p1|XP_021923220.1;Ppollicipes_DN84750_c0_g3_i2.p2|PSN48675.1
	2893799936	4124699904	2934000128				34	31	31	74.8	73.3	73.3	23.73	0	323.31	109480000000	441	Ppollicipes_DN84757_c1_g1_i2.p1|ABN12060.1;Ppollicipes_DN84757_c1_g1_i1.p1|ABN12060.1;Ppollicipes_DN84757_c1_g1_i7.p1|OQV24359.1;Ppollicipes_DN84757_c1_g1_i3.p1|OQV24359.1;Ppollicipes_DN102152_c0_g1_i1.p1|OQR72719.1	Ppollicipes_DN84757_c1_g1_i2.p1|ABN12060.1;Ppollicipes_DN84757_c1_g1_i1.p1|ABN12060.1
	38188000	28054000	59615000				12	12	12	45.7	45.7	45.7	24.235	0	43.477	1636100000	45	Ppollicipes_DN84800_c0_g1_i1.p1|XP_022909199.1;Ppollicipes_DN107743_c0_g1_i1.p2|AAM53609.1;Ppollicipes_DN84800_c0_g1_i2.p1|AGZ89666.1	Ppollicipes_DN84800_c0_g1_i1.p1|XP_022909199.1
	0	0	1311200				2	2	2	6.7	6.7	6.7	61.767	0	4.8496	24912000	3	Ppollicipes_DN84821_c0_g2_i3.p1|XP_016839929.1;Ppollicipes_DN84821_c0_g2_i1.p1|XP_016839929.1;Ppollicipes_DN84821_c0_g2_i4.p1|XP_016839929.1	Ppollicipes_DN84821_c0_g2_i3.p1|XP_016839929.1;Ppollicipes_DN84821_c0_g2_i1.p1|XP_016839929.1;Ppollicipes_DN84821_c0_g2_i4.p1|XP_016839929.1
	213780000	179240000	187310000				19	19	19	67.8	67.8	67.8	35.832	0	196.59	12187000000	164	Ppollicipes_DN84836_c0_g1_i1.p1|AFD54028.1;Ppollicipes_DN106632_c0_g1_i1.p3|AUW91032.1;Ppollicipes_DN6977_c0_g1_i1.p1|AFD54028.1	Ppollicipes_DN84836_c0_g1_i1.p1|AFD54028.1
	0	0	762210				2	2	2	5.6	5.6	5.6	49.774	0.00068399	2.9114	21342000	2	Ppollicipes_DN84886_c0_g2_i2.p1|PSN33654.1;Ppollicipes_DN84886_c0_g2_i1.p1|PSN33654.1	Ppollicipes_DN84886_c0_g2_i2.p1|PSN33654.1;Ppollicipes_DN84886_c0_g2_i1.p1|PSN33654.1
	29067000	16869000	42560000				8	8	8	34.2	34.2	34.2	21.474	0	46.5	884970000	33	Ppollicipes_DN84906_c0_g1_i2.p2|XP_014224399.1	Ppollicipes_DN84906_c0_g1_i2.p2|XP_014224399.1
	3092100	3325800	0				3	3	3	8.5	8.5	8.5	38.947	0	3.6664	121940000	3	Ppollicipes_DN84935_c0_g2_i1.p1|WP_083217734.1	Ppollicipes_DN84935_c0_g2_i1.p1|WP_083217734.1
	62013000	52995000	55960000				5	4	4	47.2	35.4	35.4	14.157	0	39.617	1367700000	38	Ppollicipes_DN87913_c3_g2_i1.p1|XP_022186477.1;Ppollicipes_DN84960_c0_g1_i1.p1|XP_022186477.1;Ppollicipes_DN84960_c0_g1_i2.p1|XP_011552587.1	Ppollicipes_DN87913_c3_g2_i1.p1|XP_022186477.1;Ppollicipes_DN84960_c0_g1_i1.p1|XP_022186477.1;Ppollicipes_DN84960_c0_g1_i2.p1|XP_011552587.1
	0	606960	0				1	1	1	3.7	3.7	3.7	52.616	0	8.6497	15781000	1	Ppollicipes_DN84986_c0_g1_i1.p1|KZS16178.1	Ppollicipes_DN84986_c0_g1_i1.p1|KZS16178.1
	7898200	12607000	37248000				20	20	20	28.3	28.3	28.3	91.525	0	117.45	2079100000	52	Ppollicipes_DN85001_c0_g2_i1.p1|XP_015807982.1;Ppollicipes_DN85001_c0_g2_i7.p2|XP_013866173.1;Ppollicipes_DN85001_c0_g2_i8.p1|XP_016125140.1;Ppollicipes_DN85001_c0_g2_i14.p1|XP_015807984.1;Ppollicipes_DN85001_c0_g2_i13.p1|XP_015807984.1;Ppollicipes_DN85001_c0_g2_i15.p1|XP_013405518.1;Ppollicipes_DN85001_c0_g2_i10.p1|XP_013405518.1;Ppollicipes_DN85001_c0_g2_i4.p2|XP_021374021.1;Ppollicipes_DN85001…	Ppollicipes_DN85001_c0_g2_i1.p1|XP_015807982.1;Ppollicipes_DN85001_c0_g2_i7.p2|XP_013866173.1;Ppollicipes_DN85001_c0_g2_i8.p1|XP_016125140.1;Ppollicipes_DN85001_c0_g2_i14.p1|XP_015807984.1;Ppollicipes_DN85001_c0_g2_i13.p1|XP_015807984.1
	10792000	24337000	14876000				5	5	5	25	25	25	36.038	0	18.48	650060000	26	Ppollicipes_DN85002_c0_g3_i1.p1|KDR24377.1;Ppollicipes_DN85002_c0_g3_i3.p1|XP_015514036.1;Ppollicipes_DN85002_c0_g3_i2.p1|XP_015514036.1	Ppollicipes_DN85002_c0_g3_i1.p1|KDR24377.1;Ppollicipes_DN85002_c0_g3_i3.p1|XP_015514036.1;Ppollicipes_DN85002_c0_g3_i2.p1|XP_015514036.1
	2502500	7261700	16903000				21	21	21	33.5	33.5	33.5	83.712	0	107.86	1040000000	57	Ppollicipes_DN85006_c0_g1_i4.p1|XP_014294024.1;Ppollicipes_DN85006_c0_g1_i2.p1|XP_014294024.1;Ppollicipes_DN85006_c0_g1_i1.p1|XP_014294024.1;Ppollicipes_DN85006_c0_g1_i3.p1|XP_014294024.1;Ppollicipes_DN100402_c0_g1_i1.p3|XP_002738122.1	Ppollicipes_DN85006_c0_g1_i4.p1|XP_014294024.1;Ppollicipes_DN85006_c0_g1_i2.p1|XP_014294024.1;Ppollicipes_DN85006_c0_g1_i1.p1|XP_014294024.1;Ppollicipes_DN85006_c0_g1_i3.p1|XP_014294024.1
	4750100	12636000	6961200				7	6	5	50.7	45.9	35.8	16.689	0	14.809	243470000	8	Ppollicipes_DN85009_c0_g1_i2.p1|KMQ95567.1	Ppollicipes_DN85009_c0_g1_i2.p1|KMQ95567.1
	11233000	13580000	16199000				10	2	0	52.3	13.2	0	19.526	0	30.587	328100000	7	Ppollicipes_DN85051_c1_g2_i1.p1|XP_017126027.1	Ppollicipes_DN85051_c1_g2_i1.p1|XP_017126027.1
	151900000	223200000	107560000				15	7	0	52	24.2	0	25.335	0	41.636	4826500000	39	Ppollicipes_DN85051_c1_g2_i2.p1|EZA52953.1	Ppollicipes_DN85051_c1_g2_i2.p1|EZA52953.1
	111580000	170290000	117250000				24	19	0	68.2	55.3	0	34.246	0	185.78	7184200000	117	Ppollicipes_DN85051_c1_g3_i4.p1|OAD53491.1;Ppollicipes_DN85051_c1_g3_i14.p1|OAD53491.1;Ppollicipes_DN85051_c1_g3_i10.p1|OAD53491.1;Ppollicipes_DN85051_c1_g3_i6.p1|OAD53491.1;Ppollicipes_DN85051_c1_g3_i12.p1|OAD53491.1;Ppollicipes_DN85051_c1_g3_i11.p1|OAD53491.1;Ppollicipes_DN85051_c1_g3_i2.p1|EZA52953.1	Ppollicipes_DN85051_c1_g3_i4.p1|OAD53491.1;Ppollicipes_DN85051_c1_g3_i14.p1|OAD53491.1;Ppollicipes_DN85051_c1_g3_i10.p1|OAD53491.1;Ppollicipes_DN85051_c1_g3_i6.p1|OAD53491.1;Ppollicipes_DN85051_c1_g3_i12.p1|OAD53491.1;Ppollicipes_DN85051_c1_g3_i11.p1|OAD53491.1
	0	2953500	854010				23	1	1	67.3	6.5	6.5	33.356	0	28.572	64727000	6	Ppollicipes_DN85051_c1_g3_i9.p1|XP_012289119.1;Ppollicipes_DN85051_c1_g3_i3.p1|XP_012289119.1;Ppollicipes_DN85051_c1_g3_i15.p1|OAD53491.1;Ppollicipes_DN85051_c1_g3_i13.p1|OAD53491.1;Ppollicipes_DN85051_c1_g3_i5.p1|EZA52953.1	Ppollicipes_DN85051_c1_g3_i9.p1|XP_012289119.1;Ppollicipes_DN85051_c1_g3_i3.p1|XP_012289119.1;Ppollicipes_DN85051_c1_g3_i15.p1|OAD53491.1;Ppollicipes_DN85051_c1_g3_i13.p1|OAD53491.1
	0	0	3557000				2	2	2	6.9	6.9	6.9	36.821	0	3.835	39127000	2	Ppollicipes_DN85078_c0_g1_i1.p1|XP_014681395.1;Ppollicipes_DN85078_c0_g1_i3.p1|XP_014681395.1;Ppollicipes_DN85078_c0_g1_i4.p1|XP_006098241.1;Ppollicipes_DN85078_c0_g1_i2.p2|KFM78044.1	Ppollicipes_DN85078_c0_g1_i1.p1|XP_014681395.1;Ppollicipes_DN85078_c0_g1_i3.p1|XP_014681395.1;Ppollicipes_DN85078_c0_g1_i4.p1|XP_006098241.1;Ppollicipes_DN85078_c0_g1_i2.p2|KFM78044.1
	1745600	2495000	1948300				1	1	1	6.7	6.7	6.7	23.935	0.0019595	2.4794	80455000	6	Ppollicipes_DN85094_c6_g1_i1.p1|XP_023019636.1;Ppollicipes_DN85094_c6_g1_i8.p1|XP_017793038.1;Ppollicipes_DN85094_c6_g1_i2.p1|XP_017793038.1	Ppollicipes_DN85094_c6_g1_i1.p1|XP_023019636.1;Ppollicipes_DN85094_c6_g1_i8.p1|XP_017793038.1;Ppollicipes_DN85094_c6_g1_i2.p1|XP_017793038.1
	5588600	7055300	5377900				1	1	1	5.9	5.9	5.9	20.399	0.009768	1.9063	162200000	5	Ppollicipes_DN85112_c0_g1_i3.p1|	Ppollicipes_DN85112_c0_g1_i3.p1|
	6565900	7184000	21707000				13	13	13	38.4	38.4	38.4	51.762	0	57.94	1134600000	33	Ppollicipes_DN85124_c0_g2_i4.p1|KXJ12075.1;Ppollicipes_DN85124_c0_g2_i2.p1|XP_002600315.1;Ppollicipes_DN85124_c0_g2_i3.p1|XP_002600315.1;Ppollicipes_DN85124_c0_g4_i1.p1|OPL33479.1	Ppollicipes_DN85124_c0_g2_i4.p1|KXJ12075.1;Ppollicipes_DN85124_c0_g2_i2.p1|XP_002600315.1;Ppollicipes_DN85124_c0_g2_i3.p1|XP_002600315.1
	0	0	637950				2	2	2	5.4	5.4	5.4	35.32	0.0006854	2.9325	10845000	3	Ppollicipes_DN85125_c1_g2_i1.p1|AVI44923.1;Ppollicipes_DN85125_c0_g1_i2.p2|XP_008874997.1	Ppollicipes_DN85125_c1_g2_i1.p1|AVI44923.1;Ppollicipes_DN85125_c0_g1_i2.p2|XP_008874997.1
	63624000	46089000	52979000				10	10	10	50.3	50.3	50.3	32.626	0	72.074	2115000000	59	Ppollicipes_DN85156_c0_g2_i3.p1|AAZ22181.1;Ppollicipes_DN106461_c0_g1_i1.p2|AAZ22181.1;Ppollicipes_DN85156_c0_g2_i2.p1|AAK28535.1;Ppollicipes_DN85156_c0_g2_i1.p1|AAK28535.1;Ppollicipes_DN85156_c0_g2_i5.p1|AAZ22180.1	Ppollicipes_DN85156_c0_g2_i3.p1|AAZ22181.1;Ppollicipes_DN106461_c0_g1_i1.p2|AAZ22181.1;Ppollicipes_DN85156_c0_g2_i2.p1|AAK28535.1;Ppollicipes_DN85156_c0_g2_i1.p1|AAK28535.1
	0	0	2500500				4	4	4	14.1	14.1	14.1	44.676	0	15.199	50010000	6	Ppollicipes_DN85197_c0_g1_i1.p1|XP_013772586.1	Ppollicipes_DN85197_c0_g1_i1.p1|XP_013772586.1
	0	849610	6439500				3	3	3	10.4	10.4	10.4	46.201	0	8.7106	167650000	4	Ppollicipes_DN85222_c0_g1_i1.p1|XP_019129654.1	Ppollicipes_DN85222_c0_g1_i1.p1|XP_019129654.1
	0	0	8825600				2	2	2	21.5	21.5	21.5	11.366	0	18.946	70605000	3	Ppollicipes_DN85225_c0_g1_i4.p1|PSN36392.1;Ppollicipes_DN85225_c0_g1_i3.p1|PSN36392.1	Ppollicipes_DN85225_c0_g1_i4.p1|PSN36392.1;Ppollicipes_DN85225_c0_g1_i3.p1|PSN36392.1
	5375500	16004000	10601000				1	1	1	17.5	17.5	17.5	11.195	0	58.843	191880000	14	Ppollicipes_DN85250_c0_g2_i2.p1|	Ppollicipes_DN85250_c0_g2_i2.p1|
	6340300	8686800	34810000				28	28	28	37.3	37.3	37.3	99.038	0	168.13	2442000000	71	Ppollicipes_DN85254_c0_g1_i1.p1|EFX77404.1	Ppollicipes_DN85254_c0_g1_i1.p1|EFX77404.1
	5146200	6244900	18066000				5	5	5	23.6	23.6	23.6	30.805	0	21.334	412410000	13	Ppollicipes_DN85259_c0_g1_i1.p1|XP_013405237.1	Ppollicipes_DN85259_c0_g1_i1.p1|XP_013405237.1
	8395400	6561200	5008400				9	9	9	25.4	25.4	25.4	56.508	0	72.786	598950000	32	Ppollicipes_DN85270_c0_g1_i5.p1|XP_013379677.1;Ppollicipes_DN85270_c0_g1_i2.p1|XP_013379677.1;Ppollicipes_DN85270_c0_g1_i3.p1|XP_021944515.1	Ppollicipes_DN85270_c0_g1_i5.p1|XP_013379677.1;Ppollicipes_DN85270_c0_g1_i2.p1|XP_013379677.1;Ppollicipes_DN85270_c0_g1_i3.p1|XP_021944515.1
	0	0	6408200				4	4	4	31.2	31.2	31.2	19.819	0	11.59	51266000	7	Ppollicipes_DN85308_c0_g1_i4.p2|XP_023933064.1;Ppollicipes_DN85308_c0_g1_i5.p1|XP_021924514.1;Ppollicipes_DN85308_c0_g1_i2.p1|XP_021924514.1;Ppollicipes_DN85308_c0_g1_i7.p2|XP_019877784.1;Ppollicipes_DN85308_c0_g1_i6.p1|XP_974976.1;Ppollicipes_DN85308_c0_g1_i1.p1|XP_022909565.1	Ppollicipes_DN85308_c0_g1_i4.p2|XP_023933064.1;Ppollicipes_DN85308_c0_g1_i5.p1|XP_021924514.1;Ppollicipes_DN85308_c0_g1_i2.p1|XP_021924514.1;Ppollicipes_DN85308_c0_g1_i7.p2|XP_019877784.1
	25153000	0	0				2	2	2	19	19	19	14.119	0.0062344	2.0708	100610000	2	Ppollicipes_DN85350_c0_g1_i4.p1|KZS15470.1;Ppollicipes_DN85350_c0_g1_i1.p1|KZS15470.1	Ppollicipes_DN85350_c0_g1_i4.p1|KZS15470.1;Ppollicipes_DN85350_c0_g1_i1.p1|KZS15470.1
	0	871060	0				2	2	2	16.6	16.6	16.6	18.348	0	3.6128	6968500	3	Ppollicipes_DN85363_c0_g1_i9.p2|EFX90323.1;Ppollicipes_DN85363_c0_g1_i8.p2|EFX90323.1;Ppollicipes_DN85363_c0_g1_i7.p2|EFX90323.1;Ppollicipes_DN85363_c0_g1_i5.p2|EFX90323.1;Ppollicipes_DN85363_c0_g1_i4.p2|EFX90323.1;Ppollicipes_DN85363_c0_g1_i3.p2|EFX90323.1;Ppollicipes_DN85363_c0_g1_i10.p2|EFX90323.1;Ppollicipes_DN85363_c0_g1_i1.p2|EFX90323.1	Ppollicipes_DN85363_c0_g1_i9.p2|EFX90323.1;Ppollicipes_DN85363_c0_g1_i8.p2|EFX90323.1;Ppollicipes_DN85363_c0_g1_i7.p2|EFX90323.1;Ppollicipes_DN85363_c0_g1_i5.p2|EFX90323.1;Ppollicipes_DN85363_c0_g1_i4.p2|EFX90323.1;Ppollicipes_DN85363_c0_g1_i3.p2|EFX90323.1;Ppollicipes_DN85363_c0_g1_i10.p2|EFX90323.1;Ppollicipes_DN85363_c0_g1_i1.p2|EFX90323.1
	298960	319220	377020				1	1	1	8.4	8.4	8.4	22.306	0.0013351	2.6393	11942000	3	Ppollicipes_DN85390_c4_g2_i1.p1|XP_021008970.1;Ppollicipes_DN85390_c4_g2_i2.p1|XP_022247446.1	Ppollicipes_DN85390_c4_g2_i1.p1|XP_021008970.1;Ppollicipes_DN85390_c4_g2_i2.p1|XP_022247446.1
	26153000	16477000	12743000				9	6	4	63.8	40.5	29.7	20.143	0	49.179	553740000	12	Ppollicipes_DN85399_c0_g1_i1.p2|PNF43665.1;Ppollicipes_DN85399_c0_g1_i2.p2|XP_017126027.1;Ppollicipes_DN85399_c0_g2_i4.p1|XP_018789302.1	Ppollicipes_DN85399_c0_g1_i1.p2|PNF43665.1;Ppollicipes_DN85399_c0_g1_i2.p2|XP_017126027.1
	3532900	19490000	48306000				10	10	10	40.8	40.8	40.8	35.644	0	81.767	1283900000	33	Ppollicipes_DN85401_c2_g1_i5.p1|XP_013415458.1;Ppollicipes_DN85401_c2_g1_i3.p1|XP_013415458.1	Ppollicipes_DN85401_c2_g1_i5.p1|XP_013415458.1;Ppollicipes_DN85401_c2_g1_i3.p1|XP_013415458.1
	59804000	119140000	168530000				8	8	5	39.6	39.6	27.9	21.445	0	72.977	4169700000	57	Ppollicipes_DN85438_c0_g3_i1.p1|XP_019875505.1	Ppollicipes_DN85438_c0_g3_i1.p1|XP_019875505.1
	19927000	46413000	60339000				5	2	0	35.5	14	0	11.479	0	22.853	886750000	7	Ppollicipes_DN85438_c0_g5_i1.p3|XP_005946817.1	Ppollicipes_DN85438_c0_g5_i1.p3|XP_005946817.1
	15855000	18250000	45993000				8	8	8	31.1	31.1	31.1	22.321	0	70.35	961170000	30	Ppollicipes_DN85438_c1_g1_i5.p1|XP_003427298.1;Ppollicipes_DN85438_c1_g1_i4.p2|XP_003427298.1;Ppollicipes_DN85438_c1_g1_i3.p2|XP_003427298.1;Ppollicipes_DN85438_c1_g1_i1.p2|XP_003427298.1	Ppollicipes_DN85438_c1_g1_i5.p1|XP_003427298.1;Ppollicipes_DN85438_c1_g1_i4.p2|XP_003427298.1;Ppollicipes_DN85438_c1_g1_i3.p2|XP_003427298.1;Ppollicipes_DN85438_c1_g1_i1.p2|XP_003427298.1
	19394000	43925000	24227000				11	9	6	44.3	39.5	26.6	30.645	0	29.17	1225600000	40	Ppollicipes_DN85441_c0_g1_i1.p1|XP_023014258.1;Ppollicipes_DN85441_c0_g1_i5.p1|XP_023314705.1;Ppollicipes_DN85441_c0_g1_i4.p1|ODM93780.1;Ppollicipes_DN85441_c0_g1_i2.p1|XP_021003671.1;Ppollicipes_DN85441_c0_g1_i3.p1|OXA52410.1;Ppollicipes_DN85441_c0_g1_i7.p1|BAC66140.1;Ppollicipes_DN85441_c0_g2_i1.p1|ODM93780.1;Ppollicipes_DN85832_c0_g2_i2.p1|XP_023014258.1;Ppollicipes_DN85832_c0_g2_i4.p1|XP_0084…	Ppollicipes_DN85441_c0_g1_i1.p1|XP_023014258.1;Ppollicipes_DN85441_c0_g1_i5.p1|XP_023314705.1;Ppollicipes_DN85441_c0_g1_i4.p1|ODM93780.1;Ppollicipes_DN85441_c0_g1_i2.p1|XP_021003671.1
	22660000	25323000	23508000				13	13	9	53.4	53.4	39.7	30.285	0	59.525	1286800000	47	Ppollicipes_DN85442_c0_g1_i3.p1|CCQ71381.1;Ppollicipes_DN85442_c0_g1_i1.p1|CCQ71381.1;Ppollicipes_DN85442_c0_g1_i4.p1|CCQ71381.1;Ppollicipes_DN85442_c0_g1_i2.p1|CCQ71381.1	Ppollicipes_DN85442_c0_g1_i3.p1|CCQ71381.1;Ppollicipes_DN85442_c0_g1_i1.p1|CCQ71381.1;Ppollicipes_DN85442_c0_g1_i4.p1|CCQ71381.1;Ppollicipes_DN85442_c0_g1_i2.p1|CCQ71381.1
	0	7525000	2777800				3	3	3	33.3	33.3	33.3	13.534	0	13.286	82423000	6	Ppollicipes_DN85475_c0_g1_i2.p2|XP_013784320.1;Ppollicipes_DN85475_c0_g1_i1.p2|XP_013784320.1	Ppollicipes_DN85475_c0_g1_i2.p2|XP_013784320.1;Ppollicipes_DN85475_c0_g1_i1.p2|XP_013784320.1
	0	12915000	3494600				2	2	2	34.3	34.3	34.3	12.055	0	16.992	114870000	7	Ppollicipes_DN85477_c0_g1_i4.p2|XP_018914992.1	Ppollicipes_DN85477_c0_g1_i4.p2|XP_018914992.1
	0	0	964840				2	2	2	4.2	4.2	4.2	81.25	0	8.563	27016000	2	Ppollicipes_DN85483_c0_g1_i2.p1|AJT34991.1;Ppollicipes_DN85483_c0_g1_i4.p1|;Ppollicipes_DN85483_c0_g1_i6.p1|XP_018024781.1;Ppollicipes_DN85483_c0_g1_i5.p1|XP_018024781.1;Ppollicipes_DN85483_c0_g1_i3.p1|AJT34991.1	Ppollicipes_DN85483_c0_g1_i2.p1|AJT34991.1;Ppollicipes_DN85483_c0_g1_i4.p1|;Ppollicipes_DN85483_c0_g1_i6.p1|XP_018024781.1;Ppollicipes_DN85483_c0_g1_i5.p1|XP_018024781.1;Ppollicipes_DN85483_c0_g1_i3.p1|AJT34991.1
	14096000	31682000	89019000				9	9	9	56.4	56.4	56.4	15.249	0	114.84	943580000	26	Ppollicipes_DN85512_c7_g1_i2.p1|XP_018006579.1;Ppollicipes_DN85512_c7_g1_i1.p2|XP_012670242.1;Ppollicipes_DN93325_c0_g1_i10.p2|XP_013785259.2;Ppollicipes_DN93325_c0_g1_i2.p2|XP_013785259.2;Ppollicipes_DN93325_c0_g1_i7.p2|KFB41729.1	Ppollicipes_DN85512_c7_g1_i2.p1|XP_018006579.1;Ppollicipes_DN85512_c7_g1_i1.p2|XP_012670242.1
	0	0	3124500				1	1	1	11.6	11.6	11.6	18.843	0	38.979	34370000	2	Ppollicipes_DN85531_c0_g2_i1.p1|XP_018902593.1	Ppollicipes_DN85531_c0_g2_i1.p1|XP_018902593.1
	152920000	201580000	143500000				24	24	24	61	61	61	50.028	0	313.95	12450000000	178	Ppollicipes_DN85550_c0_g2_i2.p1|KRT83869.1;Ppollicipes_DN85550_c0_g2_i1.p1|KRT83869.1;Ppollicipes_DN82940_c0_g1_i1.p1|XP_022255343.1	Ppollicipes_DN85550_c0_g2_i2.p1|KRT83869.1;Ppollicipes_DN85550_c0_g2_i1.p1|KRT83869.1
	14820000	24052000	15689000				24	24	24	38.5	38.5	38.5	67.253	0	152.95	1855100000	73	Ppollicipes_DN85559_c1_g1_i8.p1|XP_018015389.1;Ppollicipes_DN85559_c1_g1_i7.p1|XP_018015389.1;Ppollicipes_DN85559_c1_g1_i5.p1|XP_018015389.1;Ppollicipes_DN85559_c1_g1_i3.p1|XP_018015389.1;Ppollicipes_DN85559_c1_g1_i6.p1|XP_018015389.1;Ppollicipes_DN85559_c1_g1_i4.p1|XP_018015389.1;Ppollicipes_DN85559_c1_g1_i10.p1|XP_018015389.1;Ppollicipes_DN85559_c1_g1_i9.p1|XP_018015389.1;Ppollicipes_DN85559_c1…	Ppollicipes_DN85559_c1_g1_i8.p1|XP_018015389.1;Ppollicipes_DN85559_c1_g1_i7.p1|XP_018015389.1;Ppollicipes_DN85559_c1_g1_i5.p1|XP_018015389.1;Ppollicipes_DN85559_c1_g1_i3.p1|XP_018015389.1;Ppollicipes_DN85559_c1_g1_i6.p1|XP_018015389.1;Ppollicipes_DN85559_c1_g1_i4.p1|XP_018015389.1;Ppollicipes_DN85559_c1_g1_i10.p1|XP_018015389.1;Ppollicipes_DN85559_c1_g1_i9.p1|XP_018015389.1;Ppollicipes_DN85559_c1…
	0	0	11392000				5	2	1	25.6	13.7	7.1	24.308	0	5.1411	102530000	4	Ppollicipes_DN85590_c1_g4_i3.p1|;Ppollicipes_DN97040_c1_g1_i9.p1|;Ppollicipes_DN85590_c1_g4_i2.p1|	Ppollicipes_DN85590_c1_g4_i3.p1|
	0	0	3936100				1	1	1	8.4	8.4	8.4	13.068	0	4.061	19680000	1	Ppollicipes_DN85629_c1_g1_i8.p1|XP_005184994.1	Ppollicipes_DN85629_c1_g1_i8.p1|XP_005184994.1
	0	1147600	1437800				1	1	1	5.1	5.1	5.1	38.636	0	5.1135	46538000	5	Ppollicipes_DN85640_c0_g1_i1.p1|XP_013775312.1	Ppollicipes_DN85640_c0_g1_i1.p1|XP_013775312.1
	221380000	81479000	133080000				5	5	5	41.5	41.5	41.5	13.666	0	63.127	3051600000	37	Ppollicipes_DN85721_c1_g3_i9.p1|AEE63232.1	Ppollicipes_DN85721_c1_g3_i9.p1|AEE63232.1
	41953000	36518000	50840000				4	4	4	28.5	28.5	28.5	17.247	0	18.219	1034500000	18	Ppollicipes_DN85738_c0_g1_i1.p1|AFM86551.1	Ppollicipes_DN85738_c0_g1_i1.p1|AFM86551.1
	34620000	44632000	36861000				11	7	7	85.1	72.4	72.4	15.132	0	63.749	1161100000	30	Ppollicipes_DN85759_c0_g1_i1.p2|XP_008560221.1	Ppollicipes_DN85759_c0_g1_i1.p2|XP_008560221.1
	10168000	9759700	34488000				5	5	5	24.6	24.6	24.6	24.83	0	36.848	707410000	13	Ppollicipes_DN85795_c0_g1_i1.p1|XP_002611421.1	Ppollicipes_DN85795_c0_g1_i1.p1|XP_002611421.1
	343740	0	600910				1	1	1	3.1	3.1	3.1	41.654	0.0013378	2.6631	17004000	2	Ppollicipes_DN85798_c1_g1_i3.p2|XP_023707979.1;Ppollicipes_DN85798_c1_g1_i2.p1|XP_023707979.1;Ppollicipes_DN85798_c1_g1_i1.p2|XP_023707979.1	Ppollicipes_DN85798_c1_g1_i3.p2|XP_023707979.1;Ppollicipes_DN85798_c1_g1_i2.p1|XP_023707979.1;Ppollicipes_DN85798_c1_g1_i1.p2|XP_023707979.1
	16654000	29205000	47251000				12	11	11	40.4	36.1	36.1	46.224	0	98.114	1303500000	44	Ppollicipes_DN85801_c0_g1_i5.p1|AGZ13694.1;Ppollicipes_DN85801_c0_g1_i7.p1|AGZ13695.1;Ppollicipes_DN85801_c0_g1_i6.p3|AGZ13695.1;Ppollicipes_DN85801_c0_g1_i2.p1|AGZ13694.1;Ppollicipes_DN85801_c0_g1_i4.p1|AGZ13695.1	Ppollicipes_DN85801_c0_g1_i5.p1|AGZ13694.1;Ppollicipes_DN85801_c0_g1_i7.p1|AGZ13695.1;Ppollicipes_DN85801_c0_g1_i6.p3|AGZ13695.1
	0	6553700	9934800				3	3	3	17.3	17.3	17.3	26.679	0	6.1533	115420000	3	Ppollicipes_DN85822_c0_g1_i4.p1|XP_021939937.1;Ppollicipes_DN85822_c0_g1_i6.p1|XP_021939937.1;Ppollicipes_DN85822_c0_g1_i3.p1|XP_021939937.1;Ppollicipes_DN85822_c0_g1_i5.p1|XP_021939937.1;Ppollicipes_DN85822_c0_g1_i2.p1|XP_021939937.1;Ppollicipes_DN104289_c0_g1_i1.p1|	Ppollicipes_DN85822_c0_g1_i4.p1|XP_021939937.1;Ppollicipes_DN85822_c0_g1_i6.p1|XP_021939937.1;Ppollicipes_DN85822_c0_g1_i3.p1|XP_021939937.1;Ppollicipes_DN85822_c0_g1_i5.p1|XP_021939937.1;Ppollicipes_DN85822_c0_g1_i2.p1|XP_021939937.1;Ppollicipes_DN104289_c0_g1_i1.p1|
	964500	1508100	0				8	2	2	40.6	10.3	10.3	30.311	0.00068027	2.8394	37088000	2	Ppollicipes_DN85832_c0_g2_i9.p1|XP_021201820.1;Ppollicipes_DN85832_c0_g2_i7.p1|XP_021201820.1;Ppollicipes_DN85832_c0_g2_i3.p1|XP_021201820.1;Ppollicipes_DN85832_c0_g2_i10.p1|XP_002425880.1	Ppollicipes_DN85832_c0_g2_i9.p1|XP_021201820.1;Ppollicipes_DN85832_c0_g2_i7.p1|XP_021201820.1;Ppollicipes_DN85832_c0_g2_i3.p1|XP_021201820.1;Ppollicipes_DN85832_c0_g2_i10.p1|XP_002425880.1
	0	8867900	0				1	1	1	11.3	11.3	11.3	12.483	0	11.709	62075000	1	Ppollicipes_DN85873_c7_g1_i4.p1|PRD20041.1;Ppollicipes_DN85873_c7_g1_i6.p1|PRD20041.1;Ppollicipes_DN85873_c7_g1_i1.p1|KFM58808.1;Ppollicipes_DN85873_c7_g1_i5.p1|XP_015917430.1	Ppollicipes_DN85873_c7_g1_i4.p1|PRD20041.1;Ppollicipes_DN85873_c7_g1_i6.p1|PRD20041.1;Ppollicipes_DN85873_c7_g1_i1.p1|KFM58808.1;Ppollicipes_DN85873_c7_g1_i5.p1|XP_015917430.1
	0	843680	1292400				2	1	1	15.4	9.6	9.6	17.095	0.001975	2.536	17089000	2	Ppollicipes_DN85881_c0_g1_i2.p1|XP_011187267.1;Ppollicipes_DN85881_c0_g1_i1.p1|XP_011187267.1	Ppollicipes_DN85881_c0_g1_i2.p1|XP_011187267.1;Ppollicipes_DN85881_c0_g1_i1.p1|XP_011187267.1
	1689500	0	3263000				3	3	3	9.9	9.9	9.9	37.955	0	6.5302	118860000	4	Ppollicipes_DN85887_c0_g1_i1.p2|XP_001849291.1;Ppollicipes_DN85887_c0_g1_i6.p2|XP_321804.3;Ppollicipes_DN85887_c0_g1_i2.p1|KZS17904.1;Ppollicipes_DN85887_c0_g1_i5.p2|KZS17904.1;Ppollicipes_DN95209_c2_g1_i2.p1|XP_001849291.1;Ppollicipes_DN95209_c2_g1_i6.p1|XP_017890896.1;Ppollicipes_DN95209_c2_g1_i5.p1|XP_014216749.1	Ppollicipes_DN85887_c0_g1_i1.p2|XP_001849291.1;Ppollicipes_DN85887_c0_g1_i6.p2|XP_321804.3;Ppollicipes_DN85887_c0_g1_i2.p1|KZS17904.1;Ppollicipes_DN85887_c0_g1_i5.p2|KZS17904.1
	0	0	15742000				3	3	3	23.9	23.9	23.9	22.313	0	15.388	141680000	4	Ppollicipes_DN85892_c0_g1_i1.p1|XP_006564331.1;Ppollicipes_DN85892_c0_g1_i4.p1|XP_017798870.1;Ppollicipes_DN85892_c0_g3_i1.p1|XP_003692909.2	Ppollicipes_DN85892_c0_g1_i1.p1|XP_006564331.1;Ppollicipes_DN85892_c0_g1_i4.p1|XP_017798870.1;Ppollicipes_DN85892_c0_g3_i1.p1|XP_003692909.2
	0	0	660700				1	1	1	3.3	3.3	3.3	39.667	0.0068069	2.0009	10571000	2	Ppollicipes_DN85893_c0_g1_i4.p1|KZS21403.1;Ppollicipes_DN85893_c0_g1_i3.p1|KZS21403.1	Ppollicipes_DN85893_c0_g1_i4.p1|KZS21403.1;Ppollicipes_DN85893_c0_g1_i3.p1|KZS21403.1
	65527000	210900000	65434000				21	20	20	41.1	37.9	37.9	60.967	0	323.31	7179100000	161	Ppollicipes_DN85894_c0_g1_i3.p1|XP_022906931.1;Ppollicipes_DN85894_c0_g1_i7.p1|XP_018017898.1;Ppollicipes_DN85894_c0_g1_i5.p1|KDR15395.1;Ppollicipes_DN85894_c0_g1_i8.p1|KDR15395.1;Ppollicipes_DN85894_c0_g1_i9.p1|KDR15395.1;Ppollicipes_DN85894_c0_g1_i1.p1|KDR15395.1;Ppollicipes_DN85894_c0_g1_i6.p1|KDR15395.1;Ppollicipes_DN85894_c0_g1_i11.p1|KDR15395.1;Ppollicipes_DN85894_c0_g4_i1.p1|XP_023026738.1…	Ppollicipes_DN85894_c0_g1_i3.p1|XP_022906931.1;Ppollicipes_DN85894_c0_g1_i7.p1|XP_018017898.1
	17947000	22003000	6341000				3	3	3	15	15	15	22.446	0	9.4147	324040000	11	Ppollicipes_DN85956_c0_g1_i2.p1|XP_003147286.1;Ppollicipes_DN85956_c0_g1_i1.p2|XP_003147286.1;Ppollicipes_DN85956_c0_g1_i5.p1|XP_003147286.1;Ppollicipes_DN85956_c0_g1_i3.p2|XP_003147286.1	Ppollicipes_DN85956_c0_g1_i2.p1|XP_003147286.1;Ppollicipes_DN85956_c0_g1_i1.p2|XP_003147286.1;Ppollicipes_DN85956_c0_g1_i5.p1|XP_003147286.1;Ppollicipes_DN85956_c0_g1_i3.p2|XP_003147286.1
	0	0	10254000				2	2	2	14.9	14.9	14.9	18.409	0	6.5286	61522000	1	Ppollicipes_DN85975_c0_g1_i1.p1|;Ppollicipes_DN85975_c0_g1_i3.p2|;Ppollicipes_DN85975_c0_g1_i2.p1|	Ppollicipes_DN85975_c0_g1_i1.p1|;Ppollicipes_DN85975_c0_g1_i3.p2|;Ppollicipes_DN85975_c0_g1_i2.p1|
	109510000	223940000	247370000				30	30	30	83	83	83	39.282	0	323.31	12197000000	182	Ppollicipes_DN85993_c6_g2_i5.p1|XP_023716693.1;Ppollicipes_DN85993_c6_g2_i6.p1|XP_021954512.1;Ppollicipes_DN85993_c6_g2_i3.p1|XP_021954512.1;Ppollicipes_DN85993_c6_g2_i8.p1|XP_021954512.1;Ppollicipes_DN85993_c6_g2_i2.p1|XP_021954512.1;Ppollicipes_DN85993_c6_g2_i1.p1|XP_021954512.1;Ppollicipes_DN85993_c6_g2_i7.p1|XP_021954512.1;Ppollicipes_DN85993_c6_g2_i4.p1|XP_021954512.1	Ppollicipes_DN85993_c6_g2_i5.p1|XP_023716693.1;Ppollicipes_DN85993_c6_g2_i6.p1|XP_021954512.1;Ppollicipes_DN85993_c6_g2_i3.p1|XP_021954512.1;Ppollicipes_DN85993_c6_g2_i8.p1|XP_021954512.1;Ppollicipes_DN85993_c6_g2_i2.p1|XP_021954512.1;Ppollicipes_DN85993_c6_g2_i1.p1|XP_021954512.1;Ppollicipes_DN85993_c6_g2_i7.p1|XP_021954512.1;Ppollicipes_DN85993_c6_g2_i4.p1|XP_021954512.1
	831410	8166300	28799000				10	10	10	33.1	33.1	33.1	35.592	0	36.237	680340000	20	Ppollicipes_DN86017_c0_g2_i1.p1|AUW34349.1	Ppollicipes_DN86017_c0_g2_i1.p1|AUW34349.1
	0	25501000	10394000				3	3	1	15.3	15.3	5.9	21.767	0	9.859	287170000	8	Ppollicipes_DN86019_c0_g2_i1.p2|XP_013410587.1	Ppollicipes_DN86019_c0_g2_i1.p2|XP_013410587.1
	1283699968	2419500032	1643500032				21	21	5	60.6	60.6	17.4	26.657	0	214.69	74854000000	510	Ppollicipes_DN86037_c0_g1_i2.p1|XP_019874657.1;Ppollicipes_DN86037_c0_g1_i6.p1|XP_019874657.1	Ppollicipes_DN86037_c0_g1_i2.p1|XP_019874657.1;Ppollicipes_DN86037_c0_g1_i6.p1|XP_019874657.1
	3967800	6433700	12628000				18	2	2	59.1	16	16	26.754	0	7.6691	322410000	8	Ppollicipes_DN86037_c0_g1_i8.p1|XP_019874657.1;Ppollicipes_DN86037_c0_g1_i7.p1|XP_019874657.1	Ppollicipes_DN86037_c0_g1_i8.p1|XP_019874657.1;Ppollicipes_DN86037_c0_g1_i7.p1|XP_019874657.1
	26474000	50571000	94439000				5	5	5	34.5	34.5	34.5	17.485	0	23.349	1714800000	31	Ppollicipes_DN86053_c0_g4_i4.p1|ALS05039.1;Ppollicipes_DN86053_c0_g4_i2.p1|ALS05039.1;Ppollicipes_DN86053_c0_g4_i1.p1|ALS05039.1	Ppollicipes_DN86053_c0_g4_i4.p1|ALS05039.1;Ppollicipes_DN86053_c0_g4_i2.p1|ALS05039.1;Ppollicipes_DN86053_c0_g4_i1.p1|ALS05039.1
	8094200	5833500	7002600				5	5	5	23.6	23.6	23.6	30.181	0	15.239	313950000	12	Ppollicipes_DN86057_c0_g1_i2.p2|XP_005107464.1;Ppollicipes_DN86057_c0_g1_i1.p1|XP_013382584.1;Ppollicipes_DN86057_c0_g1_i3.p2|XP_013382584.1;Ppollicipes_DN86057_c0_g1_i4.p2|XP_005107464.1	Ppollicipes_DN86057_c0_g1_i2.p2|XP_005107464.1;Ppollicipes_DN86057_c0_g1_i1.p1|XP_013382584.1;Ppollicipes_DN86057_c0_g1_i3.p2|XP_013382584.1
	0	395100	663520				1	1	1	2.9	2.9	2.9	47.621	0.0091855	1.927	29641000	2	Ppollicipes_DN86077_c0_g2_i2.p1|EFX66209.1	Ppollicipes_DN86077_c0_g2_i2.p1|EFX66209.1
	2398100	4339600	11285000				7	5	5	30.6	25.7	25.7	27.241	0	27.343	252320000	11	Ppollicipes_DN86093_c0_g1_i6.p1|XP_012529200.1;Ppollicipes_DN86093_c0_g1_i4.p1|XP_012529200.1;Ppollicipes_DN86093_c0_g1_i2.p1|XP_012529200.1;Ppollicipes_DN86093_c0_g1_i8.p1|XP_011567199.1;Ppollicipes_DN86093_c0_g1_i3.p1|XP_011567199.1;Ppollicipes_DN86093_c0_g1_i1.p1|XP_011567199.1	Ppollicipes_DN86093_c0_g1_i6.p1|XP_012529200.1;Ppollicipes_DN86093_c0_g1_i4.p1|XP_012529200.1;Ppollicipes_DN86093_c0_g1_i2.p1|XP_012529200.1;Ppollicipes_DN86093_c0_g1_i8.p1|XP_011567199.1;Ppollicipes_DN86093_c0_g1_i3.p1|XP_011567199.1;Ppollicipes_DN86093_c0_g1_i1.p1|XP_011567199.1
	0	2113700	6381800				4	4	4	20.4	20.4	20.4	25.321	0	6.3987	110440000	7	Ppollicipes_DN86114_c0_g1_i3.p3|AGJ70295.1;Ppollicipes_DN86114_c0_g1_i2.p2|AGJ70295.1;Ppollicipes_DN86114_c0_g1_i1.p2|AGJ70295.1;Ppollicipes_DN86114_c0_g1_i4.p2|XP_002593173.1	Ppollicipes_DN86114_c0_g1_i3.p3|AGJ70295.1;Ppollicipes_DN86114_c0_g1_i2.p2|AGJ70295.1;Ppollicipes_DN86114_c0_g1_i1.p2|AGJ70295.1;Ppollicipes_DN86114_c0_g1_i4.p2|XP_002593173.1
	0	10523000	2780000				2	2	2	50.5	50.5	50.5	10.987	0	13.611	53212000	3	Ppollicipes_DN86143_c1_g1_i1.p1|	Ppollicipes_DN86143_c1_g1_i1.p1|
	2300200	0	2178000				3	3	3	15.3	15.3	15.3	27.493	0	5.1718	62695000	7	Ppollicipes_DN86182_c0_g1_i1.p1|XP_002612119.1	Ppollicipes_DN86182_c0_g1_i1.p1|XP_002612119.1
	0	1007000	10977000				5	5	5	31.1	31.1	31.1	23.385	0	19.272	155790000	9	Ppollicipes_DN86210_c0_g2_i4.p1|ABB70064.1;Ppollicipes_DN86210_c0_g2_i3.p1|ABB70064.1;Ppollicipes_DN86210_c0_g2_i1.p1|ABB70064.1	Ppollicipes_DN86210_c0_g2_i4.p1|ABB70064.1
	52316000	76688000	160620000				8	8	8	35.4	35.4	35.4	21.76	0	46.614	1737700000	33	Ppollicipes_DN86268_c3_g2_i2.p1|XP_021938074.1;Ppollicipes_DN86268_c3_g2_i1.p1|XP_002399960.1	Ppollicipes_DN86268_c3_g2_i2.p1|XP_021938074.1;Ppollicipes_DN86268_c3_g2_i1.p1|XP_002399960.1
	45176000	22827000	53337000				1	1	1	8.8	8.8	8.8	11.473	0	6.8912	121340000	5	Ppollicipes_DN86284_c1_g1_i2.p2|	Ppollicipes_DN86284_c1_g1_i2.p2|
	2142500	9336500	20196000				7	7	7	50	50	50	23.009	0	73.814	380100000	15	Ppollicipes_DN86312_c0_g2_i5.p1|XP_002409713.1;Ppollicipes_DN86312_c0_g2_i4.p1|XP_002409713.1;Ppollicipes_DN86312_c0_g2_i3.p1|XP_002409713.1;Ppollicipes_DN86312_c0_g2_i2.p1|XP_002409713.1;Ppollicipes_DN86312_c0_g2_i1.p1|XP_002409713.1	Ppollicipes_DN86312_c0_g2_i5.p1|XP_002409713.1;Ppollicipes_DN86312_c0_g2_i4.p1|XP_002409713.1;Ppollicipes_DN86312_c0_g2_i3.p1|XP_002409713.1;Ppollicipes_DN86312_c0_g2_i2.p1|XP_002409713.1;Ppollicipes_DN86312_c0_g2_i1.p1|XP_002409713.1
	0	0	2072800				1	1	1	15.9	15.9	15.9	18.865	0.00068634	2.943	18656000	1	Ppollicipes_DN86349_c1_g4_i1.p1|XP_018401437.1;Ppollicipes_DN97521_c0_g1_i9.p1|ATU82946.1;Ppollicipes_DN97521_c0_g1_i2.p1|ATU82946.1;Ppollicipes_DN97521_c0_g1_i1.p1|ATU82946.1	Ppollicipes_DN86349_c1_g4_i1.p1|XP_018401437.1;Ppollicipes_DN97521_c0_g1_i9.p1|ATU82946.1;Ppollicipes_DN97521_c0_g1_i2.p1|ATU82946.1;Ppollicipes_DN97521_c0_g1_i1.p1|ATU82946.1
	3253100	10717000	32420000				4	3	3	28.1	23.4	23.4	20.944	0	25.029	556680000	12	Ppollicipes_DN86391_c1_g1_i2.p1|P12262.3;Ppollicipes_DN48995_c0_g1_i1.p1|AAS65797.1;Ppollicipes_DN86391_c1_g1_i1.p1|XP_017960252.1	Ppollicipes_DN86391_c1_g1_i2.p1|P12262.3;Ppollicipes_DN48995_c0_g1_i1.p1|AAS65797.1;Ppollicipes_DN86391_c1_g1_i1.p1|XP_017960252.1
	1427800	1248400	855510				5	5	5	9	9	9	68.636	0	9.2368	123610000	5	Ppollicipes_DN86393_c0_g1_i1.p1|XP_014221633.1;Ppollicipes_DN86393_c0_g1_i3.p1|XP_015126221.1	Ppollicipes_DN86393_c0_g1_i1.p1|XP_014221633.1
	1078300	0	0				1	1	1	4.5	4.5	4.5	35.04	0.001328	2.6118	18331000	1	Ppollicipes_DN86428_c0_g1_i1.p1|	Ppollicipes_DN86428_c0_g1_i1.p1|
	127140000	269190016	193590000				10	6	6	48.2	32.4	32.4	30.624	0	87.25	9438700000	66	Ppollicipes_DN86486_c0_g1_i1.p1|XP_021915261.1;Ppollicipes_DN86486_c0_g1_i4.p1|XP_021915261.1;Ppollicipes_DN96312_c2_g6_i1.p2|XP_021915261.1;Ppollicipes_DN86486_c0_g1_i2.p1|XP_022186477.1;Ppollicipes_DN86486_c0_g1_i6.p1|XP_022186477.1	Ppollicipes_DN86486_c0_g1_i1.p1|XP_021915261.1;Ppollicipes_DN86486_c0_g1_i4.p1|XP_021915261.1;Ppollicipes_DN96312_c2_g6_i1.p2|XP_021915261.1
	39664000	39830000	77455000				6	6	6	40.8	40.8	40.8	20.773	0	19.161	1726400000	36	Ppollicipes_DN86486_c0_g2_i2.p1|XP_023320553.1;Ppollicipes_DN86486_c0_g2_i3.p1|XP_023320553.1	Ppollicipes_DN86486_c0_g2_i2.p1|XP_023320553.1;Ppollicipes_DN86486_c0_g2_i3.p1|XP_023320553.1
	36455000	82967000	61130000				7	6	6	24.8	21.2	21.2	38.662	0	106.27	4152700000	73	Ppollicipes_DN86499_c1_g1_i3.p1|XP_008547083.1;Ppollicipes_DN86499_c1_g1_i2.p1|XP_008547083.1;Ppollicipes_DN86499_c1_g3_i1.p1|KDR19587.1;Ppollicipes_DN86499_c1_g2_i1.p4|;Ppollicipes_DN86499_c1_g1_i4.p1|	Ppollicipes_DN86499_c1_g1_i3.p1|XP_008547083.1;Ppollicipes_DN86499_c1_g1_i2.p1|XP_008547083.1;Ppollicipes_DN86499_c1_g3_i1.p1|KDR19587.1
	0	0	0				1	1	1	8.9	8.9	8.9	20.684	0.0019531	2.4392	0	1	Ppollicipes_DN86505_c0_g1_i1.p1|XP_013786716.1;Ppollicipes_DN86505_c0_g1_i2.p1|XP_019642529.1	Ppollicipes_DN86505_c0_g1_i1.p1|XP_013786716.1;Ppollicipes_DN86505_c0_g1_i2.p1|XP_019642529.1
	9243700	12150000	15992000				4	4	4	20.7	20.7	20.7	21.892	0	14.084	336470000	12	Ppollicipes_DN86508_c0_g1_i1.p2|XP_011688276.1;Ppollicipes_DN86508_c0_g1_i2.p2|XP_011688276.1	Ppollicipes_DN86508_c0_g1_i1.p2|XP_011688276.1;Ppollicipes_DN86508_c0_g1_i2.p2|XP_011688276.1
	1086800	3411000	1566600				1	1	1	10.8	10.8	10.8	17.051	0	4.5996	42451000	4	Ppollicipes_DN86522_c0_g1_i5.p1|XP_024915823.1;Ppollicipes_DN86522_c0_g1_i2.p1|XP_019621828.1	Ppollicipes_DN86522_c0_g1_i5.p1|XP_024915823.1;Ppollicipes_DN86522_c0_g1_i2.p1|XP_019621828.1
	0	2106300	4211800				4	4	4	26.4	26.4	26.4	23.153	0	18.13	88454000	5	Ppollicipes_DN86599_c0_g1_i8.p2|XP_005177106.1;Ppollicipes_DN86599_c0_g1_i6.p2|XP_005177106.1;Ppollicipes_DN86599_c0_g1_i4.p2|ENN71699.1;Ppollicipes_DN86599_c0_g1_i3.p3|XP_014210021.1	Ppollicipes_DN86599_c0_g1_i8.p2|XP_005177106.1;Ppollicipes_DN86599_c0_g1_i6.p2|XP_005177106.1;Ppollicipes_DN86599_c0_g1_i4.p2|ENN71699.1;Ppollicipes_DN86599_c0_g1_i3.p3|XP_014210021.1
	29880000	77378000	104640000				11	6	1	58.4	34.7	10.4	18.648	0	91.47	1907100000	34	Ppollicipes_DN86599_c0_g4_i1.p2|AAN74984.1	Ppollicipes_DN86599_c0_g4_i1.p2|AAN74984.1
	5076700	5728200	6687200				8	8	7	16	16	15	77.58	0	73.209	717180000	23	Ppollicipes_DN86607_c0_g1_i4.p1|EFX81749.1;Ppollicipes_DN86607_c0_g1_i1.p1|EFX81749.1;Ppollicipes_DN117047_c0_g1_i1.p1|XP_016938095.1	Ppollicipes_DN86607_c0_g1_i4.p1|EFX81749.1;Ppollicipes_DN86607_c0_g1_i1.p1|EFX81749.1
	1063400	1399800	13129000				4	4	4	32.4	32.4	32.4	15.535	0	8.1679	155920000	9	Ppollicipes_DN86608_c0_g1_i4.p1|XP_013190321.1;Ppollicipes_DN86608_c0_g1_i2.p1|XP_013190321.1;Ppollicipes_DN86608_c0_g1_i1.p1|XP_013190321.1	Ppollicipes_DN86608_c0_g1_i4.p1|XP_013190321.1;Ppollicipes_DN86608_c0_g1_i2.p1|XP_013190321.1;Ppollicipes_DN86608_c0_g1_i1.p1|XP_013190321.1
	0	5464000	7760200				2	2	2	11.6	11.6	11.6	30.803	0	5.951	39673000	3	Ppollicipes_DN86616_c0_g1_i2.p1|;Ppollicipes_DN86616_c0_g1_i1.p1|	Ppollicipes_DN86616_c0_g1_i2.p1|;Ppollicipes_DN86616_c0_g1_i1.p1|
	0	1045500	0				1	1	1	10.4	10.4	10.4	18.562	0	4.696	9409900	1	Ppollicipes_DN86681_c0_g1_i1.p1|XP_022917916.1;Ppollicipes_DN86681_c0_g1_i2.p1|XP_022917916.1	Ppollicipes_DN86681_c0_g1_i1.p1|XP_022917916.1;Ppollicipes_DN86681_c0_g1_i2.p1|XP_022917916.1
	0	0	1486300				15	1	1	76.9	14.6	14.6	14.832	0.00070572	3.2202	16349000	1	Ppollicipes_DN86687_c0_g3_i1.p2|EFN84796.1	Ppollicipes_DN86687_c0_g3_i1.p2|EFN84796.1
	8157600	32381000	25682000				16	3	0	78.5	37.7	0	14.849	0	42.496	728430000	15	Ppollicipes_DN86687_c0_g3_i5.p1|EFN84796.1	Ppollicipes_DN86687_c0_g3_i5.p1|EFN84796.1
	4667500	14822000	4718800				4	4	4	32.2	32.2	32.2	19.806	0	12.874	242080000	10	Ppollicipes_DN86688_c0_g1_i3.p1|ABS29643.1;Ppollicipes_DN86688_c0_g1_i2.p1|ABS29643.1;Ppollicipes_DN86688_c0_g1_i9.p1|AAP83793.1;Ppollicipes_DN86688_c0_g1_i5.p1|AAP83793.1;Ppollicipes_DN86688_c0_g1_i4.p1|AAP83793.1;Ppollicipes_DN86688_c0_g1_i1.p1|AAP83793.1	Ppollicipes_DN86688_c0_g1_i3.p1|ABS29643.1;Ppollicipes_DN86688_c0_g1_i2.p1|ABS29643.1;Ppollicipes_DN86688_c0_g1_i9.p1|AAP83793.1;Ppollicipes_DN86688_c0_g1_i5.p1|AAP83793.1;Ppollicipes_DN86688_c0_g1_i4.p1|AAP83793.1;Ppollicipes_DN86688_c0_g1_i1.p1|AAP83793.1
	11250000	25481000	26438000				9	9	9	25.1	25.1	25.1	49.641	0	65.162	947530000	26	Ppollicipes_DN86735_c1_g2_i2.p1|XP_023718524.1;Ppollicipes_DN86735_c1_g2_i1.p1|XP_023718524.1;Ppollicipes_DN86735_c1_g2_i5.p1|XP_023718524.1;Ppollicipes_DN86735_c1_g2_i4.p1|XP_021933394.1;Ppollicipes_DN86735_c1_g2_i3.p1|XP_021933394.1	Ppollicipes_DN86735_c1_g2_i2.p1|XP_023718524.1;Ppollicipes_DN86735_c1_g2_i1.p1|XP_023718524.1;Ppollicipes_DN86735_c1_g2_i5.p1|XP_023718524.1
	388780	0	431690				3	3	3	8.6	8.6	8.6	39.534	0	5.4843	14768000	4	Ppollicipes_DN86753_c0_g1_i2.p1|XP_019546170.1;Ppollicipes_DN86753_c0_g1_i1.p1|XP_019546170.1;Ppollicipes_DN86753_c0_g2_i1.p1|KFB37257.1;Ppollicipes_DN86753_c0_g2_i6.p1|XP_023237028.1;Ppollicipes_DN86753_c0_g2_i7.p1|XP_023237028.1;Ppollicipes_DN86753_c0_g2_i3.p1|XP_023237028.1;Ppollicipes_DN86753_c0_g2_i2.p1|XP_023237028.1;Ppollicipes_DN86753_c0_g2_i4.p1|XP_023237028.1	Ppollicipes_DN86753_c0_g1_i2.p1|XP_019546170.1;Ppollicipes_DN86753_c0_g1_i1.p1|XP_019546170.1
	2937400	2913200	3675600				2	2	2	10.3	10.3	10.3	27.365	0	4.0365	104790000	6	Ppollicipes_DN86804_c0_g2_i1.p1|EFX88801.1;Ppollicipes_DN106493_c0_g1_i1.p4|EFX88801.1	Ppollicipes_DN86804_c0_g2_i1.p1|EFX88801.1;Ppollicipes_DN106493_c0_g1_i1.p4|EFX88801.1
	0	0	2648300				1	1	1	11.5	11.5	11.5	16.834	0	4.997	18538000	1	Ppollicipes_DN86809_c0_g1_i1.p2|BAC03733.1;Ppollicipes_DN86809_c0_g1_i9.p2|EFX74415.1;Ppollicipes_DN86809_c0_g1_i7.p2|EFX74415.1;Ppollicipes_DN86809_c0_g1_i4.p2|EFX74415.1;Ppollicipes_DN86809_c0_g1_i3.p2|EFX74415.1;Ppollicipes_DN86809_c0_g1_i2.p2|EFX74415.1	Ppollicipes_DN86809_c0_g1_i1.p2|BAC03733.1;Ppollicipes_DN86809_c0_g1_i9.p2|EFX74415.1;Ppollicipes_DN86809_c0_g1_i7.p2|EFX74415.1;Ppollicipes_DN86809_c0_g1_i4.p2|EFX74415.1;Ppollicipes_DN86809_c0_g1_i3.p2|EFX74415.1;Ppollicipes_DN86809_c0_g1_i2.p2|EFX74415.1
	0	1160500	649980				1	1	1	4	4	4	42.232	0.0050633	2.2252	38019000	2	Ppollicipes_DN86881_c0_g1_i7.p1|ALC38933.1;Ppollicipes_DN86881_c0_g1_i4.p2|XP_002037925.1	Ppollicipes_DN86881_c0_g1_i7.p1|ALC38933.1;Ppollicipes_DN86881_c0_g1_i4.p2|XP_002037925.1
	34536000	151850000	186190000				17	17	14	52.4	52.4	48.8	28.409	0	88.455	5216100000	82	Ppollicipes_DN86917_c0_g2_i2.p1|BAM34601.1;Ppollicipes_DN86917_c0_g2_i1.p1|BAM34601.1	Ppollicipes_DN86917_c0_g2_i2.p1|BAM34601.1;Ppollicipes_DN86917_c0_g2_i1.p1|BAM34601.1
	1387700	0	3477000				3	3	3	11.6	11.6	11.6	35.024	0	5.543	77836000	4	Ppollicipes_DN86954_c3_g1_i9.p1|KZS11406.1;Ppollicipes_DN86954_c3_g1_i7.p1|KZS11406.1;Ppollicipes_DN86954_c3_g1_i5.p1|KZS11406.1;Ppollicipes_DN86954_c3_g1_i1.p1|KZS11406.1;Ppollicipes_DN86954_c3_g1_i6.p1|KZS11406.1;Ppollicipes_DN86954_c3_g1_i3.p1|KZS11406.1;Ppollicipes_DN86954_c3_g1_i11.p1|KZS11406.1;Ppollicipes_DN86954_c3_g1_i10.p1|KZS11406.1	Ppollicipes_DN86954_c3_g1_i9.p1|KZS11406.1;Ppollicipes_DN86954_c3_g1_i7.p1|KZS11406.1;Ppollicipes_DN86954_c3_g1_i5.p1|KZS11406.1;Ppollicipes_DN86954_c3_g1_i1.p1|KZS11406.1;Ppollicipes_DN86954_c3_g1_i6.p1|KZS11406.1;Ppollicipes_DN86954_c3_g1_i3.p1|KZS11406.1;Ppollicipes_DN86954_c3_g1_i11.p1|KZS11406.1
	12891000	9524800	19909000				9	2	2	63.8	19.6	19.6	16.188	0	4.3182	338600000	12	Ppollicipes_DN86957_c0_g1_i1.p2|XP_012346352.1	Ppollicipes_DN86957_c0_g1_i1.p2|XP_012346352.1
	80422000	129740000	105280000				10	6	0	63.9	37.3	0	19.621	0	83.638	3154400000	40	Ppollicipes_DN86957_c0_g1_i2.p1|XP_012346352.1	Ppollicipes_DN86957_c0_g1_i2.p1|XP_012346352.1
	4299000	6732500	3928000				7	3	3	45	30	30	11.869	0	9.4855	74798000	5	Ppollicipes_DN86960_c0_g1_i2.p1|XP_014674808.1;Ppollicipes_DN86960_c0_g1_i1.p3|XP_014674808.1	Ppollicipes_DN86960_c0_g1_i2.p1|XP_014674808.1;Ppollicipes_DN86960_c0_g1_i1.p3|XP_014674808.1
	0	0	1548800				2	1	0	20.1	6.7	0	22.58	0	19.363	18586000	2	Ppollicipes_DN86983_c0_g1_i3.p1|;Ppollicipes_DN86983_c0_g1_i5.p1|;Ppollicipes_DN86983_c0_g1_i4.p1|;Ppollicipes_DN86983_c0_g1_i16.p1|;Ppollicipes_DN86983_c0_g1_i10.p1|	Ppollicipes_DN86983_c0_g1_i3.p1|;Ppollicipes_DN86983_c0_g1_i5.p1|;Ppollicipes_DN86983_c0_g1_i4.p1|;Ppollicipes_DN86983_c0_g1_i16.p1|;Ppollicipes_DN86983_c0_g1_i10.p1|
	0	11873000	60299000				3	3	0	36.2	36.2	0	12.476	0	92.356	360860000	9	Ppollicipes_DN86983_c0_g1_i25.p2|;Ppollicipes_DN86983_c0_g1_i6.p1|;Ppollicipes_DN86983_c0_g1_i7.p1|	Ppollicipes_DN86983_c0_g1_i25.p2|;Ppollicipes_DN86983_c0_g1_i6.p1|
	0	0	6868400				3	2	1	40	26.7	13.3	11.293	0	13.555	54947000	2	Ppollicipes_DN86983_c0_g2_i1.p1|	Ppollicipes_DN86983_c0_g2_i1.p1|
	758100	1075300	4402600				5	5	5	14.1	14.1	14.1	48.277	0	21.168	162130000	17	Ppollicipes_DN86986_c3_g1_i3.p1|XP_018395940.1;Ppollicipes_DN86986_c3_g1_i2.p1|XP_013784859.2;Ppollicipes_DN86986_c3_g1_i1.p1|AIZ46898.1	Ppollicipes_DN86986_c3_g1_i3.p1|XP_018395940.1;Ppollicipes_DN86986_c3_g1_i2.p1|XP_013784859.2
	1503600	917510	0				2	2	2	14	14	14	18.842	0.00067659	2.7859	21790000	1	Ppollicipes_DN87006_c4_g1_i6.p1|XP_001812208.1;Ppollicipes_DN87006_c4_g1_i9.p1|XP_006614332.1;Ppollicipes_DN87006_c4_g1_i4.p3|XP_018330392.1	Ppollicipes_DN87006_c4_g1_i6.p1|XP_001812208.1;Ppollicipes_DN87006_c4_g1_i9.p1|XP_006614332.1;Ppollicipes_DN87006_c4_g1_i4.p3|XP_018330392.1
	0	12985000	5471600				5	3	3	37.2	20.9	20.9	21.824	0	19.621	184560000	7	Ppollicipes_DN87026_c0_g1_i5.p1|ENN78588.1;Ppollicipes_DN87026_c0_g1_i13.p1|XP_023018960.1;Ppollicipes_DN87026_c0_g1_i3.p1|XP_023018960.1;Ppollicipes_DN87026_c0_g1_i2.p1|XP_018569509.1;Ppollicipes_DN87026_c0_g1_i14.p1|XP_012150692.1;Ppollicipes_DN87026_c0_g1_i10.p2|XP_012150692.1;Ppollicipes_DN87026_c0_g1_i4.p1|XP_012150692.1;Ppollicipes_DN96158_c0_g1_i2.p2|ADP94161.1;Ppollicipes_DN87026_c0_g2_i2…	Ppollicipes_DN87026_c0_g1_i5.p1|ENN78588.1;Ppollicipes_DN87026_c0_g1_i13.p1|XP_023018960.1;Ppollicipes_DN87026_c0_g1_i3.p1|XP_023018960.1;Ppollicipes_DN87026_c0_g1_i2.p1|XP_018569509.1;Ppollicipes_DN87026_c0_g1_i14.p1|XP_012150692.1;Ppollicipes_DN87026_c0_g1_i10.p2|XP_012150692.1;Ppollicipes_DN87026_c0_g1_i4.p1|XP_012150692.1
	20175000	7199100	12818000				8	2	2	57	10.6	10.6	16.888	0	3.4156	401920000	8	Ppollicipes_DN87032_c0_g2_i2.p1|XP_011499034.1;Ppollicipes_DN87032_c0_g1_i4.p1|XP_021183716.1;Ppollicipes_DN87032_c0_g1_i5.p4|XP_022122468.1;Ppollicipes_DN87032_c0_g1_i3.p4|XP_022122468.1	Ppollicipes_DN87032_c0_g2_i2.p1|XP_011499034.1
	2790100	5411700	4035700				2	2	2	22.9	22.9	22.9	12.611	0	16.022	97900000	8	Ppollicipes_DN87043_c0_g1_i1.p1|XP_011428234.1;Ppollicipes_DN87043_c0_g1_i2.p2|PVD30870.1	Ppollicipes_DN87043_c0_g1_i1.p1|XP_011428234.1;Ppollicipes_DN87043_c0_g1_i2.p2|PVD30870.1
	846990	1659700	2719100				8	3	3	21.5	7.8	7.8	46.203	0	27.193	146320000	8	Ppollicipes_DN87052_c0_g1_i9.p1|XP_018326083.1;Ppollicipes_DN87052_c0_g1_i8.p1|XP_018326083.1;Ppollicipes_DN87052_c0_g1_i6.p1|XP_018326083.1;Ppollicipes_DN87052_c0_g1_i4.p1|XP_018326083.1;Ppollicipes_DN87052_c0_g1_i3.p1|XP_018326083.1;Ppollicipes_DN87052_c0_g1_i2.p1|XP_018326083.1;Ppollicipes_DN87052_c0_g1_i7.p1|XP_008555293.1;Ppollicipes_DN87052_c0_g1_i10.p1|XP_008555293.1;Ppollicipes_DN87052_c0…	Ppollicipes_DN87052_c0_g1_i9.p1|XP_018326083.1;Ppollicipes_DN87052_c0_g1_i8.p1|XP_018326083.1;Ppollicipes_DN87052_c0_g1_i6.p1|XP_018326083.1;Ppollicipes_DN87052_c0_g1_i4.p1|XP_018326083.1;Ppollicipes_DN87052_c0_g1_i3.p1|XP_018326083.1;Ppollicipes_DN87052_c0_g1_i2.p1|XP_018326083.1;Ppollicipes_DN87052_c0_g1_i7.p1|XP_008555293.1;Ppollicipes_DN87052_c0_g1_i10.p1|XP_008555293.1;Ppollicipes_DN87052_c0…
	0	1552100	2067300				1	1	1	5.4	5.4	5.4	37.878	0	5.4413	65150000	3	Ppollicipes_DN87105_c0_g1_i1.p1|KZS11038.1	Ppollicipes_DN87105_c0_g1_i1.p1|KZS11038.1
	0	16797000	11052000				1	1	1	11.3	11.3	11.3	11.298	0	6.8658	83547000	2	Ppollicipes_DN87113_c0_g1_i7.p1|	Ppollicipes_DN87113_c0_g1_i7.p1|
	0	2559000	6891900				4	4	4	7.1	7.1	7.1	66.036	0	21.504	245720000	7	Ppollicipes_DN87115_c0_g1_i1.p1|XP_975051.1;Ppollicipes_DN87115_c0_g1_i2.p2|XP_023022911.1;Ppollicipes_DN87115_c0_g1_i8.p1|XP_975051.1;Ppollicipes_DN87115_c0_g1_i4.p1|XP_023327143.1	Ppollicipes_DN87115_c0_g1_i1.p1|XP_975051.1;Ppollicipes_DN87115_c0_g1_i2.p2|XP_023022911.1;Ppollicipes_DN87115_c0_g1_i8.p1|XP_975051.1
	20143000	22421000	57690000				20	20	2	44.8	44.8	3.5	67.6	0	187.47	3107800000	92	Ppollicipes_DN87149_c0_g1_i7.p1|XP_011349198.1;Ppollicipes_DN87149_c0_g1_i4.p1|XP_011349198.1;Ppollicipes_DN87149_c0_g1_i3.p1|XP_011349198.1	Ppollicipes_DN87149_c0_g1_i7.p1|XP_011349198.1;Ppollicipes_DN87149_c0_g1_i4.p1|XP_011349198.1;Ppollicipes_DN87149_c0_g1_i3.p1|XP_011349198.1
	40345000	35664000	14796000				13	13	13	35	35	35	47.479	0	101.03	2270100000	70	Ppollicipes_DN87155_c3_g1_i3.p2|XP_021944473.1;Ppollicipes_DN87155_c3_g1_i2.p2|XP_021944473.1;Ppollicipes_DN87155_c3_g1_i1.p2|XP_021944473.1	Ppollicipes_DN87155_c3_g1_i3.p2|XP_021944473.1;Ppollicipes_DN87155_c3_g1_i2.p2|XP_021944473.1;Ppollicipes_DN87155_c3_g1_i1.p2|XP_021944473.1
	0	0	1065900				1	1	1	5.6	5.6	5.6	25.848	0.0062383	2.0729	13857000	1	Ppollicipes_DN87163_c0_g1_i1.p1|XP_019875016.1	Ppollicipes_DN87163_c0_g1_i1.p1|XP_019875016.1
	0	0	40569000				2	2	2	32.1	32.1	32.1	11.932	0	26.112	243410000	7	Ppollicipes_DN87167_c0_g1_i1.p2|XP_022814927.1	Ppollicipes_DN87167_c0_g1_i1.p2|XP_022814927.1
	1127700	0	0				1	1	1	5.7	5.7	5.7	33.035	0	6.8067	12404000	1	Ppollicipes_DN87224_c0_g1_i5.p1|XP_008410674.1;Ppollicipes_DN87224_c0_g1_i3.p1|XP_008410674.1;Ppollicipes_DN87224_c0_g1_i6.p1|CRK89479.1;Ppollicipes_DN87224_c0_g1_i4.p1|CRK89479.1	Ppollicipes_DN87224_c0_g1_i5.p1|XP_008410674.1;Ppollicipes_DN87224_c0_g1_i3.p1|XP_008410674.1;Ppollicipes_DN87224_c0_g1_i6.p1|CRK89479.1;Ppollicipes_DN87224_c0_g1_i4.p1|CRK89479.1
	44539000	136290000	83975000				11	11	8	54.1	54.1	34.9	25.318	0	149.77	3442400000	64	Ppollicipes_DN87246_c2_g2_i3.p1|XP_022184697.1;Ppollicipes_DN87246_c2_g2_i1.p1|XP_022184697.1;Ppollicipes_DN87246_c2_g2_i2.p1|XP_014607624.1	Ppollicipes_DN87246_c2_g2_i3.p1|XP_022184697.1;Ppollicipes_DN87246_c2_g2_i1.p1|XP_022184697.1;Ppollicipes_DN87246_c2_g2_i2.p1|XP_014607624.1
	144590000	236570000	147520000				15	9	4	44.5	32.9	20.4	35.236	0	148.63	9516300000	78	Ppollicipes_DN87251_c2_g2_i5.p1|XP_017879176.1;Ppollicipes_DN87251_c2_g2_i6.p1|XP_021915144.1;Ppollicipes_DN87251_c2_g2_i7.p2|XP_015523242.1	Ppollicipes_DN87251_c2_g2_i5.p1|XP_017879176.1;Ppollicipes_DN87251_c2_g2_i6.p1|XP_021915144.1;Ppollicipes_DN87251_c2_g2_i7.p2|XP_015523242.1
	1054800	2449300	3831600				1	1	1	5.2	5.2	5.2	39.912	0	13.142	132040000	6	Ppollicipes_DN87260_c0_g1_i6.p1|EFX77424.1;Ppollicipes_DN87260_c0_g1_i4.p1|EFX77424.1;Ppollicipes_DN87260_c0_g1_i1.p1|EFX77424.1	Ppollicipes_DN87260_c0_g1_i6.p1|EFX77424.1;Ppollicipes_DN87260_c0_g1_i4.p1|EFX77424.1;Ppollicipes_DN87260_c0_g1_i1.p1|EFX77424.1
	0	0	1914300				1	1	1	4.8	4.8	4.8	36.332	0.0032446	2.3945	32544000	1	Ppollicipes_DN87280_c0_g1_i4.p2|XP_013383353.1;Ppollicipes_DN87280_c0_g1_i2.p2|XP_013383353.1	Ppollicipes_DN87280_c0_g1_i4.p2|XP_013383353.1;Ppollicipes_DN87280_c0_g1_i2.p2|XP_013383353.1
	743830	2741900	5607200				3	3	3	12.3	12.3	12.3	31.34	0	22.868	154580000	8	Ppollicipes_DN87321_c0_g1_i6.p1|ACO59906.1;Ppollicipes_DN87321_c0_g1_i4.p1|ACO59906.1	Ppollicipes_DN87321_c0_g1_i6.p1|ACO59906.1;Ppollicipes_DN87321_c0_g1_i4.p1|ACO59906.1
	0	6607500	5521900				5	5	5	8.8	8.8	8.8	93.282	0	20.939	473050000	10	Ppollicipes_DN87354_c1_g1_i4.p1|XP_021941501.1;Ppollicipes_DN87354_c1_g1_i2.p1|XP_021941501.1;Ppollicipes_DN87354_c1_g1_i1.p1|XP_021941501.1	Ppollicipes_DN87354_c1_g1_i4.p1|XP_021941501.1;Ppollicipes_DN87354_c1_g1_i2.p1|XP_021941501.1;Ppollicipes_DN87354_c1_g1_i1.p1|XP_021941501.1
	1315200	0	14870000				2	2	2	17.4	17.4	17.4	20.229	0	6.4527	80928000	3	Ppollicipes_DN87356_c0_g2_i2.p1|XP_014616881.1;Ppollicipes_DN87356_c0_g2_i1.p1|XP_014616880.1;Ppollicipes_DN87356_c0_g2_i5.p1|XP_021926448.1;Ppollicipes_DN87356_c0_g2_i3.p1|XP_014616881.1	Ppollicipes_DN87356_c0_g2_i2.p1|XP_014616881.1;Ppollicipes_DN87356_c0_g2_i1.p1|XP_014616880.1;Ppollicipes_DN87356_c0_g2_i5.p1|XP_021926448.1;Ppollicipes_DN87356_c0_g2_i3.p1|XP_014616881.1
	0	0	3943000				1	1	1	21.8	21.8	21.8	11.951	0.0013414	2.6977	27601000	0	Ppollicipes_DN87359_c0_g2_i1.p2|;Ppollicipes_DN87359_c0_g1_i5.p2|EFX69678.1;Ppollicipes_DN87359_c0_g1_i3.p1|EFX69678.1;Ppollicipes_DN87359_c0_g1_i1.p1|EFX69678.1	Ppollicipes_DN87359_c0_g2_i1.p2|;Ppollicipes_DN87359_c0_g1_i5.p2|EFX69678.1;Ppollicipes_DN87359_c0_g1_i3.p1|EFX69678.1;Ppollicipes_DN87359_c0_g1_i1.p1|EFX69678.1
	2764200	0	6690700				3	3	3	14.9	14.9	14.9	30.12	0	15.766	94549000	5	Ppollicipes_DN87379_c0_g3_i1.p1|XP_018023387.1	Ppollicipes_DN87379_c0_g3_i1.p1|XP_018023387.1
	0	0	2364300				3	3	3	6.9	6.9	6.9	57.081	0	6.2754	59108000	5	Ppollicipes_DN87381_c0_g1_i1.p1|XP_023727580.1	Ppollicipes_DN87381_c0_g1_i1.p1|XP_023727580.1
	558659968	2710200064	1925400064				9	9	9	61.4	61.4	61.4	12.121	0	152.77	20777000000	76	Ppollicipes_DN87382_c1_g3_i6.p2|;Ppollicipes_DN87382_c1_g3_i10.p3|;Ppollicipes_DN87382_c1_g3_i9.p3|;Ppollicipes_DN87382_c1_g3_i5.p3|	Ppollicipes_DN87382_c1_g3_i6.p2|;Ppollicipes_DN87382_c1_g3_i10.p3|;Ppollicipes_DN87382_c1_g3_i9.p3|;Ppollicipes_DN87382_c1_g3_i5.p3|
	3526099968	11985999872	7691100160				28	28	21	61.6	61.6	54.1	22.196	0	236.68	139220000000	458	Ppollicipes_DN87382_c1_g4_i2.p1|ENN82047.1;Ppollicipes_DN87382_c1_g4_i1.p1|ENN82047.1;Ppollicipes_DN87382_c1_g1_i3.p1|EFX86442.1;Ppollicipes_DN96222_c0_g1_i2.p1|AIA09025.1	Ppollicipes_DN87382_c1_g4_i2.p1|ENN82047.1;Ppollicipes_DN87382_c1_g4_i1.p1|ENN82047.1;Ppollicipes_DN87382_c1_g1_i3.p1|EFX86442.1
	0	0	1381600				2	2	2	7.3	7.3	7.3	41.84	0	4.0087	31776000	3	Ppollicipes_DN87400_c0_g1_i1.p1|KZS09631.1	Ppollicipes_DN87400_c0_g1_i1.p1|KZS09631.1
	29722000	5474100	19595000				6	6	6	25.7	25.7	25.7	19.371	0	27.415	493120000	21	Ppollicipes_DN87418_c0_g1_i1.p1|XP_002735002.1	Ppollicipes_DN87418_c0_g1_i1.p1|XP_002735002.1
	0	578570	333320				1	1	1	3.3	3.3	3.3	32.448	0.00067705	2.7863	16414000	2	Ppollicipes_DN87454_c0_g1_i2.p1|;Ppollicipes_DN87454_c0_g1_i4.p1|XP_023717467.1	Ppollicipes_DN87454_c0_g1_i2.p1|;Ppollicipes_DN87454_c0_g1_i4.p1|XP_023717467.1
	1804000	1701900	8979400				3	3	3	13	13	13	42.729	0	13.221	149820000	9	Ppollicipes_DN87455_c0_g2_i7.p1|;Ppollicipes_DN87455_c0_g2_i5.p1|;Ppollicipes_DN87455_c0_g2_i8.p1|;Ppollicipes_DN87455_c0_g2_i2.p1|	Ppollicipes_DN87455_c0_g2_i7.p1|;Ppollicipes_DN87455_c0_g2_i5.p1|
	22628000	0	0				1	1	1	5	5	5	21.06	0.0019776	2.544	158390000	2	Ppollicipes_DN87460_c0_g1_i1.p3|	Ppollicipes_DN87460_c0_g1_i1.p3|
	340420	430590	799910				3	3	3	5.2	5.2	5.2	97.388	0	10.577	65978000	4	Ppollicipes_DN87501_c0_g2_i2.p1|XP_023222878.1	Ppollicipes_DN87501_c0_g2_i2.p1|XP_023222878.1
	0	895540	895690				2	2	2	9.8	9.8	9.8	31.581	0	7.2115	30451000	4	Ppollicipes_DN87503_c0_g1_i1.p1|EFX81688.1;Ppollicipes_DN87503_c0_g1_i2.p1|EFX81688.1	Ppollicipes_DN87503_c0_g1_i1.p1|EFX81688.1;Ppollicipes_DN87503_c0_g1_i2.p1|EFX81688.1
	3502799872	6664000000	5380499968				79	75	65	96.2	95.9	81.2	45.251	0	323.31	357590000000	1733	Ppollicipes_DN87509_c1_g1_i3.p1|BAK61430.1;Ppollicipes_DN87509_c1_g1_i2.p1|OXA61481.1;Ppollicipes_DN87509_c1_g1_i1.p2|OXA61481.1;Ppollicipes_DN87509_c1_g1_i4.p3|XP_008487565.1;Ppollicipes_DN63404_c0_g1_i1.p1|KHN87695.1;Ppollicipes_DN95733_c1_g1_i8.p1|XP_013779864.1	Ppollicipes_DN87509_c1_g1_i3.p1|BAK61430.1;Ppollicipes_DN87509_c1_g1_i2.p1|OXA61481.1
	13911000	37960000	171790000				4	4	4	34.8	34.8	34.8	13.589	0	15.769	2013000000	13	Ppollicipes_DN87547_c1_g3_i1.p1|;Ppollicipes_DN87547_c1_g2_i1.p1|;Ppollicipes_DN87547_c1_g2_i2.p1|;Ppollicipes_DN93368_c1_g2_i4.p1|;Ppollicipes_DN93368_c1_g2_i3.p1|;Ppollicipes_DN93368_c1_g2_i2.p1|;Ppollicipes_DN93368_c1_g2_i7.p1|	Ppollicipes_DN87547_c1_g3_i1.p1|;Ppollicipes_DN87547_c1_g2_i1.p1|;Ppollicipes_DN87547_c1_g2_i2.p1|
	0	1919200	779180				2	2	2	7.6	7.6	7.6	28.598	0	5.1754	45872000	2	Ppollicipes_DN87558_c0_g2_i2.p1|XP_003702617.1;Ppollicipes_DN87558_c0_g2_i1.p1|XP_003702617.1	Ppollicipes_DN87558_c0_g2_i2.p1|XP_003702617.1;Ppollicipes_DN87558_c0_g2_i1.p1|XP_003702617.1
	6826200	10916000	26470000				18	18	18	53.2	53.2	53.2	43.708	0	71.288	1016900000	39	Ppollicipes_DN87565_c1_g1_i5.p1|XP_970646.1;Ppollicipes_DN87565_c1_g1_i1.p1|XP_970646.1;Ppollicipes_DN87565_c1_g1_i6.p1|XP_970646.1;Ppollicipes_DN87565_c1_g1_i2.p1|XP_970646.1;Ppollicipes_DN87565_c1_g1_i3.p1|XP_970646.1;Ppollicipes_DN87565_c1_g1_i4.p1|XP_970646.1	Ppollicipes_DN87565_c1_g1_i5.p1|XP_970646.1;Ppollicipes_DN87565_c1_g1_i1.p1|XP_970646.1;Ppollicipes_DN87565_c1_g1_i6.p1|XP_970646.1;Ppollicipes_DN87565_c1_g1_i2.p1|XP_970646.1;Ppollicipes_DN87565_c1_g1_i3.p1|XP_970646.1;Ppollicipes_DN87565_c1_g1_i4.p1|XP_970646.1
	1871600	3329400	14602000				5	5	5	36.2	36.2	36.2	24.802	0	45.243	198030000	10	Ppollicipes_DN87568_c1_g1_i6.p2|KOX71581.1;Ppollicipes_DN87568_c1_g1_i5.p2|KOX71581.1;Ppollicipes_DN87568_c1_g1_i2.p1|XP_002432696.1;Ppollicipes_DN87568_c1_g1_i3.p2|;Ppollicipes_DN87568_c1_g1_i4.p2|KOX71581.1;Ppollicipes_DN87568_c1_g1_i7.p1|	Ppollicipes_DN87568_c1_g1_i6.p2|KOX71581.1;Ppollicipes_DN87568_c1_g1_i5.p2|KOX71581.1;Ppollicipes_DN87568_c1_g1_i2.p1|XP_002432696.1;Ppollicipes_DN87568_c1_g1_i3.p2|;Ppollicipes_DN87568_c1_g1_i4.p2|KOX71581.1
	69653000	205170000	123350000				10	6	1	47.1	31.7	4.4	25.443	0	83.256	3981700000	46	Ppollicipes_DN87584_c1_g1_i10.p1|;Ppollicipes_DN73833_c0_g1_i1.p1|	Ppollicipes_DN87584_c1_g1_i10.p1|
	47610000	78380000	71242000				8	5	3	67.9	59	48.1	17.443	0	31.002	1380600000	12	Ppollicipes_DN87584_c1_g1_i2.p1|;Ppollicipes_DN87584_c1_g1_i4.p1|	Ppollicipes_DN87584_c1_g1_i2.p1|;Ppollicipes_DN87584_c1_g1_i4.p1|
	37204000	55274000	51829000				4	2	2	58.8	18.6	18.6	11.547	0	7.7584	577230000	13	Ppollicipes_DN87584_c1_g1_i5.p1|	Ppollicipes_DN87584_c1_g1_i5.p1|
	0	23996000	6330500				9	2	2	62.2	16.5	16.5	20.867	0	7.8881	242610000	13	Ppollicipes_DN87584_c1_g1_i6.p1|;Ppollicipes_DN87584_c1_g1_i9.p1|	Ppollicipes_DN87584_c1_g1_i6.p1|;Ppollicipes_DN87584_c1_g1_i9.p1|
	0	46270000	4460200				9	3	1	68.1	43.6	11.7	18.088	0	8.773	456580000	4	Ppollicipes_DN87584_c1_g1_i8.p1|	Ppollicipes_DN87584_c1_g1_i8.p1|
	0	0	1719100				1	1	1	3.9	3.9	3.9	30.69	0	5.0401	20629000	1	Ppollicipes_DN87595_c1_g1_i1.p1|EFX84998.1	Ppollicipes_DN87595_c1_g1_i1.p1|EFX84998.1
	2926100	8815200	0				3	1	1	44.7	26.2	26.2	10.858	0.00069396	3.0057	58706000	3	Ppollicipes_DN87595_c1_g2_i3.p1|ABS19976.1	Ppollicipes_DN87595_c1_g2_i3.p1|ABS19976.1
	0	0	2362300				1	1	1	11.4	11.4	11.4	17.023	0	3.7874	18898000	1	Ppollicipes_DN87617_c0_g2_i2.p3|	Ppollicipes_DN87617_c0_g2_i2.p3|
	0	5464000	3571100				1	1	1	6	6	6	14.401	0.0080049	1.9737	63246000	2	Ppollicipes_DN87631_c0_g1_i4.p1|XP_018917474.1;Ppollicipes_DN87631_c0_g1_i1.p1|XP_018917474.1;Ppollicipes_DN87631_c0_g1_i5.p1|XP_018917473.1	Ppollicipes_DN87631_c0_g1_i4.p1|XP_018917474.1;Ppollicipes_DN87631_c0_g1_i1.p1|XP_018917474.1;Ppollicipes_DN87631_c0_g1_i5.p1|XP_018917473.1
	0	0	33828000				3	3	3	19.6	19.6	19.6	15.225	0	17.321	202970000	6	Ppollicipes_DN87674_c1_g1_i9.p1|KZS06868.1;Ppollicipes_DN87674_c1_g1_i10.p1|KZS06868.1;Ppollicipes_DN87674_c1_g1_i8.p1|KZS06868.1;Ppollicipes_DN87674_c1_g1_i6.p1|KZS06868.1;Ppollicipes_DN87674_c1_g1_i3.p1|KRT85979.1;Ppollicipes_DN87674_c1_g1_i5.p1|KRT85979.1	Ppollicipes_DN87674_c1_g1_i9.p1|KZS06868.1;Ppollicipes_DN87674_c1_g1_i10.p1|KZS06868.1;Ppollicipes_DN87674_c1_g1_i8.p1|KZS06868.1;Ppollicipes_DN87674_c1_g1_i6.p1|KZS06868.1
	18451000	17491000	0				2	2	2	10.3	10.3	10.3	12.336	0	3.5239	143770000	3	Ppollicipes_DN87694_c0_g2_i1.p3|XP_023716011.1;Ppollicipes_DN87694_c0_g2_i4.p3|XP_011344554.1	Ppollicipes_DN87694_c0_g2_i1.p3|XP_023716011.1;Ppollicipes_DN87694_c0_g2_i4.p3|XP_011344554.1
	20929000	12619000	25229000				12	12	12	39.1	39.1	39.1	33.015	0	34.15	1351900000	47	Ppollicipes_DN87702_c0_g1_i6.p1|DAA34568.1;Ppollicipes_DN87702_c0_g1_i4.p1|DAA34568.1;Ppollicipes_DN87702_c0_g2_i1.p1|XP_002011564.1;Ppollicipes_DN87702_c0_g1_i5.p1|OQR71484.1;Ppollicipes_DN87702_c0_g2_i3.p1|XP_002011564.1	Ppollicipes_DN87702_c0_g1_i6.p1|DAA34568.1;Ppollicipes_DN87702_c0_g1_i4.p1|DAA34568.1
	12197000	25011000	51367000				4	4	4	34.1	34.1	34.1	14.261	0	16.751	531450000	23	Ppollicipes_DN87710_c0_g1_i1.p1|ACM08612.1;Ppollicipes_DN87710_c0_g1_i2.p2|ACM08612.1;Ppollicipes_DN87710_c0_g1_i3.p2|XP_013980257.1	Ppollicipes_DN87710_c0_g1_i1.p1|ACM08612.1;Ppollicipes_DN87710_c0_g1_i2.p2|ACM08612.1;Ppollicipes_DN87710_c0_g1_i3.p2|XP_013980257.1
	31125000	41033000	91134000				14	14	14	45.1	45.1	45.1	30.083	0	117.95	2612700000	62	Ppollicipes_DN87716_c0_g1_i1.p1|ALS04861.1;Ppollicipes_DN87716_c0_g1_i3.p2|ALS04861.1;Ppollicipes_DN87716_c0_g1_i4.p2|ALS04861.1	Ppollicipes_DN87716_c0_g1_i1.p1|ALS04861.1
	0	0	636490				1	1	1	5.2	5.2	5.2	43.678	0	4.0171	11457000	1	Ppollicipes_DN87735_c1_g5_i8.p1|XP_015589545.1;Ppollicipes_DN87735_c1_g5_i2.p1|XP_015589545.1;Ppollicipes_DN87735_c1_g5_i5.p1|XP_014271293.1;Ppollicipes_DN87735_c1_g5_i3.p1|XP_014271293.1	Ppollicipes_DN87735_c1_g5_i8.p1|XP_015589545.1;Ppollicipes_DN87735_c1_g5_i2.p1|XP_015589545.1;Ppollicipes_DN87735_c1_g5_i5.p1|XP_014271293.1;Ppollicipes_DN87735_c1_g5_i3.p1|XP_014271293.1
	0	0	953520				1	1	1	10.2	10.2	10.2	18.255	0.0013387	2.6667	8581700	1	Ppollicipes_DN87742_c2_g3_i3.p1|OQV22517.1;Ppollicipes_DN87742_c2_g3_i1.p1|OQV22517.1	Ppollicipes_DN87742_c2_g3_i3.p1|OQV22517.1;Ppollicipes_DN87742_c2_g3_i1.p1|OQV22517.1
	0	0	1567800				1	1	1	13.4	13.4	13.4	18.47	0.0097859	1.9168	15678000	1	Ppollicipes_DN87742_c2_g5_i2.p1|XP_012252127.1	Ppollicipes_DN87742_c2_g5_i2.p1|XP_012252127.1
	3043000	5837200	15838000				5	4	4	32.3	26.1	26.1	18.489	0	20.531	296620000	9	Ppollicipes_DN87749_c0_g1_i2.p2|KZS18577.1;Ppollicipes_DN87749_c0_g1_i1.p2|KZS18577.1;Ppollicipes_DN97639_c0_g4_i4.p2|KZS18577.1;Ppollicipes_DN97639_c0_g4_i3.p2|KZS18577.1	Ppollicipes_DN87749_c0_g1_i2.p2|KZS18577.1;Ppollicipes_DN87749_c0_g1_i1.p2|KZS18577.1
	319980000	394449984	396740000				7	6	6	64	53.2	53.2	15.258	0	180.66	10001000000	64	Ppollicipes_DN87797_c0_g1_i2.p2|BAB64298.1;Ppollicipes_DN87797_c0_g1_i3.p2|BAB64298.1	Ppollicipes_DN87797_c0_g1_i2.p2|BAB64298.1;Ppollicipes_DN87797_c0_g1_i3.p2|BAB64298.1
	931250	1986500	8948100				2	2	2	16.6	16.6	16.6	21.332	0	11.554	94926000	6	Ppollicipes_DN87816_c0_g1_i1.p1|KZS21692.1;Ppollicipes_DN88227_c3_g4_i2.p1|XP_023228762.1;Ppollicipes_DN88227_c3_g4_i1.p1|XP_023228762.1;Ppollicipes_DN88227_c3_g4_i3.p1|XP_023219141.1	Ppollicipes_DN87816_c0_g1_i1.p1|KZS21692.1;Ppollicipes_DN88227_c3_g4_i2.p1|XP_023228762.1;Ppollicipes_DN88227_c3_g4_i1.p1|XP_023228762.1;Ppollicipes_DN88227_c3_g4_i3.p1|XP_023219141.1
	0	725610	1821800				6	6	6	8.3	8.3	8.3	120.97	0	54.529	155390000	11	Ppollicipes_DN87838_c0_g1_i7.p1|PSN35457.1;Ppollicipes_DN87838_c0_g1_i8.p1|PSN35457.1;Ppollicipes_DN87838_c0_g1_i5.p1|PSN35457.1;Ppollicipes_DN87838_c0_g1_i3.p1|EFX88718.1;Ppollicipes_DN87838_c0_g1_i4.p1|EFX88718.1;Ppollicipes_DN87838_c0_g1_i6.p1|EFX88718.1;Ppollicipes_DN87838_c0_g1_i2.p1|EFX88718.1;Ppollicipes_DN87838_c0_g1_i1.p1|XP_013389030.1	Ppollicipes_DN87838_c0_g1_i7.p1|PSN35457.1;Ppollicipes_DN87838_c0_g1_i8.p1|PSN35457.1;Ppollicipes_DN87838_c0_g1_i5.p1|PSN35457.1;Ppollicipes_DN87838_c0_g1_i3.p1|EFX88718.1;Ppollicipes_DN87838_c0_g1_i4.p1|EFX88718.1
	0	0	6211900				3	3	2	25.8	25.8	20.5	16.049	0	8.6169	49695000	4	Ppollicipes_DN87844_c0_g1_i1.p1|XP_023334866.1	Ppollicipes_DN87844_c0_g1_i1.p1|XP_023334866.1
	7392900	0	871340				3	2	2	5.9	4.1	4.1	48.101	0.00070323	3.1887	198340000	2	Ppollicipes_DN87844_c0_g2_i2.p1|XP_013789514.2;Ppollicipes_DN87844_c0_g2_i5.p2|XP_013789514.2;Ppollicipes_DN87844_c0_g2_i1.p1|XP_013789514.2;Ppollicipes_DN91290_c1_g1_i2.p1|KDR13947.1	Ppollicipes_DN87844_c0_g2_i2.p1|XP_013789514.2;Ppollicipes_DN87844_c0_g2_i5.p2|XP_013789514.2;Ppollicipes_DN87844_c0_g2_i1.p1|XP_013789514.2
	0	0	2158100				1	1	1	3.3	3.3	3.3	32.549	0.00067568	2.7717	34529000	3	Ppollicipes_DN87844_c0_g3_i1.p1|XP_023218064.1;Ppollicipes_DN87844_c0_g3_i2.p1|PSN49836.1	Ppollicipes_DN87844_c0_g3_i1.p1|XP_023218064.1;Ppollicipes_DN87844_c0_g3_i2.p1|PSN49836.1
	5635100	0	0				2	2	2	14.8	14.8	14.8	19.898	0	7.4974	56351000	3	Ppollicipes_DN87860_c0_g2_i2.p1|ELU02897.1;Ppollicipes_DN87860_c0_g2_i1.p2|ELU02897.1	Ppollicipes_DN87860_c0_g2_i2.p1|ELU02897.1;Ppollicipes_DN87860_c0_g2_i1.p2|ELU02897.1
	0	0	6842200				2	2	2	35.1	35.1	35.1	13.882	0	8.5001	20527000	2	Ppollicipes_DN87882_c0_g1_i4.p2|BAM28695.1;Ppollicipes_DN87882_c0_g1_i5.p1|BAM28695.1	Ppollicipes_DN87882_c0_g1_i4.p2|BAM28695.1;Ppollicipes_DN87882_c0_g1_i5.p1|BAM28695.1
	145160000	786230016	695980032				11	8	8	56.8	43.2	43.2	17.988	0	112.36	13019000000	88	Ppollicipes_DN87913_c1_g1_i2.p1|KYN01213.1;Ppollicipes_DN87913_c1_g1_i1.p2|XP_014297062.1;Ppollicipes_DN80242_c2_g5_i1.p3|SIW61628.1;Ppollicipes_DN33918_c0_g1_i1.p2|XP_012286344.1	Ppollicipes_DN87913_c1_g1_i2.p1|KYN01213.1;Ppollicipes_DN87913_c1_g1_i1.p2|XP_014297062.1
	507360000	1394899968	971740032				29	29	18	64.9	64.9	42	48.357	0	323.31	80473000000	385	Ppollicipes_DN87913_c3_g4_i4.p2|PSN37209.1;Ppollicipes_DN87913_c3_g4_i5.p2|PSN37209.1;Ppollicipes_DN87913_c3_g4_i2.p2|PSN37209.1;Ppollicipes_DN87913_c3_g4_i3.p3|PNF34030.1;Ppollicipes_DN102950_c0_g1_i1.p2|XP_022916062.1;Ppollicipes_DN87913_c3_g4_i1.p1|PSN37209.1	Ppollicipes_DN87913_c3_g4_i4.p2|PSN37209.1;Ppollicipes_DN87913_c3_g4_i5.p2|PSN37209.1;Ppollicipes_DN87913_c3_g4_i2.p2|PSN37209.1;Ppollicipes_DN87913_c3_g4_i3.p3|PNF34030.1
	3963400	2295100	4280200				3	3	3	16.9	16.9	16.9	21.303	0	7.3877	105390000	6	Ppollicipes_DN87919_c2_g1_i5.p2|EFX62142.1;Ppollicipes_DN87919_c2_g1_i3.p2|EFX62142.1;Ppollicipes_DN90969_c1_g1_i5.p1|XP_013782273.1;Ppollicipes_DN90969_c1_g1_i1.p1|XP_013782273.1;Ppollicipes_DN87919_c2_g1_i9.p1|AAK14389.1;Ppollicipes_DN87919_c2_g1_i2.p2|EFX62142.1;Ppollicipes_DN90969_c1_g1_i6.p1|XP_013782273.1;Ppollicipes_DN90969_c1_g1_i2.p1|XP_013782273.1	Ppollicipes_DN87919_c2_g1_i5.p2|EFX62142.1;Ppollicipes_DN87919_c2_g1_i3.p2|EFX62142.1;Ppollicipes_DN90969_c1_g1_i5.p1|XP_013782273.1;Ppollicipes_DN90969_c1_g1_i1.p1|XP_013782273.1;Ppollicipes_DN87919_c2_g1_i9.p1|AAK14389.1;Ppollicipes_DN87919_c2_g1_i2.p2|EFX62142.1;Ppollicipes_DN90969_c1_g1_i6.p1|XP_013782273.1;Ppollicipes_DN90969_c1_g1_i2.p1|XP_013782273.1
	0	0	5111400				2	2	2	11.4	11.4	11.4	33.727	0	10.309	61336000	2	Ppollicipes_DN87919_c2_g2_i1.p1|XP_022122792.1;Ppollicipes_DN98022_c0_g1_i1.p2|	Ppollicipes_DN87919_c2_g2_i1.p1|XP_022122792.1;Ppollicipes_DN98022_c0_g1_i1.p2|
	14030000	17578000	36269000				6	6	6	37.1	37.1	37.1	18.035	0	15.145	543020000	18	Ppollicipes_DN87921_c0_g2_i1.p1|XP_021945865.1	Ppollicipes_DN87921_c0_g2_i1.p1|XP_021945865.1
	3511700	5144700	14136000				7	7	7	32.9	32.9	32.9	41.406	0	23.546	410260000	15	Ppollicipes_DN87931_c1_g2_i4.p1|ABQ10738.1;Ppollicipes_DN87931_c1_g2_i6.p1|AEC03508.1;Ppollicipes_DN87931_c1_g2_i7.p2|ABQ10738.1;Ppollicipes_DN87931_c1_g2_i5.p1|ABQ10738.1	Ppollicipes_DN87931_c1_g2_i4.p1|ABQ10738.1;Ppollicipes_DN87931_c1_g2_i6.p1|AEC03508.1;Ppollicipes_DN87931_c1_g2_i7.p2|ABQ10738.1
	6579000	4656400	7026400				3	3	3	18	18	18	22.959	0	9.8471	237400000	7	Ppollicipes_DN87936_c2_g1_i1.p1|XP_012539290.1	Ppollicipes_DN87936_c2_g1_i1.p1|XP_012539290.1
	0	2919100	3332900				2	2	2	7.6	7.6	7.6	21.097	0	11.549	62520000	3	Ppollicipes_DN87936_c2_g3_i5.p2|XP_013785075.1;Ppollicipes_DN87936_c2_g3_i2.p2|XP_013785075.1	Ppollicipes_DN87936_c2_g3_i5.p2|XP_013785075.1;Ppollicipes_DN87936_c2_g3_i2.p2|XP_013785075.1
	0	740580	0				1	1	1	4.7	4.7	4.7	46.849	0	4.4826	18514000	3	Ppollicipes_DN87953_c0_g2_i1.p1|	Ppollicipes_DN87953_c0_g2_i1.p1|
	2883099904	7830300160	5470900224				52	52	0	90.7	90.7	0	32.335	0	323.31	258950000000	1169	Ppollicipes_DN87983_c0_g2_i3.p2|BAN17319.1;Ppollicipes_DN87983_c0_g2_i1.p3|XP_023346558.1	Ppollicipes_DN87983_c0_g2_i3.p2|BAN17319.1
	0	0	1038000				2	2	2	17.3	17.3	17.3	23.847	0	4.4576	13494000	2	Ppollicipes_DN88014_c0_g1_i2.p2|;Ppollicipes_DN88014_c0_g1_i1.p2|	Ppollicipes_DN88014_c0_g1_i2.p2|;Ppollicipes_DN88014_c0_g1_i1.p2|
	0	0	0				1	1	1	13.3	13.3	13.3	11.508	0.0032196	2.3593	0	76	Ppollicipes_DN88018_c0_g1_i2.p1|	Ppollicipes_DN88018_c0_g1_i2.p1|
	0	1345600	1228800				5	1	1	25.9	5.3	5.3	21.116	0.00067935	2.808	33467000	2	Ppollicipes_DN88045_c2_g1_i1.p2|XP_018574009.1	Ppollicipes_DN88045_c2_g1_i1.p2|XP_018574009.1
	493360	1076900	2125400				12	12	11	13.2	13.2	12.3	142.78	0	52.944	273480000	21	Ppollicipes_DN88045_c3_g1_i10.p1|XP_023703188.1;Ppollicipes_DN88045_c3_g1_i9.p1|KDR21740.1;Ppollicipes_DN88045_c3_g1_i7.p1|XP_023703188.1;Ppollicipes_DN88045_c3_g1_i11.p1|XP_023703188.1;Ppollicipes_DN88045_c3_g1_i12.p1|KDR21740.1;Ppollicipes_DN88045_c3_g1_i4.p1|KDR21740.1;Ppollicipes_DN88045_c3_g1_i6.p1|XP_023703188.1;Ppollicipes_DN88045_c3_g1_i5.p1|KDR21740.1;Ppollicipes_DN88045_c3_g1_i1.p1|KDR2…	Ppollicipes_DN88045_c3_g1_i10.p1|XP_023703188.1;Ppollicipes_DN88045_c3_g1_i9.p1|KDR21740.1;Ppollicipes_DN88045_c3_g1_i7.p1|XP_023703188.1;Ppollicipes_DN88045_c3_g1_i11.p1|XP_023703188.1;Ppollicipes_DN88045_c3_g1_i12.p1|KDR21740.1;Ppollicipes_DN88045_c3_g1_i4.p1|KDR21740.1;Ppollicipes_DN88045_c3_g1_i6.p1|XP_023703188.1;Ppollicipes_DN88045_c3_g1_i5.p1|KDR21740.1;Ppollicipes_DN88045_c3_g1_i1.p1|KDR2…
	5816300	1014800	8045100				6	6	6	20.1	20.1	20.1	43.084	0	41.387	282650000	16	Ppollicipes_DN88065_c0_g1_i1.p1|KDR18481.1;Ppollicipes_DN88065_c0_g1_i8.p1|KDR18481.1;Ppollicipes_DN88065_c0_g1_i9.p1|KDR18481.1;Ppollicipes_DN88065_c0_g1_i11.p1|XP_019563047.1;Ppollicipes_DN88065_c0_g1_i7.p1|XP_022832613.1;Ppollicipes_DN88065_c0_g1_i4.p1|XP_022832613.1;Ppollicipes_DN88065_c0_g1_i2.p2|XP_022832613.1;Ppollicipes_DN88065_c0_g1_i5.p1|KDR18481.1;Ppollicipes_DN88065_c0_g1_i12.p1|KDR18…	Ppollicipes_DN88065_c0_g1_i1.p1|KDR18481.1;Ppollicipes_DN88065_c0_g1_i8.p1|KDR18481.1;Ppollicipes_DN88065_c0_g1_i9.p1|KDR18481.1;Ppollicipes_DN88065_c0_g1_i11.p1|XP_019563047.1;Ppollicipes_DN88065_c0_g1_i7.p1|XP_022832613.1;Ppollicipes_DN88065_c0_g1_i4.p1|XP_022832613.1;Ppollicipes_DN88065_c0_g1_i2.p2|XP_022832613.1
	7224500	35196000	53675000				51	51	49	40.5	40.5	39.3	183.9	0	323.31	7207100000	198	Ppollicipes_DN88097_c0_g1_i4.p1|PSN48676.1;Ppollicipes_DN88097_c0_g1_i3.p1|PSN48676.1;Ppollicipes_DN88097_c0_g1_i2.p1|PSN48676.1;Ppollicipes_DN88097_c0_g1_i5.p1|PSN48676.1;Ppollicipes_DN88097_c0_g2_i1.p2|	Ppollicipes_DN88097_c0_g1_i4.p1|PSN48676.1;Ppollicipes_DN88097_c0_g1_i3.p1|PSN48676.1;Ppollicipes_DN88097_c0_g1_i2.p1|PSN48676.1;Ppollicipes_DN88097_c0_g1_i5.p1|PSN48676.1
	9287300	13333000	39033000				15	7	7	42.4	25.5	25.5	55.418	0	83.021	1541300000	37	Ppollicipes_DN88133_c0_g1_i1.p1|BAM28695.1;Ppollicipes_DN88133_c0_g1_i3.p1|BAM28695.1;Ppollicipes_DN88133_c0_g1_i14.p1|BAM28695.1;Ppollicipes_DN88133_c0_g1_i17.p1|BAM28695.1	Ppollicipes_DN88133_c0_g1_i1.p1|BAM28695.1;Ppollicipes_DN88133_c0_g1_i3.p1|BAM28695.1;Ppollicipes_DN88133_c0_g1_i14.p1|BAM28695.1;Ppollicipes_DN88133_c0_g1_i17.p1|BAM28695.1
	66147000	36243000	97699000				19	19	11	47	47	28.9	52.408	0	208.92	5202300000	108	Ppollicipes_DN88133_c0_g1_i9.p1|AFY13481.1;Ppollicipes_DN88133_c0_g1_i7.p1|AFY13481.1;Ppollicipes_DN88133_c0_g1_i13.p1|AFY13481.1;Ppollicipes_DN88133_c0_g1_i5.p1|AFY13481.1;Ppollicipes_DN88133_c0_g1_i2.p1|AFY13481.1;Ppollicipes_DN88133_c0_g1_i16.p1|AFY13481.1;Ppollicipes_DN88133_c0_g1_i8.p1|BAM28695.1;Ppollicipes_DN88133_c0_g1_i6.p1|BAM28695.1;Ppollicipes_DN88133_c0_g1_i11.p1|BAM28695.1;Ppollicip…	Ppollicipes_DN88133_c0_g1_i9.p1|AFY13481.1;Ppollicipes_DN88133_c0_g1_i7.p1|AFY13481.1;Ppollicipes_DN88133_c0_g1_i13.p1|AFY13481.1;Ppollicipes_DN88133_c0_g1_i5.p1|AFY13481.1;Ppollicipes_DN88133_c0_g1_i2.p1|AFY13481.1;Ppollicipes_DN88133_c0_g1_i16.p1|AFY13481.1
	18598000	13530000	36168000				4	4	4	32.9	32.9	32.9	16.814	0	28.271	478070000	14	Ppollicipes_DN88155_c2_g4_i2.p1|EFX71457.1	Ppollicipes_DN88155_c2_g4_i2.p1|EFX71457.1
	3799100	3957400	9322300				2	2	2	25.7	25.7	25.7	16.337	0	10.02	170790000	6	Ppollicipes_DN88171_c0_g1_i9.p1|BAR45603.1	Ppollicipes_DN88171_c0_g1_i9.p1|BAR45603.1
	4349800	0	3786600				1	1	1	10	10	10	11.147	0.00069204	2.9929	32546000	4	Ppollicipes_DN88177_c3_g1_i2.p2|	Ppollicipes_DN88177_c3_g1_i2.p2|
	475170	6399200	2440100				17	17	17	14.4	14.4	14.4	239.09	0	108.77	922140000	37	Ppollicipes_DN88224_c0_g1_i7.p1|;Ppollicipes_DN88224_c0_g1_i2.p1|;Ppollicipes_DN88224_c0_g1_i8.p1|	Ppollicipes_DN88224_c0_g1_i7.p1|;Ppollicipes_DN88224_c0_g1_i2.p1|
	0	0	7216000				2	2	2	16.9	16.9	16.9	14.267	0	4.053	36080000	2	Ppollicipes_DN88249_c0_g1_i3.p1|;Ppollicipes_DN88249_c0_g1_i1.p1|XP_023219192.1	Ppollicipes_DN88249_c0_g1_i3.p1|;Ppollicipes_DN88249_c0_g1_i1.p1|XP_023219192.1
	0	0	1083700				1	1	1	3.7	3.7	3.7	36.451	0	3.9482	21673000	1	Ppollicipes_DN88276_c0_g1_i1.p1|KZS12157.1	Ppollicipes_DN88276_c0_g1_i1.p1|KZS12157.1
	0	2785900	6493300				2	2	2	15.8	15.8	15.8	21.255	0	7.1562	74234000	4	Ppollicipes_DN88288_c0_g1_i4.p1|PIK42224.1;Ppollicipes_DN88288_c0_g1_i1.p2|XP_017779683.1;Ppollicipes_DN88288_c0_g1_i2.p1|XP_017779683.1;Ppollicipes_DN88288_c0_g1_i3.p2|XP_017779683.1	Ppollicipes_DN88288_c0_g1_i4.p1|PIK42224.1;Ppollicipes_DN88288_c0_g1_i1.p2|XP_017779683.1;Ppollicipes_DN88288_c0_g1_i2.p1|XP_017779683.1;Ppollicipes_DN88288_c0_g1_i3.p2|XP_017779683.1
	513180	0	216160				2	2	2	9.8	9.8	9.8	47.363	0	3.5478	16045000	2	Ppollicipes_DN88305_c0_g1_i3.p1|XP_013773851.1	Ppollicipes_DN88305_c0_g1_i3.p1|XP_013773851.1
	894950	2403400	12562000				6	6	6	21.3	21.3	21.3	53.322	0	36.849	428220000	15	Ppollicipes_DN88316_c0_g1_i1.p1|XP_013780642.1	Ppollicipes_DN88316_c0_g1_i1.p1|XP_013780642.1
	12039000	0	12556000				5	5	5	29.5	29.5	29.5	27.434	0	10.638	245950000	14	Ppollicipes_DN88326_c0_g1_i1.p1|XP_011678714.1;Ppollicipes_DN88326_c0_g1_i4.p1|XP_014679185.1;Ppollicipes_DN88326_c0_g1_i2.p1|XP_014679185.1	Ppollicipes_DN88326_c0_g1_i1.p1|XP_011678714.1;Ppollicipes_DN88326_c0_g1_i4.p1|XP_014679185.1;Ppollicipes_DN88326_c0_g1_i2.p1|XP_014679185.1
	23396000	81039000	100500000				4	4	4	50	50	50	11.881	0	25.075	1229600000	19	Ppollicipes_DN88332_c0_g2_i3.p2|XP_018568292.1;Ppollicipes_DN88332_c0_g2_i2.p2|XP_018568292.1;Ppollicipes_DN88332_c0_g2_i1.p2|XP_005189242.1	Ppollicipes_DN88332_c0_g2_i3.p2|XP_018568292.1;Ppollicipes_DN88332_c0_g2_i2.p2|XP_018568292.1;Ppollicipes_DN88332_c0_g2_i1.p2|XP_005189242.1
	2772500	15738000	28980000				7	7	7	29.6	29.6	29.6	33.46	0	55.449	569890000	21	Ppollicipes_DN88337_c0_g1_i4.p2|PSN41871.1;Ppollicipes_DN88337_c0_g1_i5.p2|EFX88831.1;Ppollicipes_DN88337_c0_g1_i6.p2|PSN41871.1;Ppollicipes_DN88337_c0_g1_i1.p2|PSN41871.1	Ppollicipes_DN88337_c0_g1_i4.p2|PSN41871.1;Ppollicipes_DN88337_c0_g1_i5.p2|EFX88831.1;Ppollicipes_DN88337_c0_g1_i6.p2|PSN41871.1;Ppollicipes_DN88337_c0_g1_i1.p2|PSN41871.1
	0	1584200	3562800				5	4	3	18.3	14.7	12.4	34.062	0	7.9876	97792000	5	Ppollicipes_DN88339_c4_g2_i2.p1|EFX70372.1;Ppollicipes_DN88339_c4_g2_i1.p1|XP_022175640.1	Ppollicipes_DN88339_c4_g2_i2.p1|EFX70372.1
	0	0	312910				1	1	1	2.4	2.4	2.4	91.012	0	4.9005	11891000	1	Ppollicipes_DN88378_c1_g2_i8.p1|XP_022247408.1;Ppollicipes_DN88378_c1_g2_i14.p1|XP_022247408.1;Ppollicipes_DN88378_c1_g2_i9.p1|XP_022247408.1;Ppollicipes_DN88378_c1_g2_i12.p1|XP_022247408.1	Ppollicipes_DN88378_c1_g2_i8.p1|XP_022247408.1;Ppollicipes_DN88378_c1_g2_i14.p1|XP_022247408.1;Ppollicipes_DN88378_c1_g2_i9.p1|XP_022247408.1;Ppollicipes_DN88378_c1_g2_i12.p1|XP_022247408.1
	16123000	33055000	42471000				62	60	50	38.8	37.6	32.5	230.32	0	323.31	9439800000	246	Ppollicipes_DN88386_c2_g1_i1.p1|	Ppollicipes_DN88386_c2_g1_i1.p1|
	1864800	11353000	28945000				4	4	4	33.8	33.8	33.8	16.407	0	25.665	252970000	10	Ppollicipes_DN88405_c0_g1_i1.p1|	Ppollicipes_DN88405_c0_g1_i1.p1|
	19855000	20455000	36877000				3	3	3	21.1	21.1	21.1	26.398	0	35.54	926240000	21	Ppollicipes_DN88405_c2_g1_i2.p1|XP_015517124.1;Ppollicipes_DN88405_c2_g1_i11.p2|XP_015517124.1;Ppollicipes_DN88405_c2_g1_i9.p1|PSN47130.1;Ppollicipes_DN88405_c2_g1_i14.p2|PSN47130.1;Ppollicipes_DN88405_c2_g1_i6.p1|XP_015604385.1;Ppollicipes_DN88405_c2_g1_i8.p1|XP_002429528.1;Ppollicipes_DN88405_c2_g1_i13.p1|PSN47130.1;Ppollicipes_DN88405_c2_g1_i17.p1|PSN47130.1;Ppollicipes_DN88405_c2_g1_i10.p1|XP…	Ppollicipes_DN88405_c2_g1_i2.p1|XP_015517124.1;Ppollicipes_DN88405_c2_g1_i11.p2|XP_015517124.1;Ppollicipes_DN88405_c2_g1_i9.p1|PSN47130.1;Ppollicipes_DN88405_c2_g1_i14.p2|PSN47130.1;Ppollicipes_DN88405_c2_g1_i6.p1|XP_015604385.1;Ppollicipes_DN88405_c2_g1_i8.p1|XP_002429528.1;Ppollicipes_DN88405_c2_g1_i13.p1|PSN47130.1;Ppollicipes_DN88405_c2_g1_i17.p1|PSN47130.1;Ppollicipes_DN88405_c2_g1_i10.p1|XP…
	0	0	2572700				1	1	1	14.4	14.4	14.4	15.897	0	8.4152	23154000	2	Ppollicipes_DN88405_c2_g5_i6.p1|PNF33996.1;Ppollicipes_DN88405_c2_g5_i5.p2|PNF33996.1;Ppollicipes_DN88405_c2_g5_i7.p1|XP_015604389.1;Ppollicipes_DN88405_c2_g5_i2.p1|XP_015604389.1;Ppollicipes_DN88405_c2_g5_i8.p1|XP_015604385.1	Ppollicipes_DN88405_c2_g5_i6.p1|PNF33996.1;Ppollicipes_DN88405_c2_g5_i5.p2|PNF33996.1;Ppollicipes_DN88405_c2_g5_i7.p1|XP_015604389.1;Ppollicipes_DN88405_c2_g5_i2.p1|XP_015604389.1;Ppollicipes_DN88405_c2_g5_i8.p1|XP_015604385.1
	14601000	16411000	38195000				6	6	6	36.3	36.3	36.3	16.941	0	13.953	415240000	13	Ppollicipes_DN88428_c0_g1_i5.p1|XP_002425893.1;Ppollicipes_DN88428_c0_g1_i4.p1|XP_002425893.1;Ppollicipes_DN88428_c0_g1_i3.p2|XP_002425893.1;Ppollicipes_DN88428_c0_g1_i2.p1|XP_002425893.1;Ppollicipes_DN88428_c0_g1_i1.p2|XP_002425893.1	Ppollicipes_DN88428_c0_g1_i5.p1|XP_002425893.1;Ppollicipes_DN88428_c0_g1_i4.p1|XP_002425893.1;Ppollicipes_DN88428_c0_g1_i3.p2|XP_002425893.1;Ppollicipes_DN88428_c0_g1_i2.p1|XP_002425893.1;Ppollicipes_DN88428_c0_g1_i1.p2|XP_002425893.1
	5166900	14640000	3449500				7	5	5	17.5	12.5	12.5	53.976	0	21.239	534900000	16	Ppollicipes_DN88458_c0_g1_i16.p1|ADY75708.1;Ppollicipes_DN88458_c0_g1_i18.p1|ADY75708.1;Ppollicipes_DN88458_c0_g1_i1.p1|ADY75708.1;Ppollicipes_DN88458_c0_g1_i9.p1|XP_011312526.1;Ppollicipes_DN88458_c0_g1_i10.p1|PNF18109.1;Ppollicipes_DN88458_c0_g1_i11.p1|ADY75708.1;Ppollicipes_DN88458_c0_g1_i6.p1|ADY75708.1;Ppollicipes_DN88458_c0_g1_i13.p1|XP_006618299.1;Ppollicipes_DN88458_c0_g1_i2.p3|XP_0221846…	Ppollicipes_DN88458_c0_g1_i16.p1|ADY75708.1;Ppollicipes_DN88458_c0_g1_i18.p1|ADY75708.1;Ppollicipes_DN88458_c0_g1_i1.p1|ADY75708.1;Ppollicipes_DN88458_c0_g1_i9.p1|XP_011312526.1;Ppollicipes_DN88458_c0_g1_i10.p1|PNF18109.1
	2753000	29641000	11578000				5	3	3	37.6	26	26	19.365	0	17.531	395740000	11	Ppollicipes_DN88468_c0_g1_i1.p2|XP_015523242.1	Ppollicipes_DN88468_c0_g1_i1.p2|XP_015523242.1
	0	0	5409200				2	2	2	13.3	13.3	13.3	29.956	0	7.3979	54092000	2	Ppollicipes_DN88513_c1_g1_i4.p1|XP_023726225.1	Ppollicipes_DN88513_c1_g1_i4.p1|XP_023726225.1
	456489984	1018300032	948720000				32	30	28	69.4	61.6	56.8	46.578	0	323.31	50894000000	298	Ppollicipes_DN88518_c2_g1_i1.p1|KDR23766.1;Ppollicipes_DN88518_c2_g1_i2.p1|KDR23766.1;Ppollicipes_DN88518_c2_g1_i4.p2|XP_023232301.1;Ppollicipes_DN88518_c2_g2_i1.p1|XP_015517572.1	Ppollicipes_DN88518_c2_g1_i1.p1|KDR23766.1;Ppollicipes_DN88518_c2_g1_i2.p1|KDR23766.1
	481730	1336700	3508000				6	2	2	18.4	7.5	7.5	49.276	0	25.466	143810000	6	Ppollicipes_DN88521_c0_g1_i5.p1|EFX87450.1;Ppollicipes_DN88521_c0_g1_i3.p1|EFX87450.1;Ppollicipes_DN88521_c0_g1_i4.p1|EFX87450.1;Ppollicipes_DN88521_c0_g3_i1.p3|EFX87450.1	Ppollicipes_DN88521_c0_g1_i5.p1|EFX87450.1;Ppollicipes_DN88521_c0_g1_i3.p1|EFX87450.1;Ppollicipes_DN88521_c0_g1_i4.p1|EFX87450.1
	5565200	2524500	8118700				8	8	4	23.4	23.4	12.5	49.117	0	30.66	437630000	22	Ppollicipes_DN88521_c0_g1_i6.p1|EFX87450.1;Ppollicipes_DN88521_c0_g1_i2.p1|EFX87450.1;Ppollicipes_DN88521_c0_g1_i1.p1|EFX87450.1	Ppollicipes_DN88521_c0_g1_i6.p1|EFX87450.1;Ppollicipes_DN88521_c0_g1_i2.p1|EFX87450.1;Ppollicipes_DN88521_c0_g1_i1.p1|EFX87450.1
	0	0	2111100				1	1	1	12.7	12.7	12.7	11.105	0	3.428	12667000	1	Ppollicipes_DN88547_c2_g2_i6.p1|AFY13482.1;Ppollicipes_DN88547_c2_g2_i1.p1|AFY13482.1;Ppollicipes_DN88547_c2_g1_i1.p2|AAR33079.1;Ppollicipes_DN88547_c2_g1_i4.p2|AFY13482.1;Ppollicipes_DN88547_c2_g1_i2.p1|AFY13482.1;Ppollicipes_DN88547_c2_g1_i5.p1|AFY13482.1;Ppollicipes_DN88547_c2_g1_i6.p1|AFY13482.1;Ppollicipes_DN88547_c2_g1_i3.p1|AFY13482.1	Ppollicipes_DN88547_c2_g2_i6.p1|AFY13482.1;Ppollicipes_DN88547_c2_g2_i1.p1|AFY13482.1;Ppollicipes_DN88547_c2_g1_i1.p2|AAR33079.1;Ppollicipes_DN88547_c2_g1_i4.p2|AFY13482.1;Ppollicipes_DN88547_c2_g1_i2.p1|AFY13482.1;Ppollicipes_DN88547_c2_g1_i5.p1|AFY13482.1;Ppollicipes_DN88547_c2_g1_i6.p1|AFY13482.1;Ppollicipes_DN88547_c2_g1_i3.p1|AFY13482.1
	1499300	1880700	4160000				2	2	2	16.3	16.3	16.3	17.676	0	20.603	60320000	4	Ppollicipes_DN88547_c2_g2_i2.p1|AFY13482.1;Ppollicipes_DN87112_c0_g1_i2.p1|AFY13481.1;Ppollicipes_DN87112_c0_g1_i5.p1|AFY13482.1	Ppollicipes_DN88547_c2_g2_i2.p1|AFY13482.1;Ppollicipes_DN87112_c0_g1_i2.p1|AFY13481.1;Ppollicipes_DN87112_c0_g1_i5.p1|AFY13482.1
	0	2773900	2174400				1	1	1	25.4	25.4	25.4	12.57	0	4.3318	34638000	2	Ppollicipes_DN88566_c0_g1_i4.p2|XP_018027170.1;Ppollicipes_DN88566_c0_g1_i3.p1|XP_018027170.1;Ppollicipes_DN88566_c0_g1_i2.p1|XP_018027170.1	Ppollicipes_DN88566_c0_g1_i4.p2|XP_018027170.1;Ppollicipes_DN88566_c0_g1_i3.p1|XP_018027170.1;Ppollicipes_DN88566_c0_g1_i2.p1|XP_018027170.1
	0	2113200	2773700				1	1	1	15	15	15	12.375	0	3.7506	24435000	2	Ppollicipes_DN88585_c4_g3_i1.p1|XP_022330621.1;Ppollicipes_DN88585_c4_g3_i2.p1|XP_022330621.1	Ppollicipes_DN88585_c4_g3_i1.p1|XP_022330621.1;Ppollicipes_DN88585_c4_g3_i2.p1|XP_022330621.1
	14972000	0	20847000				5	5	4	43.4	43.4	34.3	14.095	0	30.412	358200000	15	Ppollicipes_DN88590_c0_g1_i1.p2|;Ppollicipes_DN88590_c0_g1_i2.p2|	Ppollicipes_DN88590_c0_g1_i1.p2|;Ppollicipes_DN88590_c0_g1_i2.p2|
	18793000	35014000	47938000				6	6	6	23.9	23.9	23.9	22.063	0	57.051	712210000	22	Ppollicipes_DN88594_c0_g1_i4.p1|AAX62471.1;Ppollicipes_DN88594_c0_g1_i2.p1|XP_006563278.1;Ppollicipes_DN88594_c0_g1_i5.p2|AAX62471.1;Ppollicipes_DN88594_c0_g1_i6.p2|AAX62471.1;Ppollicipes_DN88594_c0_g1_i1.p1|XP_011694784.1;Ppollicipes_DN88594_c0_g1_i3.p1|XP_011694784.1	Ppollicipes_DN88594_c0_g1_i4.p1|AAX62471.1;Ppollicipes_DN88594_c0_g1_i2.p1|XP_006563278.1;Ppollicipes_DN88594_c0_g1_i5.p2|AAX62471.1;Ppollicipes_DN88594_c0_g1_i6.p2|AAX62471.1;Ppollicipes_DN88594_c0_g1_i1.p1|XP_011694784.1;Ppollicipes_DN88594_c0_g1_i3.p1|XP_011694784.1
	4624100	7430600	21176000				2	2	1	16.2	16.2	16.2	10.839	0	8.5564	199390000	12	Ppollicipes_DN88612_c4_g3_i1.p1|AFY13481.1;Ppollicipes_DN88612_c4_g3_i10.p1|AFY13481.1;Ppollicipes_DN88612_c4_g3_i13.p1|AFY13482.1;Ppollicipes_DN88612_c4_g2_i12.p1|BAM28695.1;Ppollicipes_DN88612_c4_g2_i4.p1|BAM28695.1;Ppollicipes_DN88612_c4_g2_i11.p1|BAM28695.1;Ppollicipes_DN88612_c4_g3_i2.p1|AFY13482.1	Ppollicipes_DN88612_c4_g3_i1.p1|AFY13481.1;Ppollicipes_DN88612_c4_g3_i10.p1|AFY13481.1;Ppollicipes_DN88612_c4_g3_i13.p1|AFY13482.1;Ppollicipes_DN88612_c4_g2_i12.p1|BAM28695.1;Ppollicipes_DN88612_c4_g2_i4.p1|BAM28695.1;Ppollicipes_DN88612_c4_g2_i11.p1|BAM28695.1;Ppollicipes_DN88612_c4_g3_i2.p1|AFY13482.1
	3612800	6026000	5301400				2	1	1	15.7	15.7	15.7	11.046	0.0032279	2.3659	59761000	4	Ppollicipes_DN88612_c4_g3_i6.p1|AFY13481.1	Ppollicipes_DN88612_c4_g3_i6.p1|AFY13481.1
	0	0	2078700				1	1	1	5.1	5.1	5.1	28.392	0.0038241	2.2676	27023000	1	Ppollicipes_DN88621_c1_g1_i13.p1|XP_006975392.1;Ppollicipes_DN88621_c1_g1_i11.p1|XP_006975392.1;Ppollicipes_DN88621_c1_g1_i3.p2|XP_002413667.1;Ppollicipes_DN88621_c1_g1_i12.p2|XP_002413667.1;Ppollicipes_DN88621_c1_g1_i6.p1|NP_032324.1;Ppollicipes_DN88621_c1_g1_i7.p1|NP_032324.1;Ppollicipes_DN88621_c1_g1_i14.p1|NP_032324.1	Ppollicipes_DN88621_c1_g1_i13.p1|XP_006975392.1;Ppollicipes_DN88621_c1_g1_i11.p1|XP_006975392.1;Ppollicipes_DN88621_c1_g1_i3.p2|XP_002413667.1;Ppollicipes_DN88621_c1_g1_i12.p2|XP_002413667.1;Ppollicipes_DN88621_c1_g1_i6.p1|NP_032324.1;Ppollicipes_DN88621_c1_g1_i7.p1|NP_032324.1;Ppollicipes_DN88621_c1_g1_i14.p1|NP_032324.1
	287060	362010	5737900				7	7	7	23.5	23.5	23.5	62.875	0	35.977	204380000	11	Ppollicipes_DN88639_c0_g2_i6.p1|KQC04227.1;Ppollicipes_DN88639_c0_g2_i3.p1|KQC04227.1;Ppollicipes_DN88639_c0_g2_i9.p1|WP_018657886.1;Ppollicipes_DN88639_c0_g2_i2.p1|XP_017546380.1;Ppollicipes_DN88639_c0_g2_i5.p1|PKL75952.1;Ppollicipes_DN88639_c0_g2_i1.p1|PKL75952.1;Ppollicipes_DN88639_c0_g2_i7.p3|WP_089549046.1;Ppollicipes_DN88639_c0_g2_i4.p1|	Ppollicipes_DN88639_c0_g2_i6.p1|KQC04227.1;Ppollicipes_DN88639_c0_g2_i3.p1|KQC04227.1;Ppollicipes_DN88639_c0_g2_i9.p1|WP_018657886.1;Ppollicipes_DN88639_c0_g2_i2.p1|XP_017546380.1;Ppollicipes_DN88639_c0_g2_i5.p1|PKL75952.1;Ppollicipes_DN88639_c0_g2_i1.p1|PKL75952.1
	350830	939560	4778900				4	4	4	11.9	11.9	11.9	44.851	0	8.3319	139590000	8	Ppollicipes_DN88653_c0_g1_i6.p1|XP_023712629.1;Ppollicipes_DN88653_c0_g1_i2.p1|XP_023712629.1;Ppollicipes_DN88653_c0_g1_i7.p1|XP_023712629.1	Ppollicipes_DN88653_c0_g1_i6.p1|XP_023712629.1;Ppollicipes_DN88653_c0_g1_i2.p1|XP_023712629.1;Ppollicipes_DN88653_c0_g1_i7.p1|XP_023712629.1
	2153800	5376500	8462400				2	2	2	16.4	16.4	16.4	15.744	0.00068493	2.9306	111950000	5	Ppollicipes_DN88660_c0_g1_i3.p1|XP_018565209.1;Ppollicipes_DN88660_c0_g1_i2.p3|XP_018565209.1;Ppollicipes_DN88660_c0_g1_i4.p3|XP_018565209.1;Ppollicipes_DN88660_c0_g1_i1.p1|XP_018565209.1	Ppollicipes_DN88660_c0_g1_i3.p1|XP_018565209.1;Ppollicipes_DN88660_c0_g1_i2.p3|XP_018565209.1;Ppollicipes_DN88660_c0_g1_i4.p3|XP_018565209.1;Ppollicipes_DN88660_c0_g1_i1.p1|XP_018565209.1
	0	0	1771900				2	2	2	6.3	6.3	6.3	26.039	0.00069589	3.0658	14175000	2	Ppollicipes_DN88699_c0_g1_i4.p1|KZS16401.1;Ppollicipes_DN88699_c0_g1_i2.p1|KZS16401.1	Ppollicipes_DN88699_c0_g1_i4.p1|KZS16401.1;Ppollicipes_DN88699_c0_g1_i2.p1|KZS16401.1
	47748000	153270000	61007000				4	4	4	41.8	41.8	41.8	13.902	0	58.138	1834200000	24	Ppollicipes_DN88749_c0_g2_i3.p1|;Ppollicipes_DN88749_c0_g2_i1.p1|	Ppollicipes_DN88749_c0_g2_i3.p1|;Ppollicipes_DN88749_c0_g2_i1.p1|
	92742000	292529984	162750000				15	15	12	44.2	44.2	28.1	26.201	0	99.742	7672200000	103	Ppollicipes_DN88752_c1_g1_i5.p1|EFX86436.1;Ppollicipes_DN88752_c1_g1_i3.p1|EFX86436.1;Ppollicipes_DN88752_c1_g2_i1.p1|XP_021916468.1	Ppollicipes_DN88752_c1_g1_i5.p1|EFX86436.1;Ppollicipes_DN88752_c1_g1_i3.p1|EFX86436.1
	0	1592200	708310				2	2	2	7.2	7.2	7.2	45.544	0.0019634	2.4881	50610000	2	Ppollicipes_DN88789_c0_g1_i6.p1|XP_002430218.1;Ppollicipes_DN88789_c0_g1_i3.p1|XP_002430218.1;Ppollicipes_DN88789_c0_g1_i7.p1|XP_002430218.1;Ppollicipes_DN88789_c0_g1_i13.p1|XP_002430218.1;Ppollicipes_DN88789_c0_g1_i9.p1|XP_002430218.1;Ppollicipes_DN88789_c0_g1_i18.p1|XP_002430218.1;Ppollicipes_DN88789_c0_g1_i16.p1|XP_002430218.1;Ppollicipes_DN88789_c0_g1_i11.p1|XP_002430218.1;Ppollicipes_DN88789…	Ppollicipes_DN88789_c0_g1_i6.p1|XP_002430218.1;Ppollicipes_DN88789_c0_g1_i3.p1|XP_002430218.1;Ppollicipes_DN88789_c0_g1_i7.p1|XP_002430218.1;Ppollicipes_DN88789_c0_g1_i13.p1|XP_002430218.1;Ppollicipes_DN88789_c0_g1_i9.p1|XP_002430218.1;Ppollicipes_DN88789_c0_g1_i18.p1|XP_002430218.1;Ppollicipes_DN88789_c0_g1_i16.p1|XP_002430218.1;Ppollicipes_DN88789_c0_g1_i11.p1|XP_002430218.1;Ppollicipes_DN88789…
	0	0	129270000				1	1	1	3.4	3.4	3.4	31.572	0.0079951	1.9612	1163500000	0	Ppollicipes_DN88842_c2_g2_i2.p1|	Ppollicipes_DN88842_c2_g2_i2.p1|
	1036800	1543600	5300400				3	3	3	12.2	12.2	12.2	24.513	0	4.6303	78808000	7	Ppollicipes_DN88848_c2_g1_i3.p2|XP_015519906.1;Ppollicipes_DN88848_c2_g1_i2.p2|XP_015519906.1;Ppollicipes_DN88848_c2_g1_i1.p2|XP_015519906.1	Ppollicipes_DN88848_c2_g1_i3.p2|XP_015519906.1;Ppollicipes_DN88848_c2_g1_i2.p2|XP_015519906.1;Ppollicipes_DN88848_c2_g1_i1.p2|XP_015519906.1
	10577000	10447000	24917000				3	3	3	23.3	23.3	23.3	15.648	0	26.574	367530000	13	Ppollicipes_DN88854_c0_g1_i1.p2|AII16480.1	Ppollicipes_DN88854_c0_g1_i1.p2|AII16480.1
	1881000	0	2117900				2	2	2	13.9	13.9	13.9	26.297	0	3.8163	35990000	2	Ppollicipes_DN88876_c0_g1_i2.p1|XP_012738215.1;Ppollicipes_DN88876_c0_g1_i1.p1|XP_012738215.1	Ppollicipes_DN88876_c0_g1_i2.p1|XP_012738215.1;Ppollicipes_DN88876_c0_g1_i1.p1|XP_012738215.1
	0	5065000	1387700				5	5	5	30.8	30.8	30.8	24.526	0	8.8396	83886000	5	Ppollicipes_DN88900_c0_g1_i2.p2|XP_012535273.1;Ppollicipes_DN88900_c0_g1_i3.p1|XP_011882887.1	Ppollicipes_DN88900_c0_g1_i2.p2|XP_012535273.1;Ppollicipes_DN88900_c0_g1_i3.p1|XP_011882887.1
	0	93874000	0				7	6	6	72.6	54.9	54.9	12.541	0	76.359	375490000	4	Ppollicipes_DN88901_c1_g2_i1.p2|XP_014219140.1	Ppollicipes_DN88901_c1_g2_i1.p2|XP_014219140.1
	6010800	14874000	14349000				10	10	3	33.1	33.1	15	43.773	0	61.423	845620000	35	Ppollicipes_DN88906_c1_g2_i6.p1|XP_015592562.1;Ppollicipes_DN88906_c1_g2_i4.p2|XP_022189406.1;Ppollicipes_DN88906_c1_g2_i5.p2|XP_017774923.1;Ppollicipes_DN88906_c1_g2_i2.p1|XP_018567716.1;Ppollicipes_DN88906_c1_g2_i1.p1|XP_018567716.1	Ppollicipes_DN88906_c1_g2_i6.p1|XP_015592562.1;Ppollicipes_DN88906_c1_g2_i4.p2|XP_022189406.1;Ppollicipes_DN88906_c1_g2_i5.p2|XP_017774923.1;Ppollicipes_DN88906_c1_g2_i2.p1|XP_018567716.1;Ppollicipes_DN88906_c1_g2_i1.p1|XP_018567716.1
	7954900	0	0				2	2	2	18.4	18.4	18.4	17.53	0	5.8136	55684000	5	Ppollicipes_DN88923_c0_g1_i3.p1|XP_020864492.1;Ppollicipes_DN88923_c0_g1_i1.p1|XP_020864492.1	Ppollicipes_DN88923_c0_g1_i3.p1|XP_020864492.1;Ppollicipes_DN88923_c0_g1_i1.p1|XP_020864492.1
	2008100	14522000	15579000				14	9	8	55.3	42.7	28.1	27.717	0	70.96	642170000	19	Ppollicipes_DN88950_c0_g1_i3.p1|ENN77621.1;Ppollicipes_DN88950_c0_g1_i1.p1|ENN77621.1;Ppollicipes_DN88950_c0_g1_i2.p1|KYB26980.1;Ppollicipes_DN95007_c1_g5_i1.p2|XP_018562009.1	Ppollicipes_DN88950_c0_g1_i3.p1|ENN77621.1;Ppollicipes_DN88950_c0_g1_i1.p1|ENN77621.1;Ppollicipes_DN88950_c0_g1_i2.p1|KYB26980.1;Ppollicipes_DN95007_c1_g5_i1.p2|XP_018562009.1
	233410000	458360000	479409984				9	9	9	76	76	76	13.712	0	57.56	9369400000	68	Ppollicipes_DN88965_c1_g1_i5.p1|ALS04482.1;Ppollicipes_DN88965_c1_g1_i4.p1|ALS04482.1	Ppollicipes_DN88965_c1_g1_i5.p1|ALS04482.1;Ppollicipes_DN88965_c1_g1_i4.p1|ALS04482.1
	1377300	0	13063000				2	2	1	28.7	28.7	12.6	16.109	0	18.85	144400000	10	Ppollicipes_DN88969_c1_g1_i1.p2|AFY13482.1;Ppollicipes_DN88969_c1_g1_i9.p1|AFY13482.1;Ppollicipes_DN88969_c1_g1_i8.p1|AFY13482.1;Ppollicipes_DN88969_c1_g1_i5.p2|AFY13482.1;Ppollicipes_DN97643_c6_g2_i5.p1|AMR58954.1;Ppollicipes_DN88969_c1_g1_i3.p1|AFY13480.1;Ppollicipes_DN97643_c6_g2_i4.p1|AMR58954.1	Ppollicipes_DN88969_c1_g1_i1.p2|AFY13482.1;Ppollicipes_DN88969_c1_g1_i9.p1|AFY13482.1;Ppollicipes_DN88969_c1_g1_i8.p1|AFY13482.1;Ppollicipes_DN88969_c1_g1_i5.p2|AFY13482.1;Ppollicipes_DN97643_c6_g2_i5.p1|AMR58954.1;Ppollicipes_DN88969_c1_g1_i3.p1|AFY13480.1;Ppollicipes_DN97643_c6_g2_i4.p1|AMR58954.1
	9790300	13206000	11970000				2	2	2	20	20	20	16.749	0	25.191	384630000	11	Ppollicipes_DN88976_c1_g1_i13.p1|;Ppollicipes_DN88976_c1_g1_i11.p1|;Ppollicipes_DN88976_c1_g1_i10.p1|;Ppollicipes_DN88976_c1_g1_i6.p2|;Ppollicipes_DN88976_c1_g1_i1.p2|	Ppollicipes_DN88976_c1_g1_i13.p1|;Ppollicipes_DN88976_c1_g1_i11.p1|;Ppollicipes_DN88976_c1_g1_i10.p1|;Ppollicipes_DN88976_c1_g1_i6.p2|;Ppollicipes_DN88976_c1_g1_i1.p2|
	3673300	32459000	51945000				4	3	3	25.3	16.9	16.9	19.148	0	40.004	880770000	14	Ppollicipes_DN88978_c0_g1_i1.p1|XP_022199194.1	Ppollicipes_DN88978_c0_g1_i1.p1|XP_022199194.1
	18012000	43097000	73906000				5	5	4	42.7	42.7	32.7	17.047	0	21.231	1080100000	23	Ppollicipes_DN88978_c0_g1_i4.p3|KFM62051.1;Ppollicipes_DN88978_c0_g1_i3.p3|KFM62051.1;Ppollicipes_DN88978_c0_g1_i2.p1|KFM62051.1	Ppollicipes_DN88978_c0_g1_i4.p3|KFM62051.1;Ppollicipes_DN88978_c0_g1_i3.p3|KFM62051.1;Ppollicipes_DN88978_c0_g1_i2.p1|KFM62051.1
	6976900	10353000	9751500				3	3	3	24	24	24	18.974	0	12.176	243740000	7	Ppollicipes_DN88986_c0_g1_i2.p1|XP_011195565.1;Ppollicipes_DN88986_c0_g1_i1.p1|XP_011195565.1	Ppollicipes_DN88986_c0_g1_i2.p1|XP_011195565.1;Ppollicipes_DN88986_c0_g1_i1.p1|XP_011195565.1
	0	0	2373000				3	3	3	11.8	11.8	11.8	37.138	0	10.583	49834000	3	Ppollicipes_DN88996_c0_g1_i2.p1|XP_013187059.1;Ppollicipes_DN88996_c0_g1_i4.p1|XP_012167917.1;Ppollicipes_DN88996_c0_g1_i6.p1|KDR11435.1	Ppollicipes_DN88996_c0_g1_i2.p1|XP_013187059.1;Ppollicipes_DN88996_c0_g1_i4.p1|XP_012167917.1;Ppollicipes_DN88996_c0_g1_i6.p1|KDR11435.1
	0	0	719770				1	1	1	11	11	11	19.891	0	3.6187	7197700	2	Ppollicipes_DN89004_c2_g1_i4.p1|ODN06507.1;Ppollicipes_DN89004_c2_g1_i1.p1|XP_019864929.1;Ppollicipes_DN89004_c2_g1_i2.p1|XP_021920481.1;Ppollicipes_DN89004_c2_g1_i3.p1|XP_023707628.1	Ppollicipes_DN89004_c2_g1_i4.p1|ODN06507.1;Ppollicipes_DN89004_c2_g1_i1.p1|XP_019864929.1;Ppollicipes_DN89004_c2_g1_i2.p1|XP_021920481.1;Ppollicipes_DN89004_c2_g1_i3.p1|XP_023707628.1
	0	1165800	11560000				6	6	6	31.3	31.3	31.3	27.507	0	42.24	190890000	7	Ppollicipes_DN89011_c0_g1_i5.p1|AEW10560.1;Ppollicipes_DN89011_c0_g1_i3.p1|AEW10560.1;Ppollicipes_DN89011_c0_g1_i2.p1|AEW10560.1;Ppollicipes_DN89011_c0_g1_i1.p1|AEW10560.1	Ppollicipes_DN89011_c0_g1_i5.p1|AEW10560.1;Ppollicipes_DN89011_c0_g1_i3.p1|AEW10560.1;Ppollicipes_DN89011_c0_g1_i2.p1|AEW10560.1;Ppollicipes_DN89011_c0_g1_i1.p1|AEW10560.1
	0	706330	974290				1	1	1	9	9	9	21.032	0	3.518	15126000	2	Ppollicipes_DN89027_c0_g2_i1.p1|	Ppollicipes_DN89027_c0_g2_i1.p1|
	21144000	28651000	61727000				19	19	19	29	29	29	81.92	0	167.29	3122600000	61	Ppollicipes_DN89055_c0_g1_i7.p1|XP_023716258.1;Ppollicipes_DN89055_c0_g1_i8.p1|XP_021936494.1;Ppollicipes_DN89055_c0_g1_i6.p1|;Ppollicipes_DN89055_c0_g1_i1.p1|	Ppollicipes_DN89055_c0_g1_i7.p1|XP_023716258.1;Ppollicipes_DN89055_c0_g1_i8.p1|XP_021936494.1
	11706000	11995000	20445000				5	5	5	11.1	11.1	11.1	44.896	0	20.995	838770000	24	Ppollicipes_DN89069_c1_g2_i1.p1|EFX65316.1	Ppollicipes_DN89069_c1_g2_i1.p1|EFX65316.1
	2602300	0	0				1	1	1	2.7	2.7	2.7	43.136	0	3.8641	49444000	1	Ppollicipes_DN89069_c1_g3_i1.p1|Q9XYN0.1	Ppollicipes_DN89069_c1_g3_i1.p1|Q9XYN0.1
	89944000	143030000	1138300032				3	3	3	34.6	34.6	34.6	13.567	0	64.516	8227900000	31	Ppollicipes_DN89074_c0_g5_i1.p2|KZS06868.1	Ppollicipes_DN89074_c0_g5_i1.p2|KZS06868.1
	0	0	32914000				3	3	3	39.8	39.8	39.8	11.568	0	9.0012	131650000	5	Ppollicipes_DN89074_c0_g7_i3.p2|EFX88152.1;Ppollicipes_DN89074_c0_g7_i1.p2|EFX66314.1	Ppollicipes_DN89074_c0_g7_i3.p2|EFX88152.1;Ppollicipes_DN89074_c0_g7_i1.p2|EFX66314.1
	29932000	33733000	138300000				14	14	14	28.9	28.9	28.9	50.581	0	95.048	3635400000	54	Ppollicipes_DN89100_c0_g1_i1.p1|WP_069134468.1;Ppollicipes_DN89100_c0_g2_i1.p1|XP_013790398.1	Ppollicipes_DN89100_c0_g1_i1.p1|WP_069134468.1
	3338700	13633000	8608600				5	5	5	23.1	23.1	23.1	34.172	0	39.053	409280000	13	Ppollicipes_DN89104_c3_g1_i1.p1|	Ppollicipes_DN89104_c3_g1_i1.p1|
	4784700	0	22829000				2	2	2	15.4	15.4	15.4	14.962	0.0013342	2.6368	138070000	6	Ppollicipes_DN89109_c3_g2_i2.p2|XP_011255518.1	Ppollicipes_DN89109_c3_g2_i2.p2|XP_011255518.1
	2407000	12810000	103510000				9	9	8	59.7	59.7	59.7	17.29	0	64.423	1068500000	40	Ppollicipes_DN89118_c1_g3_i5.p2|KZS08712.1;Ppollicipes_DN89118_c1_g3_i4.p2|KZS08712.1;Ppollicipes_DN89118_c1_g3_i3.p3|KZS08712.1	Ppollicipes_DN89118_c1_g3_i5.p2|KZS08712.1;Ppollicipes_DN89118_c1_g3_i4.p2|KZS08712.1;Ppollicipes_DN89118_c1_g3_i3.p3|KZS08712.1
	0	13814000	5449800				4	3	3	26.4	21.4	21.4	17.456	0	10.954	173380000	3	Ppollicipes_DN89118_c1_g4_i3.p2|XP_004534736.1;Ppollicipes_DN89118_c1_g4_i2.p2|XP_004534736.1;Ppollicipes_DN89118_c1_g4_i4.p2|XP_023688245.1	Ppollicipes_DN89118_c1_g4_i3.p2|XP_004534736.1;Ppollicipes_DN89118_c1_g4_i2.p2|XP_004534736.1
	2849600000	2410099968	8750100480				3	3	3	29.7	29.7	29.7	10.631	0	168.22	28020000000	73	Ppollicipes_DN89122_c0_g2_i1.p2|	Ppollicipes_DN89122_c0_g2_i1.p2|
	109600000	123030000	532260000				4	4	4	27.8	27.8	27.8	13.292	0	62.386	2294700000	20	Ppollicipes_DN89122_c0_g4_i1.p2|	Ppollicipes_DN89122_c0_g4_i1.p2|
	967680	1418300	2562200				2	2	2	14.6	14.6	14.6	24.583	0	7.5882	64326000	6	Ppollicipes_DN89129_c0_g1_i9.p1|XP_018562518.1;Ppollicipes_DN89129_c0_g1_i8.p1|XP_018562518.1;Ppollicipes_DN89129_c0_g1_i3.p1|XP_018562518.1;Ppollicipes_DN89129_c0_g1_i1.p1|XP_018562518.1;Ppollicipes_DN89129_c0_g1_i5.p1|BAN20505.1;Ppollicipes_DN89129_c0_g1_i2.p1|BAN20505.1	Ppollicipes_DN89129_c0_g1_i9.p1|XP_018562518.1;Ppollicipes_DN89129_c0_g1_i8.p1|XP_018562518.1;Ppollicipes_DN89129_c0_g1_i3.p1|XP_018562518.1;Ppollicipes_DN89129_c0_g1_i1.p1|XP_018562518.1;Ppollicipes_DN89129_c0_g1_i5.p1|BAN20505.1;Ppollicipes_DN89129_c0_g1_i2.p1|BAN20505.1
	8996300	2267600	24200000				6	6	6	21.1	21.1	21.1	25.255	0	39.866	319170000	17	Ppollicipes_DN89156_c0_g1_i1.p1|XP_023029999.1;Ppollicipes_DN89156_c0_g1_i3.p1|XP_014133243.1	Ppollicipes_DN89156_c0_g1_i1.p1|XP_023029999.1
	0	0	1321600				1	1	1	9.8	9.8	9.8	27.173	0.00069881	3.0946	22467000	1	Ppollicipes_DN89164_c0_g1_i7.p1|XP_002610620.1;Ppollicipes_DN89164_c0_g1_i5.p1|XP_002610620.1;Ppollicipes_DN89164_c0_g1_i2.p1|XP_002610620.1;Ppollicipes_DN89164_c0_g1_i1.p1|XP_002610620.1	Ppollicipes_DN89164_c0_g1_i7.p1|XP_002610620.1;Ppollicipes_DN89164_c0_g1_i5.p1|XP_002610620.1;Ppollicipes_DN89164_c0_g1_i2.p1|XP_002610620.1;Ppollicipes_DN89164_c0_g1_i1.p1|XP_002610620.1
	1631400	1061100	3302900				3	3	3	27	27	27	19.786	0	7.9151	53959000	4	Ppollicipes_DN89165_c0_g3_i1.p1|XP_017301966.1;Ppollicipes_DN89165_c0_g1_i3.p1|XP_017301966.1	Ppollicipes_DN89165_c0_g3_i1.p1|XP_017301966.1;Ppollicipes_DN89165_c0_g1_i3.p1|XP_017301966.1
	0	0	3520100				1	1	1	6.3	6.3	6.3	14.637	0.0074074	1.9952	42242000	2	Ppollicipes_DN89169_c1_g1_i1.p1|XP_020845123.1	Ppollicipes_DN89169_c1_g1_i1.p1|XP_020845123.1
	7112900	25683000	8723900				1	1	1	4.2	4.2	4.2	54.927	0.0038168	2.2558	332160000	6	Ppollicipes_DN89226_c1_g4_i2.p1|EFX86531.1;Ppollicipes_DN89226_c1_g4_i5.p1|PNF14456.1	Ppollicipes_DN89226_c1_g4_i2.p1|EFX86531.1;Ppollicipes_DN89226_c1_g4_i5.p1|PNF14456.1
	11837000	4477700	5604300				3	3	3	22.3	22.3	22.3	18.533	0	13.803	197270000	15	Ppollicipes_DN89248_c0_g1_i5.p2|KZS04433.1;Ppollicipes_DN8435_c0_g1_i1.p3|ELT91016.1;Ppollicipes_DN89248_c0_g1_i2.p3|KZS04433.1;Ppollicipes_DN89248_c0_g1_i6.p1|EFX89754.1	Ppollicipes_DN89248_c0_g1_i5.p2|KZS04433.1;Ppollicipes_DN8435_c0_g1_i1.p3|ELT91016.1;Ppollicipes_DN89248_c0_g1_i2.p3|KZS04433.1
	21717000	28945000	38969000				20	20	20	38.4	38.4	38.4	65.601	0	185.04	2420000000	89	Ppollicipes_DN89257_c0_g1_i5.p1|XP_019866581.1;Ppollicipes_DN89257_c0_g1_i2.p1|XP_019866581.1;Ppollicipes_DN89257_c0_g1_i4.p1|XP_019866581.1;Ppollicipes_DN89257_c0_g1_i3.p1|XP_019866581.1;Ppollicipes_DN113957_c0_g1_i1.p3|	Ppollicipes_DN89257_c0_g1_i5.p1|XP_019866581.1;Ppollicipes_DN89257_c0_g1_i2.p1|XP_019866581.1;Ppollicipes_DN89257_c0_g1_i4.p1|XP_019866581.1;Ppollicipes_DN89257_c0_g1_i3.p1|XP_019866581.1
	0	4271300	0				1	1	1	22.9	22.9	22.9	13.7	0	7.1098	17085000	1	Ppollicipes_DN89269_c2_g1_i9.p1|;Ppollicipes_DN89269_c2_g1_i2.p1|XP_008203843.1;Ppollicipes_DN89269_c2_g1_i10.p1|XP_008203843.1;Ppollicipes_DN91906_c0_g1_i6.p1|XP_015516428.1;Ppollicipes_DN89269_c2_g1_i5.p1|XP_011493999.1;Ppollicipes_DN89269_c2_g1_i4.p1|XP_021931664.1;Ppollicipes_DN89269_c2_g1_i7.p1|XP_021931664.1;Ppollicipes_DN91906_c0_g1_i5.p1|XP_018012280.1;Ppollicipes_DN91906_c0_g1_i1.p1|XP_0…	Ppollicipes_DN89269_c2_g1_i9.p1|;Ppollicipes_DN89269_c2_g1_i2.p1|XP_008203843.1;Ppollicipes_DN89269_c2_g1_i10.p1|XP_008203843.1;Ppollicipes_DN91906_c0_g1_i6.p1|XP_015516428.1;Ppollicipes_DN89269_c2_g1_i5.p1|XP_011493999.1;Ppollicipes_DN89269_c2_g1_i4.p1|XP_021931664.1;Ppollicipes_DN89269_c2_g1_i7.p1|XP_021931664.1;Ppollicipes_DN91906_c0_g1_i5.p1|XP_018012280.1;Ppollicipes_DN91906_c0_g1_i1.p1|XP_0…
	0	0	1095200				1	1	1	5.4	5.4	5.4	40.304	0.0050125	2.1246	13143000	1	Ppollicipes_DN89278_c0_g1_i1.p1|EFX69339.1	Ppollicipes_DN89278_c0_g1_i1.p1|EFX69339.1
	5031900	11699000	9015700				5	5	5	14.8	14.8	14.8	42.827	0	29.826	463440000	15	Ppollicipes_DN89288_c0_g1_i5.p1|KZS05728.1;Ppollicipes_DN89288_c0_g1_i2.p1|KZS05728.1;Ppollicipes_DN89288_c0_g1_i6.p1|KZS05728.1;Ppollicipes_DN89288_c0_g1_i1.p1|KZS05728.1;Ppollicipes_DN89288_c0_g1_i3.p1|KZS05728.1;Ppollicipes_DN89288_c0_g1_i7.p2|KZS05728.1	Ppollicipes_DN89288_c0_g1_i5.p1|KZS05728.1;Ppollicipes_DN89288_c0_g1_i2.p1|KZS05728.1;Ppollicipes_DN89288_c0_g1_i6.p1|KZS05728.1;Ppollicipes_DN89288_c0_g1_i1.p1|KZS05728.1;Ppollicipes_DN89288_c0_g1_i3.p1|KZS05728.1
	39508000	30787000	60993000				10	10	10	45.4	45.4	45.4	22.97	0	52.105	1312900000	30	Ppollicipes_DN89289_c1_g1_i3.p1|XP_021951560.1;Ppollicipes_DN89289_c1_g1_i6.p2|XP_021951560.1;Ppollicipes_DN89289_c1_g1_i2.p2|XP_021951560.1;Ppollicipes_DN89289_c1_g1_i10.p2|XP_021925897.1;Ppollicipes_DN89289_c1_g1_i1.p2|XP_021925897.1;Ppollicipes_DN89289_c1_g1_i9.p1|XP_008631439.2;Ppollicipes_DN89289_c1_g1_i11.p1|XP_008631439.2	Ppollicipes_DN89289_c1_g1_i3.p1|XP_021951560.1;Ppollicipes_DN89289_c1_g1_i6.p2|XP_021951560.1;Ppollicipes_DN89289_c1_g1_i2.p2|XP_021951560.1
	2738800	3058300	8915200				11	11	11	25.3	25.3	25.3	59.077	0	47.576	514930000	20	Ppollicipes_DN89303_c0_g1_i1.p1|AHB33466.1;Ppollicipes_DN89303_c0_g1_i2.p1|AHB33466.1;Ppollicipes_DN13788_c0_g1_i1.p1|XP_023241990.1;Ppollicipes_DN89303_c0_g2_i1.p1|XP_001847689.1	Ppollicipes_DN89303_c0_g1_i1.p1|AHB33466.1;Ppollicipes_DN89303_c0_g1_i2.p1|AHB33466.1
	0	0	1263300				1	1	1	2.9	2.9	2.9	54.984	0.00067843	2.8004	22740000	1	Ppollicipes_DN89315_c1_g3_i1.p1|ELT88883.1	Ppollicipes_DN89315_c1_g3_i1.p1|ELT88883.1
	2303500	1909800	3050500				2	2	2	9.4	9.4	9.4	34.032	0	20.584	116220000	8	Ppollicipes_DN89334_c0_g2_i7.p1|AQZ36563.1;Ppollicipes_DN89334_c0_g2_i3.p2|ENN75010.1;Ppollicipes_DN89334_c0_g2_i9.p1|EFX67868.1;Ppollicipes_DN89334_c0_g2_i1.p2|XP_011064257.1;Ppollicipes_DN89334_c0_g2_i11.p1|KOC59264.1;Ppollicipes_DN89334_c0_g2_i4.p1|EFX67868.1;Ppollicipes_DN89334_c0_g2_i2.p1|EFX67868.1;Ppollicipes_DN94740_c0_g1_i1.p1|NP_001011467.1	Ppollicipes_DN89334_c0_g2_i7.p1|AQZ36563.1;Ppollicipes_DN89334_c0_g2_i3.p2|ENN75010.1;Ppollicipes_DN89334_c0_g2_i9.p1|EFX67868.1;Ppollicipes_DN89334_c0_g2_i1.p2|XP_011064257.1;Ppollicipes_DN89334_c0_g2_i11.p1|KOC59264.1;Ppollicipes_DN89334_c0_g2_i4.p1|EFX67868.1;Ppollicipes_DN89334_c0_g2_i2.p1|EFX67868.1;Ppollicipes_DN94740_c0_g1_i1.p1|NP_001011467.1
	12817000	17234000	46316000				7	7	7	28.5	28.5	28.5	28.651	0	62.077	992780000	23	Ppollicipes_DN89345_c0_g1_i2.p1|KZS15715.1;Ppollicipes_DN89345_c0_g1_i1.p4|XP_023022754.1;Ppollicipes_DN89345_c0_g1_i3.p2|XP_976150.1;Ppollicipes_DN44217_c0_g1_i1.p3|ADI56517.1	Ppollicipes_DN89345_c0_g1_i2.p1|KZS15715.1
	0	7050500	92375000				2	2	2	19.7	19.7	19.7	13.998	0.00069541	3.0369	298280000	2	Ppollicipes_DN89348_c0_g1_i3.p1|AEL28868.1;Ppollicipes_DN89348_c0_g1_i1.p1|AEL28868.1;Ppollicipes_DN89348_c0_g1_i4.p1|AEL28868.1	Ppollicipes_DN89348_c0_g1_i3.p1|AEL28868.1;Ppollicipes_DN89348_c0_g1_i1.p1|AEL28868.1;Ppollicipes_DN89348_c0_g1_i4.p1|AEL28868.1
	63391000	163380000	141060000				14	9	9	47.5	34.9	34.9	33.059	0	249.09	6620800000	71	Ppollicipes_DN89357_c1_g1_i2.p1|XP_008212279.1;Ppollicipes_DN89357_c1_g1_i6.p2|XP_012144048.1;Ppollicipes_DN89357_c1_g1_i3.p1|XP_013098980.1;Ppollicipes_DN89357_c1_g1_i9.p1|XP_013098980.1;Ppollicipes_DN89357_c1_g1_i7.p3|XP_020709143.1;Ppollicipes_DN89357_c1_g1_i11.p2|XP_020709143.1;Ppollicipes_DN89357_c1_g1_i1.p2|XP_020709143.1;Ppollicipes_DN89357_c1_g1_i8.p1|XP_020709143.1;Ppollicipes_DN89357_c1…	Ppollicipes_DN89357_c1_g1_i2.p1|XP_008212279.1;Ppollicipes_DN89357_c1_g1_i6.p2|XP_012144048.1;Ppollicipes_DN89357_c1_g1_i3.p1|XP_013098980.1;Ppollicipes_DN89357_c1_g1_i9.p1|XP_013098980.1;Ppollicipes_DN89357_c1_g1_i7.p3|XP_020709143.1;Ppollicipes_DN89357_c1_g1_i11.p2|XP_020709143.1;Ppollicipes_DN89357_c1_g1_i1.p2|XP_020709143.1
	40554000	22601000	41140000				6	4	3	31.6	21.6	13	25.641	0	62.392	834360000	23	Ppollicipes_DN89358_c1_g1_i3.p1|BAR45611.1;Ppollicipes_DN89358_c1_g1_i1.p1|BAR45601.1;Ppollicipes_DN89358_c1_g1_i10.p1|BAR45601.1;Ppollicipes_DN89358_c1_g1_i8.p1|XP_018026229.1;Ppollicipes_DN89358_c1_g1_i5.p1|AFY13482.1;Ppollicipes_DN97616_c4_g1_i7.p1|XP_021941375.1	Ppollicipes_DN89358_c1_g1_i3.p1|BAR45611.1;Ppollicipes_DN89358_c1_g1_i1.p1|BAR45601.1;Ppollicipes_DN89358_c1_g1_i10.p1|BAR45601.1;Ppollicipes_DN89358_c1_g1_i8.p1|XP_018026229.1
	0	0	4040800				5	2	0	23.1	9.8	0	26.007	0	8.018	28286000	2	Ppollicipes_DN89358_c1_g1_i9.p1|BAR45601.1;Ppollicipes_DN89358_c1_g1_i4.p1|BAR45601.1;Ppollicipes_DN89358_c1_g1_i6.p1|BAR45601.1;Ppollicipes_DN89358_c1_g1_i15.p1|BAR45601.1;Ppollicipes_DN89358_c1_g1_i13.p2|BAR45601.1;Ppollicipes_DN89358_c1_g1_i2.p1|;Ppollicipes_DN89358_c1_g1_i12.p1|	Ppollicipes_DN89358_c1_g1_i9.p1|BAR45601.1;Ppollicipes_DN89358_c1_g1_i4.p1|BAR45601.1;Ppollicipes_DN89358_c1_g1_i6.p1|BAR45601.1;Ppollicipes_DN89358_c1_g1_i15.p1|BAR45601.1;Ppollicipes_DN89358_c1_g1_i13.p2|BAR45601.1
	0	2285600	20597000				11	11	11	32.5	32.5	32.5	46.99	0	38.245	594950000	18	Ppollicipes_DN89360_c0_g1_i1.p1|XP_008196665.1	Ppollicipes_DN89360_c0_g1_i1.p1|XP_008196665.1
	8430600	0	0				1	1	1	17.8	17.8	17.8	10.896	0	13.604	25292000	7	Ppollicipes_DN97350_c0_g2_i2.p1|XP_013110576.1;Ppollicipes_DN95649_c0_g6_i1.p4|AMD09927.1;Ppollicipes_DN97350_c0_g2_i1.p1|XP_013110576.1;Ppollicipes_DN89363_c5_g2_i1.p3|XP_023143073.1	Ppollicipes_DN97350_c0_g2_i2.p1|XP_013110576.1;Ppollicipes_DN95649_c0_g6_i1.p4|AMD09927.1;Ppollicipes_DN97350_c0_g2_i1.p1|XP_013110576.1;Ppollicipes_DN89363_c5_g2_i1.p3|XP_023143073.1
	13721000	69141000	122610000				7	7	7	63	63	63	15.587	0	103.41	1438300000	39	Ppollicipes_DN89391_c1_g2_i6.p2|XP_023724960.1;Ppollicipes_DN89391_c1_g2_i4.p2|XP_023724960.1	Ppollicipes_DN89391_c1_g2_i6.p2|XP_023724960.1;Ppollicipes_DN89391_c1_g2_i4.p2|XP_023724960.1
	180690	1006500	1158500				3	3	3	6	6	6	57.507	0	12.918	72716000	6	Ppollicipes_DN89439_c0_g2_i2.p1|AJK90582.1	Ppollicipes_DN89439_c0_g2_i2.p1|AJK90582.1
	7355100	9718000	29124000				8	8	8	23.8	23.8	23.8	46.203	0	40.199	877750000	23	Ppollicipes_DN89508_c0_g2_i7.p1|XP_971875.2;Ppollicipes_DN89508_c0_g2_i4.p2|EFN62081.1;Ppollicipes_DN89508_c0_g2_i15.p2|EFN62081.1;Ppollicipes_DN89508_c0_g2_i1.p2|EFN62081.1;Ppollicipes_DN89508_c0_g2_i3.p2|XP_971875.2;Ppollicipes_DN89508_c0_g2_i5.p1|XP_011434925.1;Ppollicipes_DN89508_c0_g2_i16.p2|ABM55588.1;Ppollicipes_DN89508_c0_g2_i13.p1|ABM55588.1;Ppollicipes_DN89508_c0_g2_i14.p1|XP_971875.2;P…	Ppollicipes_DN89508_c0_g2_i7.p1|XP_971875.2;Ppollicipes_DN89508_c0_g2_i4.p2|EFN62081.1;Ppollicipes_DN89508_c0_g2_i15.p2|EFN62081.1;Ppollicipes_DN89508_c0_g2_i1.p2|EFN62081.1;Ppollicipes_DN89508_c0_g2_i3.p2|XP_971875.2;Ppollicipes_DN89508_c0_g2_i5.p1|XP_011434925.1
	0	0	2720300				2	2	2	5	5	5	52.165	0	6.9398	51686000	2	Ppollicipes_DN89532_c0_g1_i2.p1|;Ppollicipes_DN89532_c0_g1_i1.p1|;Ppollicipes_DN89532_c0_g1_i3.p1|	Ppollicipes_DN89532_c0_g1_i2.p1|;Ppollicipes_DN89532_c0_g1_i1.p1|;Ppollicipes_DN89532_c0_g1_i3.p1|
	0	1428400	1845400				1	1	1	5.7	5.7	5.7	41.23	0	8.0642	42560000	3	Ppollicipes_DN89612_c1_g1_i2.p1|XP_014300622.1	Ppollicipes_DN89612_c1_g1_i2.p1|XP_014300622.1
	0	0	741240				2	2	2	7.2	7.2	7.2	64.628	0.0074212	1.9983	25202000	2	Ppollicipes_DN89616_c0_g1_i4.p1|XP_023711847.1;Ppollicipes_DN89616_c0_g1_i2.p1|XP_023711847.1;Ppollicipes_DN89616_c0_g1_i1.p1|XP_023711847.1	Ppollicipes_DN89616_c0_g1_i4.p1|XP_023711847.1;Ppollicipes_DN89616_c0_g1_i2.p1|XP_023711847.1;Ppollicipes_DN89616_c0_g1_i1.p1|XP_023711847.1
	0	0	6538500				2	2	2	7.2	7.2	7.2	46.698	0	3.6494	98078000	2	Ppollicipes_DN89617_c1_g1_i14.p1|XP_017757633.1;Ppollicipes_DN89617_c1_g1_i10.p1|XP_017757633.1;Ppollicipes_DN89617_c1_g1_i7.p1|XP_017757633.1;Ppollicipes_DN89617_c1_g1_i13.p1|XP_017757633.1;Ppollicipes_DN89617_c1_g1_i2.p1|XP_017757633.1;Ppollicipes_DN89617_c1_g1_i4.p1|XP_017757633.1;Ppollicipes_DN89617_c1_g1_i16.p1|XP_017757633.1	Ppollicipes_DN89617_c1_g1_i14.p1|XP_017757633.1;Ppollicipes_DN89617_c1_g1_i10.p1|XP_017757633.1;Ppollicipes_DN89617_c1_g1_i7.p1|XP_017757633.1;Ppollicipes_DN89617_c1_g1_i13.p1|XP_017757633.1;Ppollicipes_DN89617_c1_g1_i2.p1|XP_017757633.1;Ppollicipes_DN89617_c1_g1_i4.p1|XP_017757633.1;Ppollicipes_DN89617_c1_g1_i16.p1|XP_017757633.1
	0	0	5630600				5	4	4	16	13.7	13.7	44.338	0	16.632	101350000	6	Ppollicipes_DN89640_c0_g2_i9.p1|;Ppollicipes_DN89640_c0_g2_i8.p1|;Ppollicipes_DN89640_c0_g2_i3.p1|;Ppollicipes_DN89640_c0_g2_i2.p1|;Ppollicipes_DN89640_c0_g2_i6.p1|;Ppollicipes_DN89640_c0_g2_i5.p1|;Ppollicipes_DN89640_c0_g4_i1.p2|	Ppollicipes_DN89640_c0_g2_i9.p1|;Ppollicipes_DN89640_c0_g2_i8.p1|;Ppollicipes_DN89640_c0_g2_i3.p1|;Ppollicipes_DN89640_c0_g2_i2.p1|;Ppollicipes_DN89640_c0_g2_i6.p1|
	0	0	1742000				2	2	2	15	15	15	28.079	0	10.893	22646000	2	Ppollicipes_DN89640_c0_g5_i1.p1|	Ppollicipes_DN89640_c0_g5_i1.p1|
	1037600	3591800	4639900				3	3	3	11.2	11.2	11.2	57.314	0	61.446	176120000	14	Ppollicipes_DN89657_c0_g1_i1.p1|XP_011430805.1;Ppollicipes_DN89657_c0_g1_i2.p1|XP_011430805.1	Ppollicipes_DN89657_c0_g1_i1.p1|XP_011430805.1;Ppollicipes_DN89657_c0_g1_i2.p1|XP_011430805.1
	36084000	36592000	81570000				15	15	10	37	37	28.1	49.19	0	229.2	3547700000	57	Ppollicipes_DN89663_c1_g1_i5.p1|XP_023327185.1;Ppollicipes_DN89663_c1_g1_i2.p1|XP_013402141.1;Ppollicipes_DN89663_c1_g1_i1.p2|XP_014252760.1	Ppollicipes_DN89663_c1_g1_i5.p1|XP_023327185.1;Ppollicipes_DN89663_c1_g1_i2.p1|XP_013402141.1
	111190000	221390000	195410000				10	4	3	78.3	28.6	21.1	19.482	0	205.74	5807900000	50	Ppollicipes_DN89680_c1_g1_i1.p2|XP_011632756.1	Ppollicipes_DN89680_c1_g1_i1.p2|XP_011632756.1
	0	4206000	6290800				4	1	1	30.1	14	14	15.57	0.00071327	3.3399	94471000	3	Ppollicipes_DN89680_c5_g1_i2.p1|XP_017305193.1;Ppollicipes_DN89680_c5_g1_i1.p1|XP_017305193.1	Ppollicipes_DN89680_c5_g1_i2.p1|XP_017305193.1;Ppollicipes_DN89680_c5_g1_i1.p1|XP_017305193.1
	199770000	360860000	317249984				8	5	5	50.8	27.5	27.5	13.508	0	109.54	6145100000	43	Ppollicipes_DN89680_c5_g2_i2.p3|XP_024214817.1;Ppollicipes_DN89680_c5_g2_i3.p1|XP_024214817.1;Ppollicipes_DN89680_c5_g2_i4.p1|XP_024214817.1	Ppollicipes_DN89680_c5_g2_i2.p3|XP_024214817.1;Ppollicipes_DN89680_c5_g2_i3.p1|XP_024214817.1;Ppollicipes_DN89680_c5_g2_i4.p1|XP_024214817.1
	258810000	483160000	290900000				6	3	3	60.7	28	28	11.809	0	17.012	7230100000	52	Ppollicipes_DN89680_c5_g4_i1.p1|KZS08362.1	Ppollicipes_DN89680_c5_g4_i1.p1|KZS08362.1
	794609984	1643100032	1293200000				6	6	5	79.2	79.2	70	14.302	0	207.37	26116000000	92	Ppollicipes_DN89680_c5_g5_i1.p1|KRT83114.1	Ppollicipes_DN89680_c5_g5_i1.p1|KRT83114.1
	212650	566090	1286500				4	4	4	5.6	5.6	5.6	113.88	0	20.789	101190000	7	Ppollicipes_DN89690_c0_g1_i12.p1|XP_021936856.1;Ppollicipes_DN89690_c0_g1_i9.p1|XP_021936856.1;Ppollicipes_DN89690_c0_g1_i8.p1|XP_021936856.1;Ppollicipes_DN89690_c0_g1_i13.p1|XP_021936856.1;Ppollicipes_DN89690_c0_g1_i4.p1|XP_021936856.1;Ppollicipes_DN89690_c0_g1_i5.p1|XP_021936856.1;Ppollicipes_DN89690_c0_g1_i14.p1|XP_021936856.1;Ppollicipes_DN89690_c0_g1_i1.p1|XP_021936856.1;Ppollicipes_DN89690_…	Ppollicipes_DN89690_c0_g1_i12.p1|XP_021936856.1;Ppollicipes_DN89690_c0_g1_i9.p1|XP_021936856.1;Ppollicipes_DN89690_c0_g1_i8.p1|XP_021936856.1;Ppollicipes_DN89690_c0_g1_i13.p1|XP_021936856.1;Ppollicipes_DN89690_c0_g1_i4.p1|XP_021936856.1;Ppollicipes_DN89690_c0_g1_i5.p1|XP_021936856.1;Ppollicipes_DN89690_c0_g1_i14.p1|XP_021936856.1;Ppollicipes_DN89690_c0_g1_i1.p1|XP_021936856.1;Ppollicipes_DN89690_…
	4104500	0	3517700				1	1	1	10.1	10.1	10.1	16.485	0	4.0199	38111000	2	Ppollicipes_DN89692_c0_g1_i7.p2|KZS16401.1;Ppollicipes_DN89692_c0_g1_i3.p1|KZS16401.1;Ppollicipes_DN89692_c0_g1_i4.p1|KZS16401.1;Ppollicipes_DN89692_c0_g1_i5.p1|KZS16401.1;Ppollicipes_DN89692_c0_g1_i6.p1|KZS16401.1;Ppollicipes_DN89692_c0_g1_i1.p1|KZS16401.1	Ppollicipes_DN89692_c0_g1_i7.p2|KZS16401.1;Ppollicipes_DN89692_c0_g1_i3.p1|KZS16401.1;Ppollicipes_DN89692_c0_g1_i4.p1|KZS16401.1;Ppollicipes_DN89692_c0_g1_i5.p1|KZS16401.1;Ppollicipes_DN89692_c0_g1_i6.p1|KZS16401.1;Ppollicipes_DN89692_c0_g1_i1.p1|KZS16401.1
	8850900	0	11590000				4	4	4	26.7	26.7	26.7	22.418	0	18.482	163530000	8	Ppollicipes_DN89693_c0_g2_i1.p2|XP_013197149.1;Ppollicipes_DN89693_c0_g2_i2.p2|XP_022821695.1;Ppollicipes_DN89693_c0_g3_i1.p1|XP_011558698.1;Ppollicipes_DN89693_c0_g1_i3.p3|XP_011196526.1;Ppollicipes_DN89693_c0_g1_i2.p3|XP_011196525.1	Ppollicipes_DN89693_c0_g2_i1.p2|XP_013197149.1;Ppollicipes_DN89693_c0_g2_i2.p2|XP_022821695.1;Ppollicipes_DN89693_c0_g3_i1.p1|XP_011558698.1
	2637199872	4166599936	2851399936				57	55	55	77.4	77.1	77.1	40.336	0	323.31	193100000000	1522	Ppollicipes_DN89714_c0_g1_i1.p3|;Ppollicipes_DN89714_c0_g1_i2.p2|;Ppollicipes_DN89714_c0_g4_i1.p1|;Ppollicipes_DN87359_c0_g1_i4.p2|	Ppollicipes_DN89714_c0_g1_i1.p3|;Ppollicipes_DN89714_c0_g1_i2.p2|
	279260000	4492100	2961600				87	87	87	61.9	61.9	61.9	180.09	0	323.31	26091000000	362	Ppollicipes_DN89716_c0_g1_i1.p1|ACJ12892.1	Ppollicipes_DN89716_c0_g1_i1.p1|ACJ12892.1
	2763100	2049100	20431000				3	3	3	8.2	8.2	8.2	42.667	0	16.569	201940000	10	Ppollicipes_DN89721_c0_g1_i1.p1|XP_018019019.1;Ppollicipes_DN89721_c0_g1_i5.p1|EFX87752.1;Ppollicipes_DN89721_c0_g1_i6.p1|EFX87752.1	Ppollicipes_DN89721_c0_g1_i1.p1|XP_018019019.1;Ppollicipes_DN89721_c0_g1_i5.p1|EFX87752.1;Ppollicipes_DN89721_c0_g1_i6.p1|EFX87752.1
	9043500	12461000	24813000				8	8	8	29.8	29.8	29.8	41.923	0	32.81	787400000	23	Ppollicipes_DN89730_c0_g1_i14.p1|XP_023715738.1;Ppollicipes_DN89730_c0_g1_i8.p1|PSN43931.1;Ppollicipes_DN89730_c0_g1_i3.p1|PSN43931.1;Ppollicipes_DN89730_c0_g1_i6.p1|PSN43931.1;Ppollicipes_DN89730_c0_g1_i5.p1|PSN43931.1;Ppollicipes_DN89730_c0_g1_i1.p1|PSN43931.1;Ppollicipes_DN89730_c0_g1_i9.p1|PSN43931.1;Ppollicipes_DN89730_c0_g1_i10.p1|PSN43931.1;Ppollicipes_DN89730_c0_g1_i7.p1|XP_017777625.1;Pp…	Ppollicipes_DN89730_c0_g1_i14.p1|XP_023715738.1;Ppollicipes_DN89730_c0_g1_i8.p1|PSN43931.1;Ppollicipes_DN89730_c0_g1_i3.p1|PSN43931.1;Ppollicipes_DN89730_c0_g1_i6.p1|PSN43931.1;Ppollicipes_DN89730_c0_g1_i5.p1|PSN43931.1;Ppollicipes_DN89730_c0_g1_i1.p1|PSN43931.1;Ppollicipes_DN89730_c0_g1_i9.p1|PSN43931.1;Ppollicipes_DN89730_c0_g1_i10.p1|PSN43931.1;Ppollicipes_DN89730_c0_g1_i7.p1|XP_017777625.1
	2625000	0	0				1	1	1	7.2	7.2	7.2	31.31	0.0068323	2.0196	36749000	0	Ppollicipes_DN89770_c0_g2_i1.p1|	Ppollicipes_DN89770_c0_g2_i1.p1|
	1008000	3001000	7039400				6	6	6	17.8	17.8	17.8	55.174	0	33.488	265160000	10	Ppollicipes_DN89770_c2_g1_i3.p1|XP_012284384.1;Ppollicipes_DN89770_c2_g1_i6.p1|XP_012284384.1	Ppollicipes_DN89770_c2_g1_i3.p1|XP_012284384.1;Ppollicipes_DN89770_c2_g1_i6.p1|XP_012284384.1
	34701000	42825000	86923000				4	4	4	30.6	30.6	30.6	13.773	0	9.63	986690000	14	Ppollicipes_DN89777_c0_g5_i1.p1|XP_019618674.1	Ppollicipes_DN89777_c0_g5_i1.p1|XP_019618674.1
	80070000	111860000	152330000				4	2	2	29	16.9	16.9	13.404	0	30.956	1721300000	27	Ppollicipes_DN89787_c0_g4_i1.p2|XP_001745409.1;Ppollicipes_DN89787_c0_g1_i3.p1|XP_022194137.1;Ppollicipes_DN89787_c0_g1_i2.p1|XP_014470357.1	Ppollicipes_DN89787_c0_g4_i1.p2|XP_001745409.1
	9221200	0	10225000				2	1	1	21.5	14.6	14.6	13.649	0	8.8029	155570000	6	Ppollicipes_DN89794_c2_g1_i8.p1|AFY13482.1;Ppollicipes_DN89794_c2_g1_i1.p1|AAR33079.1;Ppollicipes_DN89794_c2_g1_i13.p1|AAR33079.1;Ppollicipes_DN89794_c2_g1_i9.p1|AFY13482.1;Ppollicipes_DN89794_c2_g1_i2.p1|AFY13482.1	Ppollicipes_DN89794_c2_g1_i8.p1|AFY13482.1;Ppollicipes_DN89794_c2_g1_i1.p1|AAR33079.1;Ppollicipes_DN89794_c2_g1_i13.p1|AAR33079.1;Ppollicipes_DN89794_c2_g1_i9.p1|AFY13482.1;Ppollicipes_DN89794_c2_g1_i2.p1|AFY13482.1
	1238200	0	0				1	1	1	7.5	7.5	7.5	17.321	0.00070028	3.1101	11144000	1	Ppollicipes_DN89794_c2_g1_i7.p1|;Ppollicipes_DN89794_c2_g1_i3.p1|;Ppollicipes_DN89794_c2_g1_i12.p1|;Ppollicipes_DN89794_c2_g1_i10.p1|	Ppollicipes_DN89794_c2_g1_i7.p1|;Ppollicipes_DN89794_c2_g1_i3.p1|;Ppollicipes_DN89794_c2_g1_i12.p1|;Ppollicipes_DN89794_c2_g1_i10.p1|
	0	2278700	1831900				2	2	2	8.7	8.7	8.7	44.146	0	8.5433	73991000	4	Ppollicipes_DN89797_c0_g1_i6.p1|XP_021935747.1;Ppollicipes_DN89797_c0_g1_i10.p1|XP_021935747.1;Ppollicipes_DN89797_c0_g1_i5.p1|XP_017105033.1;Ppollicipes_DN89797_c0_g1_i3.p1|XP_017105033.1;Ppollicipes_DN89797_c0_g1_i9.p1|XP_017105033.1;Ppollicipes_DN89797_c0_g1_i7.p1|XP_017105033.1	Ppollicipes_DN89797_c0_g1_i6.p1|XP_021935747.1;Ppollicipes_DN89797_c0_g1_i10.p1|XP_021935747.1;Ppollicipes_DN89797_c0_g1_i5.p1|XP_017105033.1;Ppollicipes_DN89797_c0_g1_i3.p1|XP_017105033.1;Ppollicipes_DN89797_c0_g1_i9.p1|XP_017105033.1;Ppollicipes_DN89797_c0_g1_i7.p1|XP_017105033.1
	15500000	0	3409000				5	2	2	23	13.1	13.1	22.346	0	5.6592	113450000	2	Ppollicipes_DN89805_c5_g1_i2.p1|EFX67939.1;Ppollicipes_DN89805_c5_g1_i3.p1|XP_002415781.1;Ppollicipes_DN89805_c5_g1_i5.p1|EFX67939.1	Ppollicipes_DN89805_c5_g1_i2.p1|EFX67939.1
	51106000	66719000	90903000				6	6	3	33.1	33.1	17.7	14.784	0	19.729	1252400000	27	Ppollicipes_DN89805_c5_g2_i1.p3|XP_015916006.1	Ppollicipes_DN89805_c5_g2_i1.p3|XP_015916006.1
	0	0	6359200				1	1	1	10.9	10.9	10.9	14.041	0	13.626	25437000	1	Ppollicipes_DN89809_c2_g2_i2.p1|PCG73071.1	Ppollicipes_DN89809_c2_g2_i2.p1|PCG73071.1
	12210000	29094000	34204000				1	1	1	4.1	4.1	4.1	18.574	0.008	1.9724	830600000	9	Ppollicipes_DN92602_c0_g1_i1.p2|;Ppollicipes_DN89815_c1_g1_i3.p2|;Ppollicipes_DN89815_c1_g1_i4.p2|	Ppollicipes_DN92602_c0_g1_i1.p2|;Ppollicipes_DN89815_c1_g1_i3.p2|;Ppollicipes_DN89815_c1_g1_i4.p2|
	18837000	24891000	31179000				11	11	6	47.2	47.2	29.9	34.512	0	165.3	1273400000	45	Ppollicipes_DN89824_c0_g1_i2.p1|PVD22431.1;Ppollicipes_DN89824_c0_g1_i1.p2|XP_009053151.1	Ppollicipes_DN89824_c0_g1_i2.p1|PVD22431.1;Ppollicipes_DN89824_c0_g1_i1.p2|XP_009053151.1
	1857600	0	3671700				7	2	2	28.2	11	11	34.529	0	8.8337	82939000	4	Ppollicipes_DN89824_c0_g1_i3.p1|EFX85922.1	Ppollicipes_DN89824_c0_g1_i3.p1|EFX85922.1
	0	0	280980				1	1	1	2.4	2.4	2.4	78.867	0	4.0314	10396000	2	Ppollicipes_DN89839_c0_g1_i1.p1|XP_018570080.1	Ppollicipes_DN89839_c0_g1_i1.p1|XP_018570080.1
	5028500	8430600	33462000				22	22	22	32.8	32.8	32.8	99.014	0	158.62	2111400000	60	Ppollicipes_DN89856_c1_g1_i1.p1|XP_013772610.1	Ppollicipes_DN89856_c1_g1_i1.p1|XP_013772610.1
	6265200	1804600	5624500				2	2	2	18.4	18.4	18.4	21.806	0	49.303	123250000	8	Ppollicipes_DN89863_c0_g2_i2.p1|BAA99544.1;Ppollicipes_DN89863_c0_g2_i1.p1|BAA99544.1	Ppollicipes_DN89863_c0_g2_i2.p1|BAA99544.1;Ppollicipes_DN89863_c0_g2_i1.p1|BAA99544.1
	1538200	2882900	5092500				9	9	9	18.5	18.5	18.5	80.659	0	37.947	380540000	24	Ppollicipes_DN89884_c0_g1_i4.p1|XP_014228918.1;Ppollicipes_DN89884_c0_g1_i1.p1|XP_014228918.1;Ppollicipes_DN89884_c0_g1_i2.p1|XP_015514756.1;Ppollicipes_DN89884_c0_g1_i3.p1|XP_014219104.1	Ppollicipes_DN89884_c0_g1_i4.p1|XP_014228918.1;Ppollicipes_DN89884_c0_g1_i1.p1|XP_014228918.1;Ppollicipes_DN89884_c0_g1_i2.p1|XP_015514756.1;Ppollicipes_DN89884_c0_g1_i3.p1|XP_014219104.1
	5456100	41086000	65795000				2	2	2	16.8	16.8	16.8	13.809	0	40.321	674020000	7	Ppollicipes_DN89888_c0_g1_i2.p2|EFX69936.1;Ppollicipes_DN89888_c0_g1_i1.p2|EFX69936.1	Ppollicipes_DN89888_c0_g1_i2.p2|EFX69936.1;Ppollicipes_DN89888_c0_g1_i1.p2|EFX69936.1
	0	46853000	59105000				1	1	1	13.2	13.2	13.2	12.225	0	10.482	423830000	5	Ppollicipes_DN89888_c0_g1_i7.p3|XP_023724352.1;Ppollicipes_DN89888_c0_g1_i6.p3|XP_023724352.1;Ppollicipes_DN89888_c0_g1_i8.p2|XP_023724352.1;Ppollicipes_DN89888_c0_g1_i4.p2|XP_023724352.1	Ppollicipes_DN89888_c0_g1_i7.p3|XP_023724352.1;Ppollicipes_DN89888_c0_g1_i6.p3|XP_023724352.1;Ppollicipes_DN89888_c0_g1_i8.p2|XP_023724352.1;Ppollicipes_DN89888_c0_g1_i4.p2|XP_023724352.1
	0	0	4101200				1	1	1	6.3	6.3	6.3	27.303	0	4.6045	61518000	3	Ppollicipes_DN89913_c1_g1_i4.p1|G4V4G1.1;Ppollicipes_DN89913_c1_g1_i2.p1|G4V4G1.1	Ppollicipes_DN89913_c1_g1_i4.p1|G4V4G1.1;Ppollicipes_DN89913_c1_g1_i2.p1|G4V4G1.1
	0	0	1414000				1	1	1	3.5	3.5	3.5	51.246	0.0019582	2.4661	31108000	2	Ppollicipes_DN89925_c0_g1_i13.p1|XP_023721444.1;Ppollicipes_DN89925_c0_g1_i12.p1|XP_023721444.1;Ppollicipes_DN89925_c0_g1_i8.p1|XP_023721444.1;Ppollicipes_DN89925_c0_g1_i7.p1|XP_023721444.1;Ppollicipes_DN89925_c0_g1_i6.p1|XP_023721444.1;Ppollicipes_DN89925_c0_g1_i5.p1|XP_023721444.1;Ppollicipes_DN89925_c0_g1_i4.p1|XP_023721444.1;Ppollicipes_DN89925_c0_g1_i3.p1|XP_023721444.1;Ppollicipes_DN89925_c…	Ppollicipes_DN89925_c0_g1_i13.p1|XP_023721444.1;Ppollicipes_DN89925_c0_g1_i12.p1|XP_023721444.1;Ppollicipes_DN89925_c0_g1_i8.p1|XP_023721444.1;Ppollicipes_DN89925_c0_g1_i7.p1|XP_023721444.1;Ppollicipes_DN89925_c0_g1_i6.p1|XP_023721444.1;Ppollicipes_DN89925_c0_g1_i5.p1|XP_023721444.1;Ppollicipes_DN89925_c0_g1_i4.p1|XP_023721444.1;Ppollicipes_DN89925_c0_g1_i3.p1|XP_023721444.1;Ppollicipes_DN89925_c…
	220500000	253130000	300849984				19	19	1	66.8	66.8	3.7	27.413	0	270.99	11617000000	126	Ppollicipes_DN89926_c0_g1_i1.p1|EFX74245.1;Ppollicipes_DN89926_c0_g1_i5.p1|XP_018912939.1;Ppollicipes_DN89926_c0_g1_i3.p1|XP_018912939.1;Ppollicipes_DN89926_c0_g1_i9.p2|PSN40829.1;Ppollicipes_DN89926_c0_g1_i7.p2|PSN40829.1;Ppollicipes_DN89926_c0_g1_i2.p1|PSN40829.1;Ppollicipes_DN89926_c0_g1_i10.p2|PSN40829.1	Ppollicipes_DN89926_c0_g1_i1.p1|EFX74245.1;Ppollicipes_DN89926_c0_g1_i5.p1|XP_018912939.1;Ppollicipes_DN89926_c0_g1_i3.p1|XP_018912939.1;Ppollicipes_DN89926_c0_g1_i9.p2|PSN40829.1;Ppollicipes_DN89926_c0_g1_i7.p2|PSN40829.1;Ppollicipes_DN89926_c0_g1_i2.p1|PSN40829.1;Ppollicipes_DN89926_c0_g1_i10.p2|PSN40829.1
	18961000	16388000	9163100				17	1	1	59.8	4.1	4.1	27.294	0.005041	2.1895	667690000	4	Ppollicipes_DN89926_c0_g1_i8.p1|XP_019760418.1;Ppollicipes_DN89926_c0_g1_i4.p1|XP_019760418.1	Ppollicipes_DN89926_c0_g1_i8.p1|XP_019760418.1;Ppollicipes_DN89926_c0_g1_i4.p1|XP_019760418.1
	9986400	48654000	56247000				13	2	2	72.9	17.1	17.1	14.866	0	17.956	804220000	11	Ppollicipes_DN89926_c0_g2_i3.p1|OAD52221.1;Ppollicipes_DN89926_c0_g2_i1.p1|OAD52221.1;Ppollicipes_DN89926_c0_g2_i2.p1|PSN40829.1	Ppollicipes_DN89926_c0_g2_i3.p1|OAD52221.1;Ppollicipes_DN89926_c0_g2_i1.p1|OAD52221.1;Ppollicipes_DN89926_c0_g2_i2.p1|PSN40829.1
	21984000	55295000	77028000				19	19	19	44.8	44.8	44.8	53.514	0	125.4	4012000000	80	Ppollicipes_DN89941_c1_g1_i6.p2|KZS07918.1;Ppollicipes_DN89941_c1_g1_i3.p2|KZS07918.1;Ppollicipes_DN89941_c1_g1_i2.p2|KZS07918.1;Ppollicipes_DN89941_c1_g1_i1.p2|KZS07918.1;Ppollicipes_DN89941_c1_g1_i7.p1|XP_021926605.1;Ppollicipes_DN89941_c1_g1_i4.p1|XP_021926605.1;Ppollicipes_DN8043_c0_g1_i2.p1|EFX84988.1	Ppollicipes_DN89941_c1_g1_i6.p2|KZS07918.1;Ppollicipes_DN89941_c1_g1_i3.p2|KZS07918.1;Ppollicipes_DN89941_c1_g1_i2.p2|KZS07918.1;Ppollicipes_DN89941_c1_g1_i1.p2|KZS07918.1;Ppollicipes_DN89941_c1_g1_i7.p1|XP_021926605.1;Ppollicipes_DN89941_c1_g1_i4.p1|XP_021926605.1
	0	0	671440				1	1	1	6.2	6.2	6.2	37.464	0.0068451	2.0316	12757000	1	Ppollicipes_DN89982_c0_g1_i1.p1|XP_002737240.1	Ppollicipes_DN89982_c0_g1_i1.p1|XP_002737240.1
	13579000	2934600	32425000				7	7	7	28.6	28.6	28.6	38.533	0	67.2	685130000	25	Ppollicipes_DN89995_c0_g1_i6.p1|XP_018006581.1;Ppollicipes_DN89995_c0_g1_i5.p1|XP_018006581.1;Ppollicipes_DN89995_c0_g1_i4.p1|XP_018006581.1;Ppollicipes_DN89995_c0_g1_i3.p1|XP_018006581.1;Ppollicipes_DN89995_c0_g1_i7.p1|XP_018006581.1	Ppollicipes_DN89995_c0_g1_i6.p1|XP_018006581.1;Ppollicipes_DN89995_c0_g1_i5.p1|XP_018006581.1;Ppollicipes_DN89995_c0_g1_i4.p1|XP_018006581.1;Ppollicipes_DN89995_c0_g1_i3.p1|XP_018006581.1;Ppollicipes_DN89995_c0_g1_i7.p1|XP_018006581.1
	6201100	0	9846600				3	3	3	9.1	9.1	9.1	45.68	0	10.797	176520000	7	Ppollicipes_DN90019_c0_g2_i2.p1|AKO90271.1;Ppollicipes_DN90019_c0_g4_i1.p1|XP_786169.2;Ppollicipes_DN90019_c0_g2_i1.p1|AKO90271.1	Ppollicipes_DN90019_c0_g2_i2.p1|AKO90271.1;Ppollicipes_DN90019_c0_g4_i1.p1|XP_786169.2;Ppollicipes_DN90019_c0_g2_i1.p1|AKO90271.1
	0	0	1387400				1	1	1	3.1	3.1	3.1	41.174	0	3.889	27748000	2	Ppollicipes_DN90034_c1_g1_i4.p1|ELU14692.1;Ppollicipes_DN90034_c1_g1_i3.p1|EFX81878.1;Ppollicipes_DN90034_c1_g1_i2.p1|ELU14692.1	Ppollicipes_DN90034_c1_g1_i4.p1|ELU14692.1;Ppollicipes_DN90034_c1_g1_i3.p1|EFX81878.1;Ppollicipes_DN90034_c1_g1_i2.p1|ELU14692.1
	16982000	42450000	130160000				26	26	26	65.7	65.7	65.7	50.202	0	267.17	4739800000	111	Ppollicipes_DN90067_c0_g1_i1.p1|XP_023705720.1;Ppollicipes_DN90067_c0_g1_i2.p1|XP_023705720.1	Ppollicipes_DN90067_c0_g1_i1.p1|XP_023705720.1;Ppollicipes_DN90067_c0_g1_i2.p1|XP_023705720.1
	0	0	0				1	1	1	5.8	5.8	5.8	29.586	0	19.541	0	1	Ppollicipes_DN90100_c1_g2_i5.p2|XP_009069937.1;Ppollicipes_DN90100_c1_g2_i4.p2|XP_013777285.1;Ppollicipes_DN90100_c1_g2_i3.p1|XP_013777285.1	Ppollicipes_DN90100_c1_g2_i5.p2|XP_009069937.1;Ppollicipes_DN90100_c1_g2_i4.p2|XP_013777285.1;Ppollicipes_DN90100_c1_g2_i3.p1|XP_013777285.1
	14491000	67423000	91507000				3	3	3	43	43	43	11.148	0	29.023	867110000	14	Ppollicipes_DN90132_c0_g3_i1.p2|XP_002424982.1;Ppollicipes_DN90132_c0_g3_i2.p2|XP_002424982.1	Ppollicipes_DN90132_c0_g3_i1.p2|XP_002424982.1;Ppollicipes_DN90132_c0_g3_i2.p2|XP_002424982.1
	6791400	10571000	7999200				3	3	3	26	26	26	14.999	0	7.4813	126810000	9	Ppollicipes_DN90156_c1_g1_i3.p1|ADT80659.1;Ppollicipes_DN90156_c1_g1_i5.p1|ADT80659.1;Ppollicipes_DN90156_c1_g1_i4.p1|ADT80659.1;Ppollicipes_DN90156_c1_g1_i6.p2|ADT80659.1;Ppollicipes_DN90156_c1_g1_i1.p2|ADT80659.1	Ppollicipes_DN90156_c1_g1_i3.p1|ADT80659.1;Ppollicipes_DN90156_c1_g1_i5.p1|ADT80659.1;Ppollicipes_DN90156_c1_g1_i4.p1|ADT80659.1;Ppollicipes_DN90156_c1_g1_i6.p2|ADT80659.1;Ppollicipes_DN90156_c1_g1_i1.p2|ADT80659.1
	2130900	4424000	3864900				11	11	11	17.6	17.6	17.6	79.046	0	55.926	385540000	18	Ppollicipes_DN90160_c0_g1_i3.p1|EKC33829.1;Ppollicipes_DN90160_c0_g1_i6.p1|EKC33829.1;Ppollicipes_DN90160_c0_g1_i1.p1|EKC33829.1;Ppollicipes_DN90160_c0_g1_i2.p1|EKC33829.1;Ppollicipes_DN90160_c0_g1_i4.p1|EKC33829.1;Ppollicipes_DN90160_c0_g1_i5.p1|EKC33829.1	Ppollicipes_DN90160_c0_g1_i3.p1|EKC33829.1;Ppollicipes_DN90160_c0_g1_i6.p1|EKC33829.1;Ppollicipes_DN90160_c0_g1_i1.p1|EKC33829.1;Ppollicipes_DN90160_c0_g1_i2.p1|EKC33829.1;Ppollicipes_DN90160_c0_g1_i4.p1|EKC33829.1;Ppollicipes_DN90160_c0_g1_i5.p1|EKC33829.1
	0	0	3488900				2	2	2	10.7	10.7	10.7	41.931	0	6.5199	48845000	4	Ppollicipes_DN90161_c1_g1_i2.p1|XP_021934297.1;Ppollicipes_DN90161_c1_g1_i6.p1|XP_021934297.1;Ppollicipes_DN90161_c1_g1_i3.p1|XP_021934297.1;Ppollicipes_DN90161_c1_g1_i1.p1|XP_021934297.1;Ppollicipes_DN90161_c1_g1_i5.p1|KZS15208.1	Ppollicipes_DN90161_c1_g1_i2.p1|XP_021934297.1;Ppollicipes_DN90161_c1_g1_i6.p1|XP_021934297.1;Ppollicipes_DN90161_c1_g1_i3.p1|XP_021934297.1;Ppollicipes_DN90161_c1_g1_i1.p1|XP_021934297.1;Ppollicipes_DN90161_c1_g1_i5.p1|KZS15208.1
	119560000	183900000	242610000				14	11	5	83.1	70.6	23.7	19.254	0	93.523	6006600000	65	Ppollicipes_DN90170_c0_g1_i1.p1|XP_011862691.1;Ppollicipes_DN86599_c0_g2_i1.p3|AFP54307.1	Ppollicipes_DN90170_c0_g1_i1.p1|XP_011862691.1;Ppollicipes_DN86599_c0_g2_i1.p3|AFP54307.1
	1974100	8467900	14147000				4	4	4	22.2	22.2	22.2	14.529	0	7.713	196710000	7	Ppollicipes_DN90189_c0_g1_i1.p1|XP_022115981.1	Ppollicipes_DN90189_c0_g1_i1.p1|XP_022115981.1
	7751000	18812000	5458900				7	7	7	36.5	36.5	36.5	29.215	0	34.647	480320000	27	Ppollicipes_DN90197_c0_g1_i1.p1|EFX86204.1;Ppollicipes_DN90197_c0_g1_i4.p1|AEL23008.1	Ppollicipes_DN90197_c0_g1_i1.p1|EFX86204.1;Ppollicipes_DN90197_c0_g1_i4.p1|AEL23008.1
	0	1923400	907590				2	2	2	14	14	14	36.554	0	41.061	48128000	4	Ppollicipes_DN90202_c0_g1_i4.p1|KXJ82845.1;Ppollicipes_DN90202_c0_g1_i2.p1|KXJ82845.1;Ppollicipes_DN90202_c0_g1_i1.p1|KXJ82845.1;Ppollicipes_DN90202_c0_g1_i3.p1|XP_001851539.1	Ppollicipes_DN90202_c0_g1_i4.p1|KXJ82845.1;Ppollicipes_DN90202_c0_g1_i2.p1|KXJ82845.1;Ppollicipes_DN90202_c0_g1_i1.p1|KXJ82845.1;Ppollicipes_DN90202_c0_g1_i3.p1|XP_001851539.1
	23374000	83641000	79721000				18	18	18	50	50	50	39.822	0	92.856	4294900000	82	Ppollicipes_DN90205_c5_g2_i1.p1|XP_014239744.1;Ppollicipes_DN90205_c5_g2_i2.p1|XP_012272675.1;Ppollicipes_DN90205_c5_g2_i3.p1|XP_014298278.1;Ppollicipes_DN126091_c0_g1_i1.p1|;Ppollicipes_DN87372_c1_g1_i1.p3|XP_014298278.1;Ppollicipes_DN90205_c5_g1_i4.p2|ETN67994.1;Ppollicipes_DN90205_c5_g1_i2.p2|ETN67994.1	Ppollicipes_DN90205_c5_g2_i1.p1|XP_014239744.1;Ppollicipes_DN90205_c5_g2_i2.p1|XP_012272675.1;Ppollicipes_DN90205_c5_g2_i3.p1|XP_014298278.1
	0	6484200	10197000				8	3	0	48.4	25.4	0	27.273	0	28.417	166810000	7	Ppollicipes_DN90229_c2_g1_i2.p1|;Ppollicipes_DN90229_c2_g1_i1.p1|	Ppollicipes_DN90229_c2_g1_i2.p1|;Ppollicipes_DN90229_c2_g1_i1.p1|
	2560200	16074000	13070000				14	14	8	29.3	29.3	17.1	67.886	0	90.939	1109600000	42	Ppollicipes_DN90229_c2_g1_i3.p1|;Ppollicipes_DN90229_c2_g5_i1.p1|	Ppollicipes_DN90229_c2_g1_i3.p1|
	0	1478400	676900				7	1	1	28.1	5.7	5.7	36.317	0	4.5628	38795000	3	Ppollicipes_DN90229_c2_g1_i5.p1|	Ppollicipes_DN90229_c2_g1_i5.p1|
	0	0	1017300				1	1	1	7.4	7.4	7.4	40.799	0	4.058	18312000	3	Ppollicipes_DN90254_c0_g1_i1.p2|XP_016844885.1	Ppollicipes_DN90254_c0_g1_i1.p2|XP_016844885.1
	2579000	0	10627000				3	2	2	45.3	27.4	27.4	11.664	0	6.1436	79236000	5	Ppollicipes_DN90257_c0_g2_i8.p1|AFY13481.1;Ppollicipes_DN90257_c0_g2_i3.p1|AFY13481.1;Ppollicipes_DN90257_c0_g2_i2.p1|AFY13481.1	Ppollicipes_DN90257_c0_g2_i8.p1|AFY13481.1;Ppollicipes_DN90257_c0_g2_i3.p1|AFY13481.1;Ppollicipes_DN90257_c0_g2_i2.p1|AFY13481.1
	0	0	0				1	1	1	2.5	2.5	2.5	48.79	0	4.404	0	1	Ppollicipes_DN90267_c0_g1_i1.p1|EFX77633.1;Ppollicipes_DN90267_c0_g1_i2.p1|EFX77633.1	Ppollicipes_DN90267_c0_g1_i1.p1|EFX77633.1;Ppollicipes_DN90267_c0_g1_i2.p1|EFX77633.1
	53200000	58351000	46439000				8	1	1	81.5	14.1	14.1	10.266	0	28.475	1105900000	16	Ppollicipes_DN90271_c0_g1_i6.p1|XP_019765569.1	Ppollicipes_DN90271_c0_g1_i6.p1|XP_019765569.1
	23983000	70430000	76762000				12	12	2	74.4	74.4	18.5	18.836	0	68.645	2054100000	43	Ppollicipes_DN90271_c0_g1_i9.p1|XP_019765569.1;Ppollicipes_DN90271_c0_g1_i8.p1|XP_019765569.1;Ppollicipes_DN90271_c0_g1_i5.p1|XP_019765569.1;Ppollicipes_DN90271_c0_g1_i2.p1|XP_019765569.1;Ppollicipes_DN90271_c0_g1_i12.p1|XP_019765569.1;Ppollicipes_DN90271_c0_g1_i3.p1|XP_019765569.1;Ppollicipes_DN90271_c0_g1_i11.p1|XP_019765569.1;Ppollicipes_DN90271_c0_g1_i1.p1|XP_019765569.1;Ppollicipes_DN90271_c…	Ppollicipes_DN90271_c0_g1_i9.p1|XP_019765569.1;Ppollicipes_DN90271_c0_g1_i8.p1|XP_019765569.1;Ppollicipes_DN90271_c0_g1_i5.p1|XP_019765569.1;Ppollicipes_DN90271_c0_g1_i2.p1|XP_019765569.1;Ppollicipes_DN90271_c0_g1_i12.p1|XP_019765569.1;Ppollicipes_DN90271_c0_g1_i3.p1|XP_019765569.1;Ppollicipes_DN90271_c0_g1_i11.p1|XP_019765569.1;Ppollicipes_DN90271_c0_g1_i1.p1|XP_019765569.1
	1981200	3917200	5724400				2	2	2	20.9	20.9	20.9	21.715	0	27.924	104600000	6	Ppollicipes_DN90282_c0_g1_i4.p1|KFM76142.1;Ppollicipes_DN90282_c0_g1_i5.p1|OQR72864.1;Ppollicipes_DN90282_c0_g1_i3.p1|OQR72864.1	Ppollicipes_DN90282_c0_g1_i4.p1|KFM76142.1;Ppollicipes_DN90282_c0_g1_i5.p1|OQR72864.1;Ppollicipes_DN90282_c0_g1_i3.p1|OQR72864.1
	458110	1292200	1417500				1	1	1	2.2	2.2	2.2	82.715	0	4.555	85532000	3	Ppollicipes_DN90292_c1_g2_i2.p1|XP_023221884.1;Ppollicipes_DN90292_c1_g2_i1.p1|XP_023221884.1	Ppollicipes_DN90292_c1_g2_i2.p1|XP_023221884.1;Ppollicipes_DN90292_c1_g2_i1.p1|XP_023221884.1
	0	6338100	10071000				1	1	1	18.2	18.2	18.2	10.653	0	13.832	65636000	3	Ppollicipes_DN90309_c3_g2_i2.p1|;Ppollicipes_DN90309_c3_g1_i7.p1|;Ppollicipes_DN90309_c3_g1_i3.p1|;Ppollicipes_DN90309_c3_g1_i2.p1|	Ppollicipes_DN90309_c3_g2_i2.p1|;Ppollicipes_DN90309_c3_g1_i7.p1|;Ppollicipes_DN90309_c3_g1_i3.p1|;Ppollicipes_DN90309_c3_g1_i2.p1|
	0	4822800	6233300				9	1	1	30.2	4.6	4.6	42.506	0	28.387	232180000	5	Ppollicipes_DN90309_c3_g3_i1.p1|PNF42284.1;Ppollicipes_DN90309_c3_g3_i2.p1|PNF42284.1	Ppollicipes_DN90309_c3_g3_i1.p1|PNF42284.1;Ppollicipes_DN90309_c3_g3_i2.p1|PNF42284.1
	0	72728000	90713000				7	7	7	42.2	42.2	42.2	22.129	0	122.97	1634400000	31	Ppollicipes_DN90313_c0_g1_i2.p1|;Ppollicipes_DN90313_c0_g1_i4.p1|	Ppollicipes_DN90313_c0_g1_i2.p1|
	46620000	39622000	13124000				2	1	1	20.6	9.8	9.8	11.908	0	7.331	397460000	10	Ppollicipes_DN90321_c0_g1_i7.p1|	Ppollicipes_DN90321_c0_g1_i7.p1|
	9562700	18932000	30535000				62	55	52	50.9	45.3	43.8	168.54	0	239.85	5312600000	195	Ppollicipes_DN90331_c0_g5_i2.p1|XP_022540546.1;Ppollicipes_DN90331_c0_g5_i1.p1|XP_022540546.1	Ppollicipes_DN90331_c0_g5_i2.p1|XP_022540546.1
	0	0	6101000				1	1	1	5.6	5.6	5.6	25.625	0	8.143	42707000	2	Ppollicipes_DN90343_c0_g2_i4.p1|;Ppollicipes_DN90343_c0_g2_i3.p1|	Ppollicipes_DN90343_c0_g2_i4.p1|;Ppollicipes_DN90343_c0_g2_i3.p1|
	98063000	214170000	123350000				6	4	4	36.9	28.7	28.7	18.019	0	140.7	3920200000	68	Ppollicipes_DN90371_c0_g1_i2.p1|EFN64029.1;Ppollicipes_DN90371_c0_g1_i3.p2|XP_014601995.1	Ppollicipes_DN90371_c0_g1_i2.p1|EFN64029.1;Ppollicipes_DN90371_c0_g1_i3.p2|XP_014601995.1
	35553000	77055000	76170000				48	48	48	53.1	53.1	53.1	105.57	0	323.31	9438900000	192	Ppollicipes_DN90382_c0_g1_i4.p1|;Ppollicipes_DN90382_c0_g1_i2.p1|;Ppollicipes_DN90382_c0_g1_i3.p1|;Ppollicipes_DN90382_c0_g1_i1.p1|;Ppollicipes_DN122874_c0_g1_i1.p1|	Ppollicipes_DN90382_c0_g1_i4.p1|;Ppollicipes_DN90382_c0_g1_i2.p1|;Ppollicipes_DN90382_c0_g1_i3.p1|;Ppollicipes_DN90382_c0_g1_i1.p1|
	0	0	434710				1	1	1	3	3	3	58.918	0.0006993	3.1007	13041000	1	Ppollicipes_DN90383_c0_g2_i2.p1|BAN20989.1	Ppollicipes_DN90383_c0_g2_i2.p1|BAN20989.1
	43266000	134650000	174860000				6	4	4	50.4	43.4	43.4	14.243	0	100.1	2116700000	31	Ppollicipes_DN90384_c1_g1_i1.p2|BAK53867.1	Ppollicipes_DN90384_c1_g1_i1.p2|BAK53867.1
	13075000	4458500	4852700				9	1	1	62.7	12.7	12.7	13.006	0	5.9409	134320000	5	Ppollicipes_DN90384_c1_g1_i2.p1|XP_009050436.1	Ppollicipes_DN90384_c1_g1_i2.p1|XP_009050436.1
	0	4487700	7254400				9	1	0	53.6	14.5	0	15.227	0	6.6018	82194000	7	Ppollicipes_DN90384_c1_g1_i3.p3|XP_016304553.1	Ppollicipes_DN90384_c1_g1_i3.p3|XP_016304553.1
	0	64319000	19996000				6	3	3	59.2	38.3	38.3	12.962	0	42.921	674530000	11	Ppollicipes_DN90384_c1_g1_i6.p1|KDR13116.1	Ppollicipes_DN90384_c1_g1_i6.p1|KDR13116.1
	107220000	384680000	575600000				11	10	3	44.6	40.9	21.2	20.99	0	196.81	8540000000	59	Ppollicipes_DN90384_c1_g2_i1.p1|CAO79603.1	Ppollicipes_DN90384_c1_g2_i1.p1|CAO79603.1
	2669400	6441300	16397000				13	13	13	27.9	27.9	27.9	59.883	0	47.613	739740000	29	Ppollicipes_DN90394_c1_g1_i2.p1|XP_012252250.1;Ppollicipes_DN90394_c1_g1_i1.p1|XP_012252250.1	Ppollicipes_DN90394_c1_g1_i2.p1|XP_012252250.1;Ppollicipes_DN90394_c1_g1_i1.p1|XP_012252250.1
	16339000	4588000	26323000				6	6	6	50.9	50.9	50.9	18.765	0	88.226	425250000	16	Ppollicipes_DN90394_c2_g1_i2.p1|PSN40030.1;Ppollicipes_DN90394_c2_g1_i1.p1|PSN40030.1;Ppollicipes_DN90394_c2_g1_i3.p1|XP_023703407.1	Ppollicipes_DN90394_c2_g1_i2.p1|PSN40030.1;Ppollicipes_DN90394_c2_g1_i1.p1|PSN40030.1;Ppollicipes_DN90394_c2_g1_i3.p1|XP_023703407.1
	2457600	6563900	8509800				6	6	6	24.9	24.9	24.9	37.456	0	19.554	368160000	22	Ppollicipes_DN90394_c2_g1_i5.p1|XP_013773482.1;Ppollicipes_DN90394_c2_g1_i7.p1|PSN40030.1;Ppollicipes_DN90394_c2_g1_i4.p1|PSN40030.1	Ppollicipes_DN90394_c2_g1_i5.p1|XP_013773482.1;Ppollicipes_DN90394_c2_g1_i7.p1|PSN40030.1;Ppollicipes_DN90394_c2_g1_i4.p1|PSN40030.1
	7337200	8225100	15510000				3	3	3	30.6	30.6	30.6	17.248	0	27.351	217510000	10	Ppollicipes_DN90416_c2_g1_i1.p1|BAM28695.1;Ppollicipes_DN90416_c2_g1_i2.p1|AFY13482.1	Ppollicipes_DN90416_c2_g1_i1.p1|BAM28695.1;Ppollicipes_DN90416_c2_g1_i2.p1|AFY13482.1
	0	876460	0				1	1	1	3.2	3.2	3.2	43.12	0.00978	1.9143	19282000	1	Ppollicipes_DN90429_c0_g1_i1.p1|KDR21595.1	Ppollicipes_DN90429_c0_g1_i1.p1|KDR21595.1
	243380	445780	585830				2	2	2	4.1	4.1	4.1	74.787	0	6.3212	51000000	4	Ppollicipes_DN90485_c0_g1_i1.p2|XP_012280071.1	Ppollicipes_DN90485_c0_g1_i1.p2|XP_012280071.1
	7398100	13221000	0				5	2	2	46.1	14.2	14.2	21.588	0	5.5752	185580000	4	Ppollicipes_DN90494_c1_g1_i1.p1|	Ppollicipes_DN90494_c1_g1_i1.p1|
	6223300	0	6194300				5	5	5	24.9	24.9	24.9	23.392	0	11.201	173850000	6	Ppollicipes_DN90514_c1_g1_i4.p1|XP_012260954.1;Ppollicipes_DN90514_c1_g1_i2.p1|XP_012260954.1;Ppollicipes_DN90514_c1_g1_i5.p1|XP_016877199.1;Ppollicipes_DN90514_c1_g1_i1.p1|PCG70187.1	Ppollicipes_DN90514_c1_g1_i4.p1|XP_012260954.1;Ppollicipes_DN90514_c1_g1_i2.p1|XP_012260954.1
	897490	0	3902200				3	3	3	22.1	22.1	22.1	29.95	0	6.5084	71995000	5	Ppollicipes_DN90531_c0_g1_i4.p1|NP_001090373.1;Ppollicipes_DN90531_c0_g1_i1.p1|NP_001090373.1;Ppollicipes_DN90531_c0_g1_i2.p1|NP_001090373.1	Ppollicipes_DN90531_c0_g1_i4.p1|NP_001090373.1;Ppollicipes_DN90531_c0_g1_i1.p1|NP_001090373.1
	6690600	5709000	19021000				5	5	5	23	23	23	19.181	0	23.689	345630000	19	Ppollicipes_DN90533_c0_g1_i7.p1|;Ppollicipes_DN90533_c0_g1_i5.p1|;Ppollicipes_DN90533_c0_g1_i2.p1|;Ppollicipes_DN90533_c0_g1_i8.p2|;Ppollicipes_DN90533_c0_g1_i3.p2|	Ppollicipes_DN90533_c0_g1_i7.p1|;Ppollicipes_DN90533_c0_g1_i5.p1|;Ppollicipes_DN90533_c0_g1_i2.p1|
	810880000	2036499968	1722499968				16	16	10	66.5	66.5	42.6	21.442	0	323.31	41129000000	227	Ppollicipes_DN90570_c1_g1_i6.p1|XP_017789200.1;Ppollicipes_DN90570_c1_g1_i4.p1|XP_017789200.1;Ppollicipes_DN90570_c1_g1_i5.p4|XP_015921832.1;Ppollicipes_DN90570_c1_g1_i3.p4|XP_015921832.1;Ppollicipes_DN90570_c1_g1_i2.p2|XP_012225859.1	Ppollicipes_DN90570_c1_g1_i6.p1|XP_017789200.1;Ppollicipes_DN90570_c1_g1_i4.p1|XP_017789200.1;Ppollicipes_DN90570_c1_g1_i5.p4|XP_015921832.1;Ppollicipes_DN90570_c1_g1_i3.p4|XP_015921832.1
	120520000	585500032	475150016				12	6	6	64.9	43.5	43.5	21.468	0	85.252	9449400000	56	Ppollicipes_DN90570_c1_g2_i3.p1|XP_017789200.1;Ppollicipes_DN90570_c1_g2_i1.p1|XP_017789200.1;Ppollicipes_DN90570_c1_g2_i5.p1|XP_017789200.1	Ppollicipes_DN90570_c1_g2_i3.p1|XP_017789200.1;Ppollicipes_DN90570_c1_g2_i1.p1|XP_017789200.1;Ppollicipes_DN90570_c1_g2_i5.p1|XP_017789200.1
	963340032	1811699968	955100032				31	11	11	88.1	51	51	17.702	0	323.31	37302000000	217	Ppollicipes_DN90577_c2_g1_i2.p1|ACR54115.1	Ppollicipes_DN90577_c2_g1_i2.p1|ACR54115.1
	1751100032	3426599936	2484999936				48	32	2	98.6	72.6	12.1	25.172	0	323.31	107280000000	657	Ppollicipes_DN90577_c2_g2_i6.p2|;Ppollicipes_DN90577_c2_g2_i3.p1|;Ppollicipes_DN90577_c2_g2_i5.p1|	Ppollicipes_DN90577_c2_g2_i6.p2|;Ppollicipes_DN90577_c2_g2_i3.p1|;Ppollicipes_DN90577_c2_g2_i5.p1|
	279530	14619000	19820000				17	17	17	31	31	31	87.437	0	141.92	1145700000	47	Ppollicipes_DN90583_c1_g3_i2.p1|;Ppollicipes_DN90583_c1_g3_i3.p1|;Ppollicipes_DN90583_c1_g6_i1.p1|	Ppollicipes_DN90583_c1_g3_i2.p1|;Ppollicipes_DN90583_c1_g3_i3.p1|
	4147100	36426000	32926000				4	2	2	25.1	10.6	10.6	25.061	0	8.8636	514500000	7	Ppollicipes_DN90584_c1_g3_i1.p1|XP_021935910.1;Ppollicipes_DN90584_c1_g2_i2.p1|KYN01745.1	Ppollicipes_DN90584_c1_g3_i1.p1|XP_021935910.1
	548680	0	0				1	1	1	3.6	3.6	3.6	49.653	0	7.7968	13717000	1	Ppollicipes_DN90587_c0_g1_i1.p1|AVN99063.1	Ppollicipes_DN90587_c0_g1_i1.p1|AVN99063.1
	0	0	1679900				3	1	1	25.8	11.9	11.9	18.955	0	4.2459	13439000	1	Ppollicipes_DN90591_c2_g2_i1.p3|XP_017797972.1;Ppollicipes_DN90591_c2_g2_i2.p3|EFX80557.1	Ppollicipes_DN90591_c2_g2_i1.p3|XP_017797972.1;Ppollicipes_DN90591_c2_g2_i2.p3|EFX80557.1
	3947800	9162300	4702800				2	2	2	9	9	9	30.411	0	5.4664	142500000	6	Ppollicipes_DN90596_c1_g1_i2.p2|PSN55865.1;Ppollicipes_DN90596_c1_g1_i1.p2|KMQ92671.1	Ppollicipes_DN90596_c1_g1_i2.p2|PSN55865.1;Ppollicipes_DN90596_c1_g1_i1.p2|KMQ92671.1
	4630200	9933000	30816000				37	4	4	70.6	8.2	8.2	42.376	0	18.755	952960000	25	Ppollicipes_DN90626_c2_g1_i1.p2|XP_018020845.1;Ppollicipes_DN90626_c2_g1_i2.p2|XP_015521494.1	Ppollicipes_DN90626_c2_g1_i1.p2|XP_018020845.1;Ppollicipes_DN90626_c2_g1_i2.p2|XP_015521494.1
	493000000	767760000	660920000				43	43	11	75	75	27.8	39.834	0	323.31	40355000000	420	Ppollicipes_DN90626_c2_g1_i4.p1|P14208.4;Ppollicipes_DN90626_c2_g1_i3.p1|P14208.4;Ppollicipes_DN90626_c2_g3_i1.p3|AIW68608.1	Ppollicipes_DN90626_c2_g1_i4.p1|P14208.4;Ppollicipes_DN90626_c2_g1_i3.p1|P14208.4;Ppollicipes_DN90626_c2_g3_i1.p3|AIW68608.1
	6774000	14840000	48343000				39	7	0	72.2	23.3	0	42.348	0	56.983	1469100000	40	Ppollicipes_DN90626_c2_g1_i5.p1|ACP43443.1	Ppollicipes_DN90626_c2_g1_i5.p1|ACP43443.1
	2929100	10505000	8177200				4	3	3	18.7	13.8	13.8	22.92	0	8.8886	216110000	7	Ppollicipes_DN90633_c5_g1_i2.p1|ELT88886.1;Ppollicipes_DN90633_c5_g1_i1.p2|PFX20646.1;Ppollicipes_DN90633_c5_g1_i3.p1|XP_021341985.1;Ppollicipes_DN90633_c5_g1_i4.p1|PFX20646.1;Ppollicipes_DN90633_c5_g1_i5.p1|ETN63496.1	Ppollicipes_DN90633_c5_g1_i2.p1|ELT88886.1;Ppollicipes_DN90633_c5_g1_i1.p2|PFX20646.1;Ppollicipes_DN90633_c5_g1_i3.p1|XP_021341985.1;Ppollicipes_DN90633_c5_g1_i4.p1|PFX20646.1
	22967000	24836000	75305000				3	3	3	16.2	16.2	16.2	18.817	0	44.831	492430000	15	Ppollicipes_DN90633_c5_g3_i3.p2|XP_010982407.1;Ppollicipes_DN90633_c5_g3_i4.p1|XP_010982407.1;Ppollicipes_DN90633_c5_g3_i2.p1|XP_010982407.1;Ppollicipes_DN90633_c5_g3_i5.p1|XP_010982407.1	Ppollicipes_DN90633_c5_g3_i3.p2|XP_010982407.1;Ppollicipes_DN90633_c5_g3_i4.p1|XP_010982407.1;Ppollicipes_DN90633_c5_g3_i2.p1|XP_010982407.1;Ppollicipes_DN90633_c5_g3_i5.p1|XP_010982407.1
	19638000	2471100	15873000				6	6	3	40.9	40.9	28.8	14.728	0	10.852	303860000	7	Ppollicipes_DN90633_c5_g5_i1.p1|PVD38773.1	Ppollicipes_DN90633_c5_g5_i1.p1|PVD38773.1
	11368000	26564000	45225000				51	50	50	56.9	55.1	55.1	128.84	0	323.31	5488400000	178	Ppollicipes_DN90674_c0_g2_i4.p1|XP_014291989.1;Ppollicipes_DN90674_c0_g2_i11.p1|XP_014291989.1;Ppollicipes_DN90674_c0_g2_i1.p1|XP_014291989.1;Ppollicipes_DN90674_c0_g2_i12.p1|XP_023708714.1;Ppollicipes_DN90674_c0_g2_i10.p1|BAN20944.1;Ppollicipes_DN90674_c0_g2_i6.p1|XP_023708714.1;Ppollicipes_DN90674_c0_g2_i3.p1|XP_023708714.1;Ppollicipes_DN108338_c0_g1_i1.p2|XP_018334600.1;Ppollicipes_DN90674_c0_…	Ppollicipes_DN90674_c0_g2_i4.p1|XP_014291989.1;Ppollicipes_DN90674_c0_g2_i11.p1|XP_014291989.1;Ppollicipes_DN90674_c0_g2_i1.p1|XP_014291989.1;Ppollicipes_DN90674_c0_g2_i12.p1|XP_023708714.1
	1108100	0	3317900				3	3	3	7.7	7.7	7.7	61.12	0	52.863	119500000	7	Ppollicipes_DN90684_c0_g4_i1.p1|EFX89249.1;Ppollicipes_DN90684_c0_g4_i3.p1|XP_018013472.1	Ppollicipes_DN90684_c0_g4_i1.p1|EFX89249.1;Ppollicipes_DN90684_c0_g4_i3.p1|XP_018013472.1
	15833000	25425000	53841000				32	32	32	45.3	45.3	45.3	67.473	0	175.27	2757900000	100	Ppollicipes_DN90692_c0_g2_i5.p1|XP_018006435.1;Ppollicipes_DN90692_c0_g2_i7.p1|XP_022195142.1;Ppollicipes_DN90692_c0_g2_i3.p1|XP_023220065.1;Ppollicipes_DN112197_c0_g1_i1.p1|;Ppollicipes_DN115390_c0_g1_i1.p3|XP_018333952.1;Ppollicipes_DN90692_c0_g2_i1.p1|XP_018006435.1;Ppollicipes_DN90692_c0_g2_i8.p1|XP_002612643.1;Ppollicipes_DN90692_c0_g2_i2.p1|KKF19080.1	Ppollicipes_DN90692_c0_g2_i5.p1|XP_018006435.1;Ppollicipes_DN90692_c0_g2_i7.p1|XP_022195142.1
	0	0	2243200				3	3	3	23.5	23.5	23.5	18.25	0	4.6699	17946000	3	Ppollicipes_DN90710_c0_g1_i6.p1|;Ppollicipes_DN90710_c0_g1_i1.p1|XP_022365010.1	Ppollicipes_DN90710_c0_g1_i6.p1|;Ppollicipes_DN90710_c0_g1_i1.p1|XP_022365010.1
	0	0	481590				3	1	1	8.6	4.2	4.2	39.607	0	13.776	9150200	1	Ppollicipes_DN90725_c2_g1_i4.p1|XP_021923220.1;Ppollicipes_DN90725_c2_g1_i1.p1|XP_021923220.1;Ppollicipes_DN90725_c2_g1_i2.p1|XP_021923220.1;Ppollicipes_DN90725_c2_g1_i5.p1|XP_021923220.1	Ppollicipes_DN90725_c2_g1_i4.p1|XP_021923220.1;Ppollicipes_DN90725_c2_g1_i1.p1|XP_021923220.1
	5636800	25935000	14369000				2	2	2	27.2	27.2	27.2	12.287	0	32.313	275650000	18	Ppollicipes_DN90747_c0_g2_i2.p2|PNF22892.1;Ppollicipes_DN90747_c0_g2_i1.p3|PNF22892.1	Ppollicipes_DN90747_c0_g2_i2.p2|PNF22892.1;Ppollicipes_DN90747_c0_g2_i1.p3|PNF22892.1
	1381000	1604700	3095000				4	4	3	12.4	12.4	10.3	53.009	0	36.491	176340000	14	Ppollicipes_DN90757_c0_g1_i1.p1|XP_023292803.1;Ppollicipes_DN90757_c0_g1_i2.p3|CRK88438.1	Ppollicipes_DN90757_c0_g1_i1.p1|XP_023292803.1
	967570	0	2226200				5	5	5	15	15	15	45.202	0	11.836	76650000	8	Ppollicipes_DN90757_c0_g2_i3.p1|XP_020300715.1;Ppollicipes_DN90757_c0_g2_i2.p1|XP_020300715.1;Ppollicipes_DN90757_c0_g2_i1.p1|XP_020300715.1;Ppollicipes_DN90757_c0_g2_i4.p1|EFX89917.1	Ppollicipes_DN90757_c0_g2_i3.p1|XP_020300715.1;Ppollicipes_DN90757_c0_g2_i2.p1|XP_020300715.1;Ppollicipes_DN90757_c0_g2_i1.p1|XP_020300715.1
	694540	922320	1117500				3	2	2	7.3	5.3	5.3	55.692	0	23.001	84765000	8	Ppollicipes_DN90757_c0_g5_i2.p1|XP_021199587.1;Ppollicipes_DN90757_c0_g5_i1.p3|KZS18950.1;Ppollicipes_DN90757_c0_g5_i3.p1|XP_021199587.1;Ppollicipes_DN90757_c0_g5_i4.p1|XP_023343371.1	Ppollicipes_DN90757_c0_g5_i2.p1|XP_021199587.1;Ppollicipes_DN90757_c0_g5_i1.p3|KZS18950.1;Ppollicipes_DN90757_c0_g5_i3.p1|XP_021199587.1
	2937300	3993800	5159900				7	7	7	20.1	20.1	20.1	52.485	0	24.696	326460000	20	Ppollicipes_DN90761_c0_g1_i4.p1|XP_012255527.1;Ppollicipes_DN90761_c0_g1_i3.p1|XP_012255527.1;Ppollicipes_DN90761_c0_g1_i2.p1|XP_012255527.1	Ppollicipes_DN90761_c0_g1_i4.p1|XP_012255527.1;Ppollicipes_DN90761_c0_g1_i3.p1|XP_012255527.1;Ppollicipes_DN90761_c0_g1_i2.p1|XP_012255527.1
	0	0	1841500				9	1	1	40.9	7.7	7.7	25.383	0	4.4576	18415000	1	Ppollicipes_DN90762_c0_g2_i4.p1|XP_021916069.1;Ppollicipes_DN90762_c0_g2_i1.p1|XP_017784252.1;Ppollicipes_DN90762_c0_g3_i2.p3|XP_002403636.1	Ppollicipes_DN90762_c0_g2_i4.p1|XP_021916069.1;Ppollicipes_DN90762_c0_g2_i1.p1|XP_017784252.1;Ppollicipes_DN90762_c0_g3_i2.p3|XP_002403636.1
	45838000	194330000	145490000				10	10	2	45.6	45.6	15.1	27.404	0	96.852	4242200000	57	Ppollicipes_DN90762_c0_g2_i7.p1|XP_021916069.1;Ppollicipes_DN90762_c0_g3_i1.p3|XP_002403636.1	Ppollicipes_DN90762_c0_g2_i7.p1|XP_021916069.1;Ppollicipes_DN90762_c0_g3_i1.p3|XP_002403636.1
	0	2865200	5796100				10	2	2	39.9	14.1	14.1	31.453	0	36.838	112600000	5	Ppollicipes_DN90762_c0_g2_i8.p1|XP_023016511.1;Ppollicipes_DN90762_c0_g2_i10.p2|XP_022193573.1	Ppollicipes_DN90762_c0_g2_i8.p1|XP_023016511.1
	0	1319400	1795800				1	1	1	2	2	2	53.43	0.0068238	2.0173	62303000	2	Ppollicipes_DN90788_c0_g1_i1.p1|XP_023718661.1	Ppollicipes_DN90788_c0_g1_i1.p1|XP_023718661.1
	10551000	11617000	7008400				5	5	5	31.5	31.5	31.5	22.013	0	11.824	379290000	17	Ppollicipes_DN90814_c1_g1_i3.p1|ABR23404.1;Ppollicipes_DN90814_c1_g1_i4.p1|ACS91344.1;Ppollicipes_DN90814_c1_g1_i5.p1|ABR23404.1;Ppollicipes_DN90814_c1_g1_i7.p1|KZS11153.1;Ppollicipes_DN90814_c1_g1_i1.p1|ABR23404.1;Ppollicipes_DN90814_c1_g1_i6.p1|ABR23404.1	Ppollicipes_DN90814_c1_g1_i3.p1|ABR23404.1;Ppollicipes_DN90814_c1_g1_i4.p1|ACS91344.1;Ppollicipes_DN90814_c1_g1_i5.p1|ABR23404.1;Ppollicipes_DN90814_c1_g1_i7.p1|KZS11153.1;Ppollicipes_DN90814_c1_g1_i1.p1|ABR23404.1
	427740	0	799830				1	1	1	5.9	5.9	5.9	35.843	0	13.122	19641000	2	Ppollicipes_DN90815_c1_g1_i4.p1|EFX87648.1	Ppollicipes_DN90815_c1_g1_i4.p1|EFX87648.1
	16136000	22519000	64296000				8	8	8	45.3	45.3	45.3	18.262	0	43.825	926560000	28	Ppollicipes_DN90864_c0_g1_i2.p1|ABR23376.1;Ppollicipes_DN90864_c0_g1_i1.p2|ABR23376.1	Ppollicipes_DN90864_c0_g1_i2.p1|ABR23376.1;Ppollicipes_DN90864_c0_g1_i1.p2|ABR23376.1
	7033500	0	20216000				3	3	3	38.3	38.3	38.3	12.411	0	23.587	190750000	8	Ppollicipes_DN90899_c0_g1_i3.p1|ALS04300.1;Ppollicipes_DN90899_c0_g1_i1.p1|ALS04300.1	Ppollicipes_DN90899_c0_g1_i3.p1|ALS04300.1;Ppollicipes_DN90899_c0_g1_i1.p1|ALS04300.1
	661700	2165100	0				2	2	2	11.4	11.4	11.4	32.023	0	8.3614	39576000	2	Ppollicipes_DN90901_c0_g1_i5.p2|XP_013773029.1;Ppollicipes_DN90901_c0_g1_i9.p2|XP_013773029.1;Ppollicipes_DN90901_c0_g1_i10.p2|XP_013773029.1;Ppollicipes_DN90901_c0_g1_i7.p3|XP_013773029.1;Ppollicipes_DN90901_c0_g1_i6.p3|XP_013773029.1;Ppollicipes_DN90901_c0_g1_i2.p1|XP_013773029.1	Ppollicipes_DN90901_c0_g1_i5.p2|XP_013773029.1;Ppollicipes_DN90901_c0_g1_i9.p2|XP_013773029.1;Ppollicipes_DN90901_c0_g1_i10.p2|XP_013773029.1;Ppollicipes_DN90901_c0_g1_i7.p3|XP_013773029.1;Ppollicipes_DN90901_c0_g1_i6.p3|XP_013773029.1;Ppollicipes_DN90901_c0_g1_i2.p1|XP_013773029.1
	2113000	0	0				1	1	1	8.2	8.2	8.2	15.236	0.00070721	3.2543	19017000	3	Ppollicipes_DN91075_c1_g3_i1.p2|XP_018646608.1;Ppollicipes_DN90904_c0_g1_i3.p1|XP_021918979.1;Ppollicipes_DN90904_c0_g1_i2.p1|XP_021918977.1;Ppollicipes_DN90904_c0_g1_i1.p1|XP_021918977.1;Ppollicipes_DN91075_c1_g3_i3.p2|CRK88227.1	Ppollicipes_DN91075_c1_g3_i1.p2|XP_018646608.1;Ppollicipes_DN90904_c0_g1_i3.p1|XP_021918979.1;Ppollicipes_DN90904_c0_g1_i2.p1|XP_021918977.1;Ppollicipes_DN90904_c0_g1_i1.p1|XP_021918977.1;Ppollicipes_DN91075_c1_g3_i3.p2|CRK88227.1
	289580000	937870016	830849984				43	43	36	63	63	56.2	61.591	0	323.31	59691000000	402	Ppollicipes_DN90910_c5_g4_i3.p1|XP_021915261.1;Ppollicipes_DN90910_c5_g4_i2.p1|XP_021915261.1	Ppollicipes_DN90910_c5_g4_i3.p1|XP_021915261.1;Ppollicipes_DN90910_c5_g4_i2.p1|XP_021915261.1
	0	77478000	0				5	1	1	43.4	14.2	14.2	11.905	0	25.472	542340000	2	Ppollicipes_DN90910_c6_g1_i1.p3|XP_023947919.1	Ppollicipes_DN90910_c6_g1_i1.p3|XP_023947919.1
	0	870220	0				1	1	1	5.8	5.8	5.8	37.152	0.00067889	2.8028	14794000	2	Ppollicipes_DN90918_c2_g1_i5.p1|EFX77393.1;Ppollicipes_DN90918_c2_g1_i10.p1|EFX77393.1;Ppollicipes_DN90918_c2_g1_i9.p1|XP_022190357.1;Ppollicipes_DN90918_c2_g1_i6.p1|XP_022190349.1;Ppollicipes_DN90918_c2_g1_i1.p1|XP_015833953.1;Ppollicipes_DN90918_c2_g1_i16.p1|XP_022190357.1	Ppollicipes_DN90918_c2_g1_i5.p1|EFX77393.1;Ppollicipes_DN90918_c2_g1_i10.p1|EFX77393.1;Ppollicipes_DN90918_c2_g1_i9.p1|XP_022190357.1;Ppollicipes_DN90918_c2_g1_i6.p1|XP_022190349.1;Ppollicipes_DN90918_c2_g1_i1.p1|XP_015833953.1;Ppollicipes_DN90918_c2_g1_i16.p1|XP_022190357.1
	0	2188700	0				2	2	2	13.9	13.9	13.9	26.434	0	3.7709	19698000	3	Ppollicipes_DN90923_c0_g1_i2.p1|XP_023225389.1;Ppollicipes_DN90923_c0_g1_i1.p1|XP_023225389.1	Ppollicipes_DN90923_c0_g1_i2.p1|XP_023225389.1;Ppollicipes_DN90923_c0_g1_i1.p1|XP_023225389.1
	11987000	11296000	36438000				12	2	2	70.3	16.4	16.4	13.402	0	56.635	477770000	9	Ppollicipes_DN90931_c1_g1_i1.p1|XP_022184216.1;Ppollicipes_DN90931_c1_g1_i10.p2|XP_020279515.1	Ppollicipes_DN90931_c1_g1_i1.p1|XP_022184216.1;Ppollicipes_DN90931_c1_g1_i10.p2|XP_020279515.1
	0	3210500	0				38	1	0	73.2	10.2	0	43.31	0	5.1311	83474000	3	Ppollicipes_DN90931_c1_g1_i2.p1|AVN99028.1;Ppollicipes_DN90931_c1_g1_i3.p1|XP_021916471.1;Ppollicipes_DN90931_c1_g1_i6.p1|XP_021916471.1	Ppollicipes_DN90931_c1_g1_i2.p1|AVN99028.1
	145350000	639980032	476329984				39	34	2	71.7	68.8	9.6	44.008	0	323.31	34065000000	292	Ppollicipes_DN90931_c1_g1_i7.p1|AVN99028.1;Ppollicipes_DN90931_c1_g1_i11.p1|XP_020279520.1	Ppollicipes_DN90931_c1_g1_i7.p1|AVN99028.1
	16763000	24134000	38188000				14	14	14	29	29	29	49.101	0	83.367	1819000000	59	Ppollicipes_DN90935_c0_g1_i4.p1|NP_001083003.1;Ppollicipes_DN90935_c0_g1_i1.p1|P12261.3;Ppollicipes_DN90935_c0_g1_i5.p1|P12261.3;Ppollicipes_DN90935_c0_g1_i3.p1|P12261.3;Ppollicipes_DN90935_c0_g1_i2.p1|XP_002432920.1;Ppollicipes_DN77825_c0_g1_i4.p1|ABG74727.1	Ppollicipes_DN90935_c0_g1_i4.p1|NP_001083003.1;Ppollicipes_DN90935_c0_g1_i1.p1|P12261.3;Ppollicipes_DN90935_c0_g1_i5.p1|P12261.3;Ppollicipes_DN90935_c0_g1_i3.p1|P12261.3;Ppollicipes_DN90935_c0_g1_i2.p1|XP_002432920.1
	0	0	1351300				2	2	2	4.4	4.4	4.4	53.294	0	4.3764	32430000	3	Ppollicipes_DN90936_c0_g1_i2.p1|XP_971371.1;Ppollicipes_DN90936_c0_g1_i1.p1|XP_971371.1;Ppollicipes_DN90936_c0_g1_i3.p1|XP_971371.1	Ppollicipes_DN90936_c0_g1_i2.p1|XP_971371.1;Ppollicipes_DN90936_c0_g1_i1.p1|XP_971371.1;Ppollicipes_DN90936_c0_g1_i3.p1|XP_971371.1
	8106200	7162600	4708800				1	1	1	9.2	9.2	9.2	14.355	0	9.2459	179800000	8	Ppollicipes_DN90943_c1_g3_i2.p2|XP_008467957.1;Ppollicipes_DN90943_c1_g3_i3.p1|XP_008467957.1;Ppollicipes_DN90943_c1_g3_i1.p2|XP_008467957.1	Ppollicipes_DN90943_c1_g3_i2.p2|XP_008467957.1;Ppollicipes_DN90943_c1_g3_i3.p1|XP_008467957.1;Ppollicipes_DN90943_c1_g3_i1.p2|XP_008467957.1
	0	0	0				1	1	1	7.9	7.9	7.9	14.403	0.00067981	2.8319	0	1	Ppollicipes_DN90952_c0_g1_i2.p1|XP_022204763.1;Ppollicipes_DN90952_c0_g1_i1.p1|XP_022204763.1;Ppollicipes_DN95087_c0_g3_i1.p1|XP_022204763.1	Ppollicipes_DN90952_c0_g1_i2.p1|XP_022204763.1;Ppollicipes_DN90952_c0_g1_i1.p1|XP_022204763.1;Ppollicipes_DN95087_c0_g3_i1.p1|XP_022204763.1
	14591000	24046000	26248000				3	3	3	20.9	20.9	20.9	21.302	0	26.267	583970000	19	Ppollicipes_DN90971_c1_g1_i4.p1|KFM59884.1;Ppollicipes_DN90971_c1_g1_i2.p1|KZS19647.1;Ppollicipes_DN90971_c1_g1_i1.p1|XP_013794222.1;Ppollicipes_DN90971_c1_g1_i3.p1|KZS19647.1	Ppollicipes_DN90971_c1_g1_i4.p1|KFM59884.1;Ppollicipes_DN90971_c1_g1_i2.p1|KZS19647.1
	46511000	44710000	103180000				11	11	11	62.3	62.3	62.3	21.969	0	157.51	1749600000	49	Ppollicipes_DN90987_c0_g4_i1.p3|AAN05602.1	Ppollicipes_DN90987_c0_g4_i1.p3|AAN05602.1
	59630000	41162000	122660000				22	22	18	42.6	42.6	35.9	52.935	0	193.85	5139300000	121	Ppollicipes_DN91002_c0_g1_i11.p1|AFY13482.1;Ppollicipes_DN91002_c0_g1_i13.p1|AFY13481.1;Ppollicipes_DN91002_c0_g1_i9.p2|AFY13482.1;Ppollicipes_DN91002_c0_g1_i3.p2|AFY13482.1;Ppollicipes_DN91002_c0_g1_i14.p2|AFY13482.1;Ppollicipes_DN91002_c0_g1_i5.p2|AFY13482.1;Ppollicipes_DN91002_c0_g1_i7.p1|AFY13481.1;Ppollicipes_DN91002_c0_g1_i12.p1|AFY13481.1;Ppollicipes_DN89678_c0_g1_i2.p2|	Ppollicipes_DN91002_c0_g1_i11.p1|AFY13482.1;Ppollicipes_DN91002_c0_g1_i13.p1|AFY13481.1;Ppollicipes_DN91002_c0_g1_i9.p2|AFY13482.1;Ppollicipes_DN91002_c0_g1_i3.p2|AFY13482.1;Ppollicipes_DN91002_c0_g1_i14.p2|AFY13482.1;Ppollicipes_DN91002_c0_g1_i5.p2|AFY13482.1;Ppollicipes_DN91002_c0_g1_i7.p1|AFY13481.1
	4448100	4800700	6776200				12	12	12	28.2	28.2	28.2	59.105	0	54.127	528830000	34	Ppollicipes_DN91003_c1_g1_i3.p1|AHB33465.1;Ppollicipes_DN91003_c1_g1_i1.p1|AHB33465.1;Ppollicipes_DN91003_c1_g1_i2.p1|KNC28136.1	Ppollicipes_DN91003_c1_g1_i3.p1|AHB33465.1;Ppollicipes_DN91003_c1_g1_i1.p1|AHB33465.1
	929760	1509400	2918300				3	3	1	10.5	10.5	4.3	36.684	0	6.5823	96434000	6	Ppollicipes_DN91030_c0_g1_i1.p1|XP_015598180.1	Ppollicipes_DN91030_c0_g1_i1.p1|XP_015598180.1
	701150	526330	1337000				5	5	5	15.8	15.8	15.8	48.712	0	15.794	74371000	6	Ppollicipes_DN91030_c0_g2_i1.p1|XP_015433774.1	Ppollicipes_DN91030_c0_g2_i1.p1|XP_015433774.1
	6242900	9421000	3033100				12	5	5	43.5	22.6	22.6	37.948	0	20.213	373940000	14	Ppollicipes_DN91040_c0_g3_i1.p2|PNF43665.1;Ppollicipes_DN91040_c0_g1_i1.p1|XP_011630455.1;Ppollicipes_DN91040_c0_g1_i5.p2|PNF43665.1;Ppollicipes_DN91040_c0_g1_i2.p1|PNF43665.1	Ppollicipes_DN91040_c0_g3_i1.p2|PNF43665.1;Ppollicipes_DN91040_c0_g1_i1.p1|XP_011630455.1;Ppollicipes_DN91040_c0_g1_i5.p2|PNF43665.1;Ppollicipes_DN91040_c0_g1_i2.p1|PNF43665.1
	0	0	0				1	1	1	0.9	0.9	0.9	119.01	0.00069686	3.0772	0	1	Ppollicipes_DN91055_c0_g1_i3.p1|XP_024875820.1	Ppollicipes_DN91055_c0_g1_i3.p1|XP_024875820.1
	20086000	1080000	5647400				4	4	4	11.7	11.7	11.7	39.357	0	29.942	375390000	11	Ppollicipes_DN91056_c2_g1_i17.p1|;Ppollicipes_DN91056_c2_g1_i19.p1|;Ppollicipes_DN91056_c2_g1_i22.p1|;Ppollicipes_DN91056_c2_g1_i14.p1|;Ppollicipes_DN91056_c2_g1_i3.p1|;Ppollicipes_DN91056_c2_g1_i20.p1|;Ppollicipes_DN91056_c2_g1_i21.p1|;Ppollicipes_DN91056_c2_g1_i16.p1|;Ppollicipes_DN91056_c2_g1_i24.p1|;Ppollicipes_DN91056_c2_g1_i11.p1|;Ppollicipes_DN91056_c2_g1_i9.p1|;Ppollicipes_DN91056_c2_g1_i…	Ppollicipes_DN91056_c2_g1_i17.p1|;Ppollicipes_DN91056_c2_g1_i19.p1|;Ppollicipes_DN91056_c2_g1_i22.p1|;Ppollicipes_DN91056_c2_g1_i14.p1|;Ppollicipes_DN91056_c2_g1_i3.p1|;Ppollicipes_DN91056_c2_g1_i20.p1|;Ppollicipes_DN91056_c2_g1_i21.p1|;Ppollicipes_DN91056_c2_g1_i16.p1|;Ppollicipes_DN91056_c2_g1_i24.p1|;Ppollicipes_DN91056_c2_g1_i11.p1|
	3577100	0	18318000				3	3	3	32.7	32.7	32.7	10.917	0	7.2182	153260000	4	Ppollicipes_DN91061_c0_g3_i4.p2|EFX84688.1;Ppollicipes_DN91061_c0_g3_i2.p2|EFX84688.1	Ppollicipes_DN91061_c0_g3_i4.p2|EFX84688.1;Ppollicipes_DN91061_c0_g3_i2.p2|EFX84688.1
	3832300	1561300	9721300				4	4	4	9.4	9.4	9.4	53.562	0	15.76	377870000	12	Ppollicipes_DN91062_c0_g1_i1.p1|ELU09086.1;Ppollicipes_DN91062_c0_g1_i3.p1|ELU09086.1	Ppollicipes_DN91062_c0_g1_i1.p1|ELU09086.1;Ppollicipes_DN91062_c0_g1_i3.p1|ELU09086.1
	30519000	102180000	99666000				6	6	6	49.1	49.1	49.1	11.817	0	41.655	1394200000	25	Ppollicipes_DN91097_c1_g2_i1.p1|OAD53491.1	Ppollicipes_DN91097_c1_g2_i1.p1|OAD53491.1
	0	0	883360				1	1	1	5	5	5	36.606	0.009774	1.9102	11484000	1	Ppollicipes_DN91107_c0_g1_i2.p1|XP_014251961.1;Ppollicipes_DN91107_c0_g1_i3.p1|XP_014251961.1;Ppollicipes_DN91107_c0_g1_i4.p1|XP_014251961.1	Ppollicipes_DN91107_c0_g1_i2.p1|XP_014251961.1;Ppollicipes_DN91107_c0_g1_i3.p1|XP_014251961.1;Ppollicipes_DN91107_c0_g1_i4.p1|XP_014251961.1
	499740	1925600	4069500				8	8	8	12	12	12	90.342	0	35.148	246800000	19	Ppollicipes_DN91109_c3_g1_i1.p1|CAG02177.1	Ppollicipes_DN91109_c3_g1_i1.p1|CAG02177.1
	0	0	1614000				3	3	3	4.9	4.9	4.9	85.656	0	8.8442	54874000	3	Ppollicipes_DN91111_c0_g2_i3.p1|XP_015518452.1;Ppollicipes_DN91111_c0_g2_i4.p1|XP_023710240.1;Ppollicipes_DN91111_c0_g2_i2.p1|XP_019763465.1	Ppollicipes_DN91111_c0_g2_i3.p1|XP_015518452.1;Ppollicipes_DN91111_c0_g2_i4.p1|XP_023710240.1
	2088000	2096600	3067100				2	2	2	6.6	6.6	6.6	36.104	0	6.2803	101520000	6	Ppollicipes_DN91117_c0_g1_i3.p1|PSN30263.1;Ppollicipes_DN91117_c0_g1_i1.p1|PSN30263.1;Ppollicipes_DN91117_c0_g1_i8.p1|PSN30263.1;Ppollicipes_DN91117_c0_g1_i5.p1|PSN30263.1	Ppollicipes_DN91117_c0_g1_i3.p1|PSN30263.1;Ppollicipes_DN91117_c0_g1_i1.p1|PSN30263.1;Ppollicipes_DN91117_c0_g1_i8.p1|PSN30263.1;Ppollicipes_DN91117_c0_g1_i5.p1|PSN30263.1
	0	1489900	1477900				1	1	1	11.5	11.5	11.5	12.429	0.0080197	1.9907	20775000	4	Ppollicipes_DN91131_c0_g1_i3.p1|;Ppollicipes_DN96431_c1_g1_i11.p1|;Ppollicipes_DN96431_c1_g1_i2.p1|;Ppollicipes_DN96431_c1_g1_i12.p2|;Ppollicipes_DN96431_c1_g1_i1.p1|	Ppollicipes_DN91131_c0_g1_i3.p1|;Ppollicipes_DN96431_c1_g1_i11.p1|;Ppollicipes_DN96431_c1_g1_i2.p1|;Ppollicipes_DN96431_c1_g1_i12.p2|;Ppollicipes_DN96431_c1_g1_i1.p1|
	773310016	1015900032	1506599936				11	11	11	50	50	50	31.174	0	177.33	32959000000	214	Ppollicipes_DN91141_c4_g3_i1.p1|XP_018897500.1;Ppollicipes_DN91141_c4_g3_i2.p1|XP_018897500.1	Ppollicipes_DN91141_c4_g3_i1.p1|XP_018897500.1;Ppollicipes_DN91141_c4_g3_i2.p1|XP_018897500.1
	1198100	2948500	1729100				2	2	2	29.2	29.2	29.2	16.783	0	13.11	58756000	4	Ppollicipes_DN91165_c0_g2_i1.p1|XP_004931801.1	Ppollicipes_DN91165_c0_g2_i1.p1|XP_004931801.1
	110830000	59948000	34465000				6	6	6	39.7	39.7	39.7	15.185	0	82.403	1436700000	29	Ppollicipes_DN91174_c0_g1_i1.p3|XP_022663978.1;Ppollicipes_DN91174_c0_g1_i6.p2|PRD23988.1	Ppollicipes_DN91174_c0_g1_i1.p3|XP_022663978.1;Ppollicipes_DN91174_c0_g1_i6.p2|PRD23988.1
	5392300	0	11669000				4	4	4	24.2	24.2	24.2	17.344	0	5.4033	136490000	6	Ppollicipes_DN91174_c0_g1_i5.p1|XP_018494734.1;Ppollicipes_DN91174_c0_g1_i3.p1|XP_018494734.1;Ppollicipes_DN91174_c0_g1_i7.p1|XP_018494734.1	Ppollicipes_DN91174_c0_g1_i5.p1|XP_018494734.1;Ppollicipes_DN91174_c0_g1_i3.p1|XP_018494734.1;Ppollicipes_DN91174_c0_g1_i7.p1|XP_018494734.1
	1814700	8234200	5695100				2	2	2	18	18	18	15.197	0	4.9853	141700000	4	Ppollicipes_DN91240_c1_g1_i4.p1|XP_018419438.1	Ppollicipes_DN91240_c1_g1_i4.p1|XP_018419438.1
	0	1163800	0				2	2	2	7.7	7.7	7.7	37.106	0.0019519	2.4379	23275000	2	Ppollicipes_DN91240_c1_g2_i3.p1|XP_023498578.1;Ppollicipes_DN91240_c1_g2_i7.p1|XP_002923192.1;Ppollicipes_DN91240_c1_g2_i5.p1|XP_023498578.1;Ppollicipes_DN91240_c1_g2_i1.p1|XP_016150636.1;Ppollicipes_DN91240_c1_g2_i4.p1|XP_002399953.1	Ppollicipes_DN91240_c1_g2_i3.p1|XP_023498578.1;Ppollicipes_DN91240_c1_g2_i7.p1|XP_002923192.1;Ppollicipes_DN91240_c1_g2_i5.p1|XP_023498578.1;Ppollicipes_DN91240_c1_g2_i1.p1|XP_016150636.1;Ppollicipes_DN91240_c1_g2_i4.p1|XP_002399953.1
	41182000	39999000	75643000				18	18	17	49.5	49.5	46.6	59.515	0	323.31	3293300000	89	Ppollicipes_DN91251_c0_g1_i4.p1|AWB50958.1;Ppollicipes_DN91251_c0_g1_i3.p1|ENN80594.1;Ppollicipes_DN91251_c0_g1_i1.p1|ADF87945.1;Ppollicipes_DN95261_c1_g1_i1.p1|AWB50958.1;Ppollicipes_DN91251_c0_g1_i2.p1|AWB50958.1;Ppollicipes_DN95261_c1_g3_i5.p1|XP_018026833.1	Ppollicipes_DN91251_c0_g1_i4.p1|AWB50958.1;Ppollicipes_DN91251_c0_g1_i3.p1|ENN80594.1;Ppollicipes_DN91251_c0_g1_i1.p1|ADF87945.1
	183280	0	821620				2	2	2	3.6	3.6	3.6	71.794	0	5.4316	31152000	4	Ppollicipes_DN91270_c1_g1_i1.p1|XP_013790549.1;Ppollicipes_DN91270_c0_g1_i1.p2|XP_023220474.1;Ppollicipes_DN91270_c1_g1_i2.p1|XP_021002022.1	Ppollicipes_DN91270_c1_g1_i1.p1|XP_013790549.1;Ppollicipes_DN91270_c0_g1_i1.p2|XP_023220474.1;Ppollicipes_DN91270_c1_g1_i2.p1|XP_021002022.1
	545000	866970	962930				1	1	1	11.6	11.6	11.6	21.647	0	4.1265	30874000	2	Ppollicipes_DN91278_c2_g1_i3.p1|XP_014599050.1;Ppollicipes_DN91278_c2_g1_i4.p1|XP_014599050.1;Ppollicipes_DN91278_c2_g1_i1.p1|XP_014599050.1	Ppollicipes_DN91278_c2_g1_i3.p1|XP_014599050.1;Ppollicipes_DN91278_c2_g1_i4.p1|XP_014599050.1;Ppollicipes_DN91278_c2_g1_i1.p1|XP_014599050.1
	493440	1917200	3142000				5	5	5	23.5	23.5	23.5	43.182	0	26.98	122160000	10	Ppollicipes_DN91282_c0_g1_i5.p1|AEZ02466.1;Ppollicipes_DN91282_c0_g1_i3.p1|AEZ02466.1;Ppollicipes_DN91282_c0_g1_i2.p1|AEZ02466.1;Ppollicipes_DN91282_c0_g1_i4.p1|AEZ02466.1	Ppollicipes_DN91282_c0_g1_i5.p1|AEZ02466.1;Ppollicipes_DN91282_c0_g1_i3.p1|AEZ02466.1
	0	0	2535200				1	1	1	18.6	18.6	18.6	9.3429	0	5.6212	17746000	1	Ppollicipes_DN91286_c1_g1_i3.p1|;Ppollicipes_DN91286_c1_g2_i7.p1|;Ppollicipes_DN91286_c1_g1_i1.p1|;Ppollicipes_DN91286_c1_g2_i4.p1|	Ppollicipes_DN91286_c1_g1_i3.p1|;Ppollicipes_DN91286_c1_g2_i7.p1|;Ppollicipes_DN91286_c1_g1_i1.p1|;Ppollicipes_DN91286_c1_g2_i4.p1|
	0	27146000	398180				2	2	2	5.8	5.8	5.8	55.85	0.0032425	2.3944	798790000	2	Ppollicipes_DN91288_c0_g1_i1.p1|XP_005108355.1;Ppollicipes_DN91288_c0_g1_i3.p1|XP_023715121.1	Ppollicipes_DN91288_c0_g1_i1.p1|XP_005108355.1;Ppollicipes_DN91288_c0_g1_i3.p1|XP_023715121.1
	8519200	9972500	12781000				5	5	5	37.1	37.1	37.1	18.554	0	9.9884	375280000	9	Ppollicipes_DN91328_c2_g1_i1.p2|XP_019638188.1	Ppollicipes_DN91328_c2_g1_i1.p2|XP_019638188.1
	12816000	28522000	46580000				6	6	6	13.6	13.6	13.6	54.922	0	22.184	2285900000	24	Ppollicipes_DN91334_c1_g2_i1.p1|XP_011563328.1	Ppollicipes_DN91334_c1_g2_i1.p1|XP_011563328.1
	40329000	92143000	68128000				5	5	5	27.3	27.3	27.3	20.382	0	41.144	2206600000	34	Ppollicipes_DN91346_c0_g1_i5.p2|;Ppollicipes_DN91346_c0_g1_i2.p2|	Ppollicipes_DN91346_c0_g1_i5.p2|;Ppollicipes_DN91346_c0_g1_i2.p2|
	30647000	0	28487000				1	1	1	17.6	17.6	17.6	10.974	0	9.1544	236530000	6	Ppollicipes_DN91380_c1_g4_i1.p2|XP_018323102.1	Ppollicipes_DN91380_c1_g4_i1.p2|XP_018323102.1
	0	0	3550400				2	2	2	14.6	14.6	14.6	32.116	0	25.971	63907000	2	Ppollicipes_DN91383_c0_g3_i2.p1|EFX89027.1;Ppollicipes_DN91383_c0_g3_i1.p1|XP_021948326.1	Ppollicipes_DN91383_c0_g3_i2.p1|EFX89027.1;Ppollicipes_DN91383_c0_g3_i1.p1|XP_021948326.1
	146940000	330020000	517230016				6	5	5	44.8	44.8	44.8	15.426	0	73.429	5965200000	31	Ppollicipes_DN91396_c0_g1_i5.p6|XP_017885597.1;Ppollicipes_DN91396_c0_g1_i19.p6|XP_017885597.1;Ppollicipes_DN91396_c0_g1_i18.p6|XP_017885597.1;Ppollicipes_DN91396_c0_g1_i16.p6|XP_017885597.1;Ppollicipes_DN91396_c0_g1_i14.p6|XP_017885597.1;Ppollicipes_DN91396_c0_g1_i13.p6|XP_017885597.1;Ppollicipes_DN91396_c0_g1_i11.p6|XP_017885597.1;Ppollicipes_DN91396_c0_g1_i10.p6|XP_017885597.1	Ppollicipes_DN91396_c0_g1_i5.p6|XP_017885597.1;Ppollicipes_DN91396_c0_g1_i19.p6|XP_017885597.1;Ppollicipes_DN91396_c0_g1_i18.p6|XP_017885597.1;Ppollicipes_DN91396_c0_g1_i16.p6|XP_017885597.1;Ppollicipes_DN91396_c0_g1_i14.p6|XP_017885597.1;Ppollicipes_DN91396_c0_g1_i13.p6|XP_017885597.1;Ppollicipes_DN91396_c0_g1_i11.p6|XP_017885597.1;Ppollicipes_DN91396_c0_g1_i10.p6|XP_017885597.1
	112640000	603400000	671160000				15	15	14	33.4	33.4	33.4	39.989	0	124.59	15259000000	135	Ppollicipes_DN91396_c0_g1_i4.p1|AFW98986.1;Ppollicipes_DN91396_c0_g1_i15.p1|AFW98986.1;Ppollicipes_DN91396_c0_g1_i12.p1|AFW98986.1;Ppollicipes_DN91396_c0_g1_i3.p1|AFW98986.1;Ppollicipes_DN91396_c0_g1_i7.p1|AFW98986.1;Ppollicipes_DN91396_c0_g1_i8.p1|AFW98986.1;Ppollicipes_DN91396_c0_g1_i20.p1|AFW98986.1	Ppollicipes_DN91396_c0_g1_i4.p1|AFW98986.1;Ppollicipes_DN91396_c0_g1_i15.p1|AFW98986.1;Ppollicipes_DN91396_c0_g1_i12.p1|AFW98986.1
	48360000	125120000	167510000				7	7	4	31.7	31.7	17.7	27.612	0	81.994	2386900000	41	Ppollicipes_DN91397_c3_g2_i1.p1|XP_019529712.1;Ppollicipes_DN91397_c3_g2_i7.p4|XP_001846164.1;Ppollicipes_DN91397_c3_g5_i1.p2|CRK88567.1	Ppollicipes_DN91397_c3_g2_i1.p1|XP_019529712.1;Ppollicipes_DN91397_c3_g2_i7.p4|XP_001846164.1
	0	6328900	8981500				7	4	4	33.5	15.7	15.7	21.756	0	8.5121	183720000	21	Ppollicipes_DN91397_c3_g2_i3.p1|XP_022257425.1;Ppollicipes_DN91397_c3_g2_i2.p1|XP_022257425.1;Ppollicipes_DN91397_c3_g2_i5.p1|PSN34433.1;Ppollicipes_DN91397_c3_g2_i4.p1|PSN34433.1	Ppollicipes_DN91397_c3_g2_i3.p1|XP_022257425.1;Ppollicipes_DN91397_c3_g2_i2.p1|XP_022257425.1;Ppollicipes_DN91397_c3_g2_i5.p1|PSN34433.1;Ppollicipes_DN91397_c3_g2_i4.p1|PSN34433.1
	0	0	0				1	1	1	2.5	2.5	2.5	39.986	0	5.8796	0	2	Ppollicipes_DN91402_c0_g1_i7.p1|KYB25938.1;Ppollicipes_DN91402_c0_g1_i11.p1|AAF05109.1;Ppollicipes_DN91402_c0_g1_i13.p1|XP_023720951.1;Ppollicipes_DN91402_c0_g1_i8.p1|XP_002422801.1;Ppollicipes_DN91402_c0_g1_i4.p1|XP_023720951.1	Ppollicipes_DN91402_c0_g1_i7.p1|KYB25938.1;Ppollicipes_DN91402_c0_g1_i11.p1|AAF05109.1;Ppollicipes_DN91402_c0_g1_i13.p1|XP_023720951.1;Ppollicipes_DN91402_c0_g1_i8.p1|XP_002422801.1;Ppollicipes_DN91402_c0_g1_i4.p1|XP_023720951.1
	0	0	0				1	1	1	6.8	6.8	6.8	17.981	0.0068196	2.0151	0	1	Ppollicipes_DN91434_c0_g2_i1.p2|XP_022094930.1	Ppollicipes_DN91434_c0_g2_i1.p2|XP_022094930.1
	0	0	0				1	1	1	2.1	2.1	2.1	56.85	0	3.8208	0	1	Ppollicipes_DN91443_c1_g1_i3.p1|KFM80019.1;Ppollicipes_DN91443_c1_g1_i2.p1|KFM80019.1;Ppollicipes_DN91443_c1_g1_i1.p1|KFM80019.1	Ppollicipes_DN91443_c1_g1_i3.p1|KFM80019.1;Ppollicipes_DN91443_c1_g1_i2.p1|KFM80019.1;Ppollicipes_DN91443_c1_g1_i1.p1|KFM80019.1
	0	0	3027800				1	1	1	13	13	13	16.35	0.00070274	3.1563	27250000	1	Ppollicipes_DN91452_c0_g1_i2.p1|EFX78604.1;Ppollicipes_DN91452_c0_g1_i1.p1|AHJ81339.1	Ppollicipes_DN91452_c0_g1_i2.p1|EFX78604.1;Ppollicipes_DN91452_c0_g1_i1.p1|AHJ81339.1
	982990	3567700	5723900				9	9	9	6.3	6.3	6.3	158.13	0	22.697	770590000	19	Ppollicipes_DN91463_c1_g1_i12.p1|XP_018028146.1;Ppollicipes_DN91463_c1_g1_i6.p1|XP_023706877.1;Ppollicipes_DN91463_c1_g1_i14.p1|XP_023706876.1;Ppollicipes_DN91463_c1_g1_i9.p1|XP_018028143.1;Ppollicipes_DN91463_c1_g1_i5.p1|XP_023706876.1;Ppollicipes_DN91463_c1_g1_i3.p1|XP_018028146.1;Ppollicipes_DN91463_c1_g1_i13.p1|XP_023706877.1;Ppollicipes_DN91463_c1_g1_i1.p1|XP_015912013.1;Ppollicipes_DN91463_…	Ppollicipes_DN91463_c1_g1_i12.p1|XP_018028146.1;Ppollicipes_DN91463_c1_g1_i6.p1|XP_023706877.1;Ppollicipes_DN91463_c1_g1_i14.p1|XP_023706876.1;Ppollicipes_DN91463_c1_g1_i9.p1|XP_018028143.1;Ppollicipes_DN91463_c1_g1_i5.p1|XP_023706876.1;Ppollicipes_DN91463_c1_g1_i3.p1|XP_018028146.1
	0	0	950340				2	2	2	20.1	20.1	20.1	16.18	0	4.6079	6652400	2	Ppollicipes_DN91472_c0_g1_i2.p1|ODN01362.1;Ppollicipes_DN91472_c0_g1_i3.p1|ODN01362.1;Ppollicipes_DN91472_c0_g1_i1.p1|XP_013782172.1	Ppollicipes_DN91472_c0_g1_i2.p1|ODN01362.1;Ppollicipes_DN91472_c0_g1_i3.p1|ODN01362.1;Ppollicipes_DN91472_c0_g1_i1.p1|XP_013782172.1
	12339000	2476400	12971000				6	6	6	33	33	33	20.637	0	17.199	277860000	13	Ppollicipes_DN91476_c0_g2_i1.p1|XP_003702087.1	Ppollicipes_DN91476_c0_g2_i1.p1|XP_003702087.1
	17364000	39560000	95161000				9	9	8	29.7	29.7	27.7	38.998	0	91.444	3041700000	42	Ppollicipes_DN91478_c0_g1_i2.p1|;Ppollicipes_DN91478_c0_g1_i9.p1|NP_001258240.1;Ppollicipes_DN91478_c0_g1_i3.p1|;Ppollicipes_DN91478_c0_g1_i8.p1|;Ppollicipes_DN91478_c0_g1_i7.p1|;Ppollicipes_DN91478_c0_g1_i12.p1|;Ppollicipes_DN91478_c0_g1_i10.p1|;Ppollicipes_DN91478_c0_g2_i1.p3|;Ppollicipes_DN91478_c0_g1_i6.p1|;Ppollicipes_DN91478_c0_g1_i4.p1|;Ppollicipes_DN91478_c0_g1_i13.p1|	Ppollicipes_DN91478_c0_g1_i2.p1|;Ppollicipes_DN91478_c0_g1_i9.p1|NP_001258240.1;Ppollicipes_DN91478_c0_g1_i3.p1|
	192800000	216010000	182910000				16	15	5	57.8	53.8	20.7	30.565	0	215.08	9467500000	88	Ppollicipes_DN91481_c3_g1_i9.p1|XP_022243341.1;Ppollicipes_DN91481_c3_g1_i7.p1|ODM93780.1;Ppollicipes_DN91481_c3_g1_i1.p1|XP_015782502.1;Ppollicipes_DN91481_c3_g1_i8.p1|XP_022243341.1;Ppollicipes_DN91481_c3_g1_i18.p2|XP_022243341.1;Ppollicipes_DN91481_c3_g1_i4.p2|XP_022243341.1;Ppollicipes_DN91481_c3_g1_i16.p1|XP_022243341.1;Ppollicipes_DN91481_c3_g1_i15.p1|XP_022243341.1;Ppollicipes_DN91481_c3_g…	Ppollicipes_DN91481_c3_g1_i9.p1|XP_022243341.1;Ppollicipes_DN91481_c3_g1_i7.p1|ODM93780.1;Ppollicipes_DN91481_c3_g1_i1.p1|XP_015782502.1
	9455900	9640100	32346000				6	6	6	21.4	21.4	21.4	32.808	0	27.737	823080000	17	Ppollicipes_DN91495_c2_g1_i11.p1|ELU17115.1;Ppollicipes_DN91495_c2_g1_i4.p1|ELU17115.1	Ppollicipes_DN91495_c2_g1_i11.p1|ELU17115.1;Ppollicipes_DN91495_c2_g1_i4.p1|ELU17115.1
	15244000	45057000	47302000				31	31	31	26	26	26	143.42	0	323.31	7209400000	141	Ppollicipes_DN91495_c2_g1_i8.p1|EFX84988.1;Ppollicipes_DN91495_c2_g1_i19.p1|KZS07918.1;Ppollicipes_DN91495_c2_g1_i14.p1|EFX84988.1;Ppollicipes_DN91495_c2_g1_i12.p1|EFX84988.1;Ppollicipes_DN91495_c2_g1_i9.p1|KZS07918.1;Ppollicipes_DN91495_c2_g1_i13.p1|KZS07918.1;Ppollicipes_DN91495_c2_g1_i2.p1|KZS07918.1;Ppollicipes_DN91495_c2_g1_i17.p2|KZS07918.1;Ppollicipes_DN91495_c2_g1_i18.p1|KZS07918.1;Ppolli…	Ppollicipes_DN91495_c2_g1_i8.p1|EFX84988.1;Ppollicipes_DN91495_c2_g1_i19.p1|KZS07918.1;Ppollicipes_DN91495_c2_g1_i14.p1|EFX84988.1;Ppollicipes_DN91495_c2_g1_i12.p1|EFX84988.1;Ppollicipes_DN91495_c2_g1_i9.p1|KZS07918.1;Ppollicipes_DN91495_c2_g1_i13.p1|KZS07918.1;Ppollicipes_DN91495_c2_g1_i2.p1|KZS07918.1
	1173699968	3335500032	2568100096				21	21	15	74.3	74.3	63.9	25.995	0	323.31	99081000000	619	Ppollicipes_DN91516_c0_g2_i5.p1|XP_021954342.1;Ppollicipes_DN91516_c0_g2_i2.p1|XP_021954342.1;Ppollicipes_DN91516_c0_g2_i4.p1|ACC76803.1;Ppollicipes_DN88315_c1_g1_i3.p1|XP_024219903.1	Ppollicipes_DN91516_c0_g2_i5.p1|XP_021954342.1;Ppollicipes_DN91516_c0_g2_i2.p1|XP_021954342.1;Ppollicipes_DN91516_c0_g2_i4.p1|ACC76803.1
	28372000	51874000	17500000				11	5	5	44.4	26.6	26.6	26.01	0	41.929	1368400000	24	Ppollicipes_DN91516_c0_g2_i6.p1|ABS19976.1;Ppollicipes_DN91516_c0_g2_i3.p2|ABS19976.1	Ppollicipes_DN91516_c0_g2_i6.p1|ABS19976.1;Ppollicipes_DN91516_c0_g2_i3.p2|ABS19976.1
	65581000	73917000	121950000				14	14	14	45	45	45	26.595	0	75.225	2875900000	51	Ppollicipes_DN91516_c0_g5_i2.p1|XP_015586241.1;Ppollicipes_DN91516_c0_g5_i1.p1|KZS18901.1	Ppollicipes_DN91516_c0_g5_i2.p1|XP_015586241.1;Ppollicipes_DN91516_c0_g5_i1.p1|KZS18901.1
	27870000	26998000	29574000				5	5	5	46.2	46.2	46.2	15.905	0	96.099	844430000	26	Ppollicipes_DN91522_c0_g1_i5.p2|AEY77316.1;Ppollicipes_DN91522_c0_g1_i4.p1|AEY77316.1;Ppollicipes_DN92481_c2_g1_i1.p2|NP_001164126.1;Ppollicipes_DN91522_c0_g1_i6.p1|AEY77316.1;Ppollicipes_DN91522_c0_g1_i2.p1|ABM55632.1;Ppollicipes_DN91522_c0_g1_i1.p1|ABM55632.1	Ppollicipes_DN91522_c0_g1_i5.p2|AEY77316.1;Ppollicipes_DN91522_c0_g1_i4.p1|AEY77316.1;Ppollicipes_DN92481_c2_g1_i1.p2|NP_001164126.1;Ppollicipes_DN91522_c0_g1_i6.p1|AEY77316.1;Ppollicipes_DN91522_c0_g1_i2.p1|ABM55632.1;Ppollicipes_DN91522_c0_g1_i1.p1|ABM55632.1
	3695400	5447400	5310100				5	5	5	20.6	20.6	20.6	44.728	0	26.644	317960000	14	Ppollicipes_DN91529_c1_g1_i3.p1|XP_021937612.1;Ppollicipes_DN91529_c1_g1_i4.p1|XP_021937612.1;Ppollicipes_DN91529_c1_g1_i2.p1|XP_014476357.1;Ppollicipes_DN91529_c1_g1_i6.p1|XP_023722519.1;Ppollicipes_DN91529_c1_g1_i5.p1|EGI57576.1	Ppollicipes_DN91529_c1_g1_i3.p1|XP_021937612.1;Ppollicipes_DN91529_c1_g1_i4.p1|XP_021937612.1;Ppollicipes_DN91529_c1_g1_i2.p1|XP_014476357.1;Ppollicipes_DN91529_c1_g1_i6.p1|XP_023722519.1;Ppollicipes_DN91529_c1_g1_i5.p1|EGI57576.1
	0	0	18394000				2	2	2	14.4	14.4	14.4	15.08	0	44.592	183940000	7	Ppollicipes_DN91534_c0_g1_i1.p2|	Ppollicipes_DN91534_c0_g1_i1.p2|
	4468800	4910700	5278500				3	3	3	8.2	8.2	8.2	47.445	0	13.914	439740000	14	Ppollicipes_DN91534_c3_g1_i4.p1|;Ppollicipes_DN91534_c3_g1_i3.p1|;Ppollicipes_DN58962_c0_g1_i1.p1|	Ppollicipes_DN91534_c3_g1_i4.p1|;Ppollicipes_DN91534_c3_g1_i3.p1|
	8009700	12163000	8820400				3	3	2	13.6	13.6	9.1	42.928	0	42.508	550870000	12	Ppollicipes_DN91558_c1_g4_i5.p1|KZS03445.1;Ppollicipes_DN91558_c1_g4_i2.p1|KZS03445.1;Ppollicipes_DN91558_c1_g1_i1.p1|XP_013090952.1;Ppollicipes_DN91558_c1_g4_i3.p1|XP_013090952.1	Ppollicipes_DN91558_c1_g4_i5.p1|KZS03445.1;Ppollicipes_DN91558_c1_g4_i2.p1|KZS03445.1
	10493000	3230900	18126000				4	4	4	25.6	25.6	25.6	28.408	0	19.312	318490000	10	Ppollicipes_DN91561_c7_g1_i4.p1|XP_023225437.1;Ppollicipes_DN91561_c7_g1_i1.p1|XP_023225437.1;Ppollicipes_DN91561_c7_g1_i6.p1|XP_015789443.1;Ppollicipes_DN91561_c7_g1_i2.p1|XP_015789443.1;Ppollicipes_DN91561_c7_g1_i3.p1|XP_015789443.1;Ppollicipes_DN91561_c7_g1_i5.p2|XP_012255068.1	Ppollicipes_DN91561_c7_g1_i4.p1|XP_023225437.1;Ppollicipes_DN91561_c7_g1_i1.p1|XP_023225437.1;Ppollicipes_DN91561_c7_g1_i6.p1|XP_015789443.1;Ppollicipes_DN91561_c7_g1_i2.p1|XP_015789443.1;Ppollicipes_DN91561_c7_g1_i3.p1|XP_015789443.1
	30385000	29520000	84897000				11	11	11	37.9	37.9	37.9	29.557	0	44.647	2172000000	59	Ppollicipes_DN91568_c0_g4_i2.p2|XP_005189699.1;Ppollicipes_DN91568_c0_g4_i1.p2|XP_013116314.1;Ppollicipes_DN91568_c0_g2_i2.p1|EFX83311.1	Ppollicipes_DN91568_c0_g4_i2.p2|XP_005189699.1;Ppollicipes_DN91568_c0_g4_i1.p2|XP_013116314.1
	2320700	1475300	8522700				3	3	3	15.8	15.8	15.8	17.36	0	7.3068	135510000	8	Ppollicipes_DN91569_c0_g1_i16.p2|XP_013782624.2;Ppollicipes_DN91569_c0_g1_i13.p2|XP_013782624.2;Ppollicipes_DN91569_c0_g1_i10.p2|XP_013782624.2;Ppollicipes_DN91569_c0_g1_i6.p3|XP_012280331.1;Ppollicipes_DN91569_c0_g1_i8.p2|ODM93013.1;Ppollicipes_DN91569_c0_g1_i9.p1|XP_013782624.2	Ppollicipes_DN91569_c0_g1_i16.p2|XP_013782624.2;Ppollicipes_DN91569_c0_g1_i13.p2|XP_013782624.2;Ppollicipes_DN91569_c0_g1_i10.p2|XP_013782624.2;Ppollicipes_DN91569_c0_g1_i6.p3|XP_012280331.1;Ppollicipes_DN91569_c0_g1_i8.p2|ODM93013.1;Ppollicipes_DN91569_c0_g1_i9.p1|XP_013782624.2
	0	4147900	9423100				3	3	3	25.3	25.3	25.3	25.79	0	6.1515	149280000	6	Ppollicipes_DN91569_c0_g1_i7.p1|XP_023704746.1;Ppollicipes_DN91569_c0_g1_i2.p1|XP_023704746.1;Ppollicipes_DN91569_c0_g1_i5.p1|XP_023704746.1;Ppollicipes_DN91569_c0_g1_i15.p1|XP_023704746.1;Ppollicipes_DN91569_c0_g1_i3.p2|XP_023704746.1;Ppollicipes_DN91569_c0_g1_i11.p1|XP_002426666.1	Ppollicipes_DN91569_c0_g1_i7.p1|XP_023704746.1;Ppollicipes_DN91569_c0_g1_i2.p1|XP_023704746.1;Ppollicipes_DN91569_c0_g1_i5.p1|XP_023704746.1;Ppollicipes_DN91569_c0_g1_i15.p1|XP_023704746.1
	21288000	21998000	33339000				8	8	8	34	34	34	26.743	0	53.045	1379300000	48	Ppollicipes_DN91587_c0_g2_i1.p2|XP_011857417.1	Ppollicipes_DN91587_c0_g2_i1.p2|XP_011857417.1
	132390	2247500	6273000				12	12	12	16.2	16.2	16.2	117.6	0	78.612	510520000	20	Ppollicipes_DN91597_c0_g3_i1.p1|AFK65746.1;Ppollicipes_DN91597_c0_g3_i2.p1|AFK65746.1;Ppollicipes_DN91597_c0_g3_i4.p1|XP_008553042.1;Ppollicipes_DN91597_c0_g3_i3.p1|XP_008553042.1;Ppollicipes_DN116807_c0_g1_i1.p3|AFK65746.1	Ppollicipes_DN91597_c0_g3_i1.p1|AFK65746.1;Ppollicipes_DN91597_c0_g3_i2.p1|AFK65746.1;Ppollicipes_DN91597_c0_g3_i4.p1|XP_008553042.1;Ppollicipes_DN91597_c0_g3_i3.p1|XP_008553042.1
	2182900	2723700	9653300				11	11	11	12.5	12.5	12.5	111.97	0	28.528	538710000	22	Ppollicipes_DN91600_c0_g1_i3.p1|KZS13829.1;Ppollicipes_DN91600_c0_g1_i1.p1|ASW35069.1;Ppollicipes_DN91600_c0_g1_i7.p1|ASW35069.1;Ppollicipes_DN91600_c0_g1_i6.p1|KZS13829.1;Ppollicipes_DN91600_c0_g1_i4.p1|KZS13829.1;Ppollicipes_DN91600_c0_g4_i1.p1|XP_014675953.1	Ppollicipes_DN91600_c0_g1_i3.p1|KZS13829.1
	1015500	1971700	3614000				14	14	14	10.6	10.6	10.6	189.73	0	56.795	613920000	32	Ppollicipes_DN91614_c0_g1_i5.p1|XP_023713342.1;Ppollicipes_DN91614_c0_g1_i1.p1|XP_023713342.1;Ppollicipes_DN91614_c0_g1_i4.p1|XP_023236674.1;Ppollicipes_DN91614_c0_g1_i2.p1|ODN04923.1;Ppollicipes_DN119159_c0_g1_i1.p1|EFX77111.1	Ppollicipes_DN91614_c0_g1_i5.p1|XP_023713342.1;Ppollicipes_DN91614_c0_g1_i1.p1|XP_023713342.1
	5553200	0	31308000				5	5	5	36.7	36.7	36.7	23.369	0	128.53	368610000	12	Ppollicipes_DN91617_c0_g1_i2.p1|XP_017379143.1;Ppollicipes_DN91617_c0_g1_i3.p1|XP_017379144.1	Ppollicipes_DN91617_c0_g1_i2.p1|XP_017379143.1;Ppollicipes_DN91617_c0_g1_i3.p1|XP_017379144.1
	45932000	59135000	45276000				10	8	6	28.4	24.4	21.5	39.548	0	26.329	2405500000	25	Ppollicipes_DN91625_c0_g1_i1.p1|;Ppollicipes_DN91625_c0_g1_i5.p1|	Ppollicipes_DN91625_c0_g1_i1.p1|;Ppollicipes_DN91625_c0_g1_i5.p1|
	75689000	156440000	47505000				9	4	2	59.4	45.5	26.7	11.438	0	27.979	1398200000	22	Ppollicipes_DN91625_c0_g1_i2.p1|;Ppollicipes_DN91625_c0_g1_i3.p1|	Ppollicipes_DN91625_c0_g1_i2.p1|;Ppollicipes_DN91625_c0_g1_i3.p1|
	11640000	48785000	15227000				5	3	3	72.2	48.7	48.7	12.757	0	11.711	453910000	13	Ppollicipes_DN91625_c0_g1_i6.p1|	Ppollicipes_DN91625_c0_g1_i6.p1|
	35286000	42757000	20758000				6	2	2	41.4	20.7	20.7	12.949	0	28.948	691600000	12	Ppollicipes_DN91625_c0_g1_i7.p1|	Ppollicipes_DN91625_c0_g1_i7.p1|
	0	6121100	5018500				1	1	1	11.9	11.9	11.9	11.163	0	3.731	55698000	3	Ppollicipes_DN91631_c0_g1_i2.p2|PNF32238.1;Ppollicipes_DN91631_c0_g1_i4.p1|XP_023708997.1	Ppollicipes_DN91631_c0_g1_i2.p2|PNF32238.1;Ppollicipes_DN91631_c0_g1_i4.p1|XP_023708997.1
	0	1492900	0				1	1	1	5.7	5.7	5.7	33.138	0	5.3489	20901000	1	Ppollicipes_DN91640_c0_g1_i2.p2|XP_023709670.1;Ppollicipes_DN91640_c0_g1_i9.p1|XP_012934644.1;Ppollicipes_DN91640_c0_g1_i7.p2|XP_023709670.1;Ppollicipes_DN91640_c0_g1_i8.p1|XP_023709670.1;Ppollicipes_DN91640_c0_g1_i4.p1|XP_023709670.1	Ppollicipes_DN91640_c0_g1_i2.p2|XP_023709670.1;Ppollicipes_DN91640_c0_g1_i9.p1|XP_012934644.1;Ppollicipes_DN91640_c0_g1_i7.p2|XP_023709670.1;Ppollicipes_DN91640_c0_g1_i8.p1|XP_023709670.1;Ppollicipes_DN91640_c0_g1_i4.p1|XP_023709670.1
	6070400	12952000	48895000				11	11	11	66.7	66.7	66.7	22.253	0	39.002	1018800000	31	Ppollicipes_DN91645_c0_g5_i1.p1|EFX86355.1	Ppollicipes_DN91645_c0_g5_i1.p1|EFX86355.1
	20858000	76986000	58728000				10	4	0	84.9	34.1	0	20.11	0	62.264	1252600000	23	Ppollicipes_DN91681_c0_g1_i3.p1|;Ppollicipes_DN91681_c0_g1_i6.p1|	Ppollicipes_DN91681_c0_g1_i3.p1|;Ppollicipes_DN91681_c0_g1_i6.p1|
	4155700	6974800	5796900				8	2	0	65.4	12.8	0	20.128	0	8.9608	135420000	4	Ppollicipes_DN91681_c0_g1_i4.p1|	Ppollicipes_DN91681_c0_g1_i4.p1|
	316390016	564729984	295089984				13	13	0	84.4	84.4	0	17.376	0	310.4	9409700000	83	Ppollicipes_DN91681_c0_g1_i7.p1|;Ppollicipes_DN91681_c0_g1_i1.p2|	Ppollicipes_DN91681_c0_g1_i7.p1|;Ppollicipes_DN91681_c0_g1_i1.p2|
	66135000	140170000	90909000				12	12	7	50	50	28.4	40.224	0	105.06	5349800000	48	Ppollicipes_DN91681_c0_g2_i3.p1|;Ppollicipes_DN91681_c0_g2_i2.p2|	Ppollicipes_DN91681_c0_g2_i3.p1|;Ppollicipes_DN91681_c0_g2_i2.p2|
	0	37749000	28048000				7	2	2	63.7	36.3	36.3	12.804	0	22.689	394780000	10	Ppollicipes_DN91681_c0_g2_i4.p1|	Ppollicipes_DN91681_c0_g2_i4.p1|
	24118000	96840000	64956000				9	9	2	41.3	41.3	5.9	32.53	0	98.99	1301400000	44	Ppollicipes_DN91681_c1_g1_i2.p1|;Ppollicipes_DN91681_c1_g1_i1.p1|;Ppollicipes_DN91681_c1_g2_i3.p1|;Ppollicipes_DN91681_c1_g3_i1.p2|	Ppollicipes_DN91681_c1_g1_i2.p1|;Ppollicipes_DN91681_c1_g1_i1.p1|;Ppollicipes_DN91681_c1_g2_i3.p1|
	0	3850800	3329500				8	1	1	48.7	4.1	4.1	36.032	0.007412	1.9969	71803000	2	Ppollicipes_DN91681_c1_g1_i5.p1|;Ppollicipes_DN91681_c1_g1_i3.p1|	Ppollicipes_DN91681_c1_g1_i5.p1|;Ppollicipes_DN91681_c1_g1_i3.p1|
	1611600	1336800	6328500				7	7	7	23.3	23.3	23.3	44.488	0	35.923	250480000	15	Ppollicipes_DN91683_c0_g1_i3.p1|XP_013183449.1;Ppollicipes_DN91683_c0_g1_i2.p1|XP_018899430.1	Ppollicipes_DN91683_c0_g1_i3.p1|XP_013183449.1;Ppollicipes_DN91683_c0_g1_i2.p1|XP_018899430.1
	887770	0	7597100				5	5	5	11.9	11.9	11.9	56.605	0	20.701	263030000	11	Ppollicipes_DN91686_c0_g1_i2.p1|KZS06852.1;Ppollicipes_DN91686_c0_g1_i1.p1|KZS06852.1;Ppollicipes_DN91686_c0_g1_i4.p1|PSN29343.1;Ppollicipes_DN91686_c0_g1_i3.p1|PSN29343.1	Ppollicipes_DN91686_c0_g1_i2.p1|KZS06852.1;Ppollicipes_DN91686_c0_g1_i1.p1|KZS06852.1
	0	0	9299200				5	5	5	31.2	31.2	31.2	33.976	0	22.29	167390000	6	Ppollicipes_DN91689_c1_g1_i2.p1|PSN53637.1;Ppollicipes_DN91689_c1_g1_i4.p1|XP_021954464.1;Ppollicipes_DN91689_c1_g1_i6.p1|ODM95133.1;Ppollicipes_DN91689_c1_g1_i3.p1|PSN53637.1;Ppollicipes_DN91689_c1_g1_i5.p1|XP_021954464.1	Ppollicipes_DN91689_c1_g1_i2.p1|PSN53637.1;Ppollicipes_DN91689_c1_g1_i4.p1|XP_021954464.1;Ppollicipes_DN91689_c1_g1_i6.p1|ODM95133.1;Ppollicipes_DN91689_c1_g1_i3.p1|PSN53637.1
	1735300	9483500	10853000				3	3	1	16.5	16.5	7.6	29.361	0	17.36	242800000	6	Ppollicipes_DN91691_c1_g2_i12.p1|CFW94174.1;Ppollicipes_DN91691_c1_g2_i7.p2|XP_015173444.1;Ppollicipes_DN91691_c1_g2_i1.p2|XP_014612970.1;Ppollicipes_DN91691_c1_g2_i11.p1|XP_019547492.1;Ppollicipes_DN91691_c1_g2_i10.p1|XP_018328194.1;Ppollicipes_DN91691_c1_g2_i3.p1|XP_018328191.1	Ppollicipes_DN91691_c1_g2_i12.p1|CFW94174.1;Ppollicipes_DN91691_c1_g2_i7.p2|XP_015173444.1;Ppollicipes_DN91691_c1_g2_i1.p2|XP_014612970.1;Ppollicipes_DN91691_c1_g2_i11.p1|XP_019547492.1;Ppollicipes_DN91691_c1_g2_i10.p1|XP_018328194.1;Ppollicipes_DN91691_c1_g2_i3.p1|XP_018328191.1
	46994000	96288000	146940000				24	24	24	68.2	68.2	68.2	58.679	0	323.31	8126100000	153	Ppollicipes_DN91695_c1_g1_i3.p1|OQR69095.1;Ppollicipes_DN91695_c1_g1_i2.p1|ACM91676.1	Ppollicipes_DN91695_c1_g1_i3.p1|OQR69095.1
	0	0	626820				2	2	2	6.7	6.7	6.7	60.525	0	5.3485	16297000	2	Ppollicipes_DN91705_c1_g1_i7.p1|XP_023726383.1;Ppollicipes_DN91705_c1_g1_i6.p1|ODN06226.1;Ppollicipes_DN91705_c1_g1_i1.p1|XP_017782620.1;Ppollicipes_DN91705_c1_g1_i10.p1|XP_008199872.1	Ppollicipes_DN91705_c1_g1_i7.p1|XP_023726383.1;Ppollicipes_DN91705_c1_g1_i6.p1|ODN06226.1;Ppollicipes_DN91705_c1_g1_i1.p1|XP_017782620.1;Ppollicipes_DN91705_c1_g1_i10.p1|XP_008199872.1
	8548100	0	10523000				2	2	2	17.9	17.9	17.9	22.323	0	14.001	95355000	5	Ppollicipes_DN91716_c1_g1_i15.p1|;Ppollicipes_DN91716_c1_g1_i14.p1|;Ppollicipes_DN91716_c1_g1_i10.p1|;Ppollicipes_DN91716_c1_g1_i11.p1|;Ppollicipes_DN91716_c1_g1_i1.p1|;Ppollicipes_DN91716_c1_g1_i8.p1|;Ppollicipes_DN91716_c1_g1_i17.p1|;Ppollicipes_DN91716_c1_g1_i12.p1|;Ppollicipes_DN91716_c1_g1_i7.p1|;Ppollicipes_DN91716_c1_g1_i16.p1|;Ppollicipes_DN91716_c1_g1_i13.p1|;Ppollicipes_DN91716_c1_g1_i4…	Ppollicipes_DN91716_c1_g1_i15.p1|;Ppollicipes_DN91716_c1_g1_i14.p1|;Ppollicipes_DN91716_c1_g1_i10.p1|;Ppollicipes_DN91716_c1_g1_i11.p1|;Ppollicipes_DN91716_c1_g1_i1.p1|;Ppollicipes_DN91716_c1_g1_i8.p1|;Ppollicipes_DN91716_c1_g1_i17.p1|;Ppollicipes_DN91716_c1_g1_i12.p1|;Ppollicipes_DN91716_c1_g1_i7.p1|;Ppollicipes_DN91716_c1_g1_i16.p1|;Ppollicipes_DN91716_c1_g1_i13.p1|;Ppollicipes_DN91716_c1_g1_i4…
	12195000	5331700	21408000				12	12	12	24.4	24.4	24.4	73.195	0	62.067	1168000000	39	Ppollicipes_DN91722_c0_g1_i7.p1|XP_023718247.1;Ppollicipes_DN91722_c0_g1_i2.p1|XP_023718247.1;Ppollicipes_DN87963_c4_g1_i1.p2|KFB52487.1;Ppollicipes_DN91722_c0_g1_i5.p1|WP_069134463.1	Ppollicipes_DN91722_c0_g1_i7.p1|XP_023718247.1;Ppollicipes_DN91722_c0_g1_i2.p1|XP_023718247.1
	359770	0	320230				1	1	1	3	3	3	48.149	0	4.0092	17680000	2	Ppollicipes_DN91739_c0_g1_i2.p1|EFX75511.1;Ppollicipes_DN91739_c0_g1_i3.p1|EFX75511.1	Ppollicipes_DN91739_c0_g1_i2.p1|EFX75511.1;Ppollicipes_DN91739_c0_g1_i3.p1|EFX75511.1
	0	0	13805000				3	3	3	12.6	12.6	12.6	31.514	0	8.3787	179470000	4	Ppollicipes_DN91743_c0_g1_i5.p1|SAY41335.1;Ppollicipes_DN91743_c0_g1_i8.p1|SAY41335.1;Ppollicipes_DN91743_c0_g1_i1.p1|AGC96521.1;Ppollicipes_DN91743_c0_g1_i3.p1|AGC96521.1;Ppollicipes_DN91743_c0_g1_i7.p1|AGC96521.1;Ppollicipes_DN91743_c0_g1_i6.p1|SAY41335.1	Ppollicipes_DN91743_c0_g1_i5.p1|SAY41335.1;Ppollicipes_DN91743_c0_g1_i8.p1|SAY41335.1;Ppollicipes_DN91743_c0_g1_i1.p1|AGC96521.1;Ppollicipes_DN91743_c0_g1_i3.p1|AGC96521.1;Ppollicipes_DN91743_c0_g1_i7.p1|AGC96521.1;Ppollicipes_DN91743_c0_g1_i6.p1|SAY41335.1
	0	409450	3022700				3	3	3	13.4	13.4	13.4	54.687	0	12.876	106400000	6	Ppollicipes_DN91759_c0_g1_i6.p1|XP_014670236.1;Ppollicipes_DN91759_c0_g1_i5.p1|XP_014670236.1;Ppollicipes_DN91759_c0_g1_i4.p1|XP_014670236.1;Ppollicipes_DN91759_c0_g1_i3.p1|XP_014670236.1;Ppollicipes_DN91759_c0_g1_i2.p1|XP_014670236.1;Ppollicipes_DN91759_c0_g1_i1.p1|XP_014670236.1	Ppollicipes_DN91759_c0_g1_i6.p1|XP_014670236.1;Ppollicipes_DN91759_c0_g1_i5.p1|XP_014670236.1;Ppollicipes_DN91759_c0_g1_i4.p1|XP_014670236.1;Ppollicipes_DN91759_c0_g1_i3.p1|XP_014670236.1;Ppollicipes_DN91759_c0_g1_i2.p1|XP_014670236.1;Ppollicipes_DN91759_c0_g1_i1.p1|XP_014670236.1
	6092900	7570800	7815600				9	1	1	76.5	14.3	14.3	13.214	0	4.7879	107400000	5	Ppollicipes_DN91761_c3_g1_i1.p1|CAB99474.1	Ppollicipes_DN91761_c3_g1_i1.p1|CAB99474.1
	11870000	0	28486000				4	4	4	13.8	13.8	13.8	40.715	0	6.3437	766760000	5	Ppollicipes_DN91777_c0_g1_i1.p1|AHI48498.1	Ppollicipes_DN91777_c0_g1_i1.p1|AHI48498.1
	4131100	3107100	3480700				3	3	3	21.2	21.2	21.2	26.8	0	8.7743	96470000	6	Ppollicipes_DN91792_c0_g2_i3.p2|XP_011295100.1;Ppollicipes_DN91792_c0_g2_i6.p2|XP_011295100.1;Ppollicipes_DN91792_c0_g2_i4.p2|XP_011295100.1;Ppollicipes_DN91792_c0_g2_i2.p2|XP_011295100.1;Ppollicipes_DN91792_c0_g2_i5.p2|XP_011295100.1;Ppollicipes_DN109475_c0_g1_i1.p2|KHN72220.1	Ppollicipes_DN91792_c0_g2_i3.p2|XP_011295100.1;Ppollicipes_DN91792_c0_g2_i6.p2|XP_011295100.1;Ppollicipes_DN91792_c0_g2_i4.p2|XP_011295100.1;Ppollicipes_DN91792_c0_g2_i2.p2|XP_011295100.1;Ppollicipes_DN91792_c0_g2_i5.p2|XP_011295100.1
	3101800	23431000	17246000				10	10	10	29	29	29	39.754	0	95.505	788020000	24	Ppollicipes_DN91793_c0_g2_i6.p1|XP_008469348.1;Ppollicipes_DN91793_c0_g2_i4.p1|XP_008469348.1;Ppollicipes_DN91793_c0_g2_i2.p1|XP_011864084.1;Ppollicipes_DN91793_c0_g2_i7.p1|XP_008469348.1;Ppollicipes_DN91793_c0_g2_i3.p1|XP_008469348.1	Ppollicipes_DN91793_c0_g2_i6.p1|XP_008469348.1;Ppollicipes_DN91793_c0_g2_i4.p1|XP_008469348.1;Ppollicipes_DN91793_c0_g2_i2.p1|XP_011864084.1;Ppollicipes_DN91793_c0_g2_i7.p1|XP_008469348.1;Ppollicipes_DN91793_c0_g2_i3.p1|XP_008469348.1
	453710	1354700	3564000				6	6	6	17.4	17.4	17.4	58.392	0	19.313	166540000	14	Ppollicipes_DN91803_c0_g1_i5.p1|KZS12751.1;Ppollicipes_DN91803_c0_g1_i2.p1|KZS12751.1;Ppollicipes_DN91803_c0_g1_i3.p1|ACY46040.1;Ppollicipes_DN91803_c0_g1_i4.p1|XP_013794417.1;Ppollicipes_DN91803_c0_g3_i2.p1|ACY46040.1;Ppollicipes_DN56900_c0_g1_i1.p1|KZS12751.1	Ppollicipes_DN91803_c0_g1_i5.p1|KZS12751.1;Ppollicipes_DN91803_c0_g1_i2.p1|KZS12751.1;Ppollicipes_DN91803_c0_g1_i3.p1|ACY46040.1
	1642700	6046800	4030000				3	3	3	15.8	15.8	15.8	37.631	0	33.48	234390000	7	Ppollicipes_DN91820_c0_g1_i9.p1|XP_021364765.1;Ppollicipes_DN91820_c0_g1_i6.p1|XP_021364765.1;Ppollicipes_DN91820_c0_g1_i8.p1|XP_022793039.1;Ppollicipes_DN91820_c0_g1_i3.p1|PRW61120.1;Ppollicipes_DN91820_c0_g1_i2.p2|OUC05395.1;Ppollicipes_DN91820_c0_g1_i7.p1|OLY84247.1;Ppollicipes_DN91820_c0_g1_i1.p1|XP_022793039.1	Ppollicipes_DN91820_c0_g1_i9.p1|XP_021364765.1;Ppollicipes_DN91820_c0_g1_i6.p1|XP_021364765.1;Ppollicipes_DN91820_c0_g1_i8.p1|XP_022793039.1;Ppollicipes_DN91820_c0_g1_i3.p1|PRW61120.1;Ppollicipes_DN91820_c0_g1_i2.p2|OUC05395.1;Ppollicipes_DN91820_c0_g1_i7.p1|OLY84247.1;Ppollicipes_DN91820_c0_g1_i1.p1|XP_022793039.1
	0	0	10674000				1	1	1	4.7	4.7	4.7	33.326	0.00069638	3.0769	96068000	2	Ppollicipes_DN91827_c0_g1_i6.p1|XP_013773984.1;Ppollicipes_DN91827_c0_g1_i1.p1|XP_023327503.1;Ppollicipes_DN91827_c0_g1_i7.p1|XP_013773987.2	Ppollicipes_DN91827_c0_g1_i6.p1|XP_013773984.1;Ppollicipes_DN91827_c0_g1_i1.p1|XP_023327503.1;Ppollicipes_DN91827_c0_g1_i7.p1|XP_013773987.2
	357630016	985200000	593929984				4	4	4	11.2	11.2	11.2	25.323	0	116.78	5810300000	53	Ppollicipes_DN91829_c0_g1_i1.p1|	Ppollicipes_DN91829_c0_g1_i1.p1|
	0	0	896060				2	2	2	5.5	5.5	5.5	53.939	0	6.6229	24194000	2	Ppollicipes_DN91846_c0_g1_i20.p1|XP_022089736.1;Ppollicipes_DN91846_c0_g1_i16.p1|XP_022089736.1;Ppollicipes_DN91846_c0_g1_i12.p1|XP_022089736.1;Ppollicipes_DN91846_c0_g1_i11.p1|XP_022089736.1;Ppollicipes_DN91846_c0_g1_i9.p1|XP_022089736.1;Ppollicipes_DN91846_c0_g1_i5.p1|XP_022089736.1;Ppollicipes_DN91846_c0_g1_i19.p1|XP_022089736.1;Ppollicipes_DN91846_c0_g1_i13.p1|XP_022089736.1;Ppollicipes_DN918…	Ppollicipes_DN91846_c0_g1_i20.p1|XP_022089736.1;Ppollicipes_DN91846_c0_g1_i16.p1|XP_022089736.1;Ppollicipes_DN91846_c0_g1_i12.p1|XP_022089736.1;Ppollicipes_DN91846_c0_g1_i11.p1|XP_022089736.1;Ppollicipes_DN91846_c0_g1_i9.p1|XP_022089736.1;Ppollicipes_DN91846_c0_g1_i5.p1|XP_022089736.1;Ppollicipes_DN91846_c0_g1_i19.p1|XP_022089736.1;Ppollicipes_DN91846_c0_g1_i13.p1|XP_022089736.1;Ppollicipes_DN918…
	0	0	2266600				2	2	2	10.7	10.7	10.7	35.773	0	3.7519	36266000	2	Ppollicipes_DN91872_c0_g1_i3.p1|XP_023727533.1;Ppollicipes_DN91872_c0_g1_i2.p1|XP_023727533.1;Ppollicipes_DN91872_c0_g1_i1.p1|XP_023727533.1	Ppollicipes_DN91872_c0_g1_i3.p1|XP_023727533.1;Ppollicipes_DN91872_c0_g1_i2.p1|XP_023727533.1;Ppollicipes_DN91872_c0_g1_i1.p1|XP_023727533.1
	2570500	0	4641700				1	1	1	6.6	6.6	6.6	20.202	0	11.93	72122000	3	Ppollicipes_DN91885_c0_g3_i1.p2|OZJ06474.1	Ppollicipes_DN91885_c0_g3_i1.p2|OZJ06474.1
	351820	592410	3718900				5	5	5	7.8	7.8	7.8	98.163	0	17.57	200520000	11	Ppollicipes_DN91885_c1_g1_i4.p1|XP_023720787.1;Ppollicipes_DN91885_c1_g1_i8.p1|XP_023720787.1;Ppollicipes_DN91885_c1_g1_i10.p1|XP_023720787.1;Ppollicipes_DN91885_c1_g1_i3.p1|XP_023720787.1;Ppollicipes_DN91885_c1_g1_i11.p1|XP_023720787.1;Ppollicipes_DN91885_c1_g1_i5.p1|ARE59260.1;Ppollicipes_DN91885_c1_g1_i6.p1|XP_023720787.1	Ppollicipes_DN91885_c1_g1_i4.p1|XP_023720787.1;Ppollicipes_DN91885_c1_g1_i8.p1|XP_023720787.1;Ppollicipes_DN91885_c1_g1_i10.p1|XP_023720787.1;Ppollicipes_DN91885_c1_g1_i3.p1|XP_023720787.1;Ppollicipes_DN91885_c1_g1_i11.p1|XP_023720787.1;Ppollicipes_DN91885_c1_g1_i5.p1|ARE59260.1
	0	6498400	23037000				1	1	1	9.2	9.2	9.2	13.701	0	6.8037	177210000	3	Ppollicipes_DN91889_c1_g4_i4.p1|BAM28695.1;Ppollicipes_DN91889_c1_g4_i3.p1|AFY13480.1	Ppollicipes_DN91889_c1_g4_i4.p1|BAM28695.1;Ppollicipes_DN91889_c1_g4_i3.p1|AFY13480.1
	0	0	1315000				1	1	1	6.5	6.5	6.5	32.992	0.00068353	2.9099	22355000	1	Ppollicipes_DN91892_c3_g1_i3.p1|	Ppollicipes_DN91892_c3_g1_i3.p1|
	0	3317700	1724600				1	1	1	17.2	17.2	17.2	20.188	0.00071276	3.3357	45381000	2	Ppollicipes_DN91898_c0_g1_i1.p2|XP_023024526.1	Ppollicipes_DN91898_c0_g1_i1.p2|XP_023024526.1
	0	3933700	28279000				4	4	4	56.2	56.2	56.2	13.774	0	13.566	128850000	6	Ppollicipes_DN91903_c0_g1_i1.p2|;Ppollicipes_DN91903_c0_g1_i2.p2|;Ppollicipes_DN91903_c0_g1_i3.p2|;Ppollicipes_DN90584_c2_g1_i1.p2|	Ppollicipes_DN91903_c0_g1_i1.p2|;Ppollicipes_DN91903_c0_g1_i2.p2|;Ppollicipes_DN91903_c0_g1_i3.p2|;Ppollicipes_DN90584_c2_g1_i1.p2|
	0	0	2871400				3	3	3	18	18	18	39.312	0	28.31	77527000	5	Ppollicipes_DN91911_c0_g1_i6.p1|XP_018011225.1;Ppollicipes_DN91911_c0_g1_i18.p1|XP_018011225.1;Ppollicipes_DN91911_c0_g1_i7.p1|XP_018011225.1;Ppollicipes_DN91911_c0_g1_i12.p1|XP_018011225.1;Ppollicipes_DN91911_c0_g1_i5.p1|XP_018011225.1;Ppollicipes_DN91911_c0_g1_i13.p1|XP_018011225.1;Ppollicipes_DN91911_c0_g1_i16.p1|XP_018011225.1;Ppollicipes_DN91911_c0_g1_i1.p1|XP_018011225.1;Ppollicipes_DN91911…	Ppollicipes_DN91911_c0_g1_i6.p1|XP_018011225.1;Ppollicipes_DN91911_c0_g1_i18.p1|XP_018011225.1;Ppollicipes_DN91911_c0_g1_i7.p1|XP_018011225.1;Ppollicipes_DN91911_c0_g1_i12.p1|XP_018011225.1;Ppollicipes_DN91911_c0_g1_i5.p1|XP_018011225.1;Ppollicipes_DN91911_c0_g1_i13.p1|XP_018011225.1
	0	0	1820700				2	2	2	8.1	8.1	8.1	51.878	0	13.063	47338000	3	Ppollicipes_DN91915_c1_g4_i1.p1|XP_013404925.1	Ppollicipes_DN91915_c1_g4_i1.p1|XP_013404925.1
	0	0	12421000				1	1	1	8.9	8.9	8.9	19.516	0	22.595	86950000	5	Ppollicipes_DN91918_c0_g1_i2.p1|XP_021938576.1;Ppollicipes_DN91918_c0_g1_i3.p1|XP_021938576.1	Ppollicipes_DN91918_c0_g1_i2.p1|XP_021938576.1;Ppollicipes_DN91918_c0_g1_i3.p1|XP_021938576.1
	215370	523070	2685300				6	6	6	13.6	13.6	13.6	83.193	0	21.447	147220000	11	Ppollicipes_DN91942_c0_g1_i1.p1|;Ppollicipes_DN97361_c1_g4_i1.p1|;Ppollicipes_DN100754_c0_g1_i1.p2|;Ppollicipes_DN97361_c0_g2_i1.p1|	Ppollicipes_DN91942_c0_g1_i1.p1|
	0	0	623310				1	1	1	3.9	3.9	3.9	43.667	0.0013405	2.6883	9973000	1	Ppollicipes_DN91945_c0_g1_i3.p1|XP_002612019.1;Ppollicipes_DN91945_c0_g1_i2.p1|XP_002612019.1	Ppollicipes_DN91945_c0_g1_i3.p1|XP_002612019.1;Ppollicipes_DN91945_c0_g1_i2.p1|XP_002612019.1
	0	642420	1121000				3	3	3	6.4	6.4	6.4	60.479	0	4.4866	42323000	4	Ppollicipes_DN91948_c2_g3_i2.p1|ODM99402.1;Ppollicipes_DN91948_c2_g3_i1.p1|ODM99402.1	Ppollicipes_DN91948_c2_g3_i2.p1|ODM99402.1;Ppollicipes_DN91948_c2_g3_i1.p1|ODM99402.1
	0	0	824750				2	2	2	9.1	9.1	9.1	31.955	0	4.2751	16495000	4	Ppollicipes_DN91973_c0_g1_i1.p1|XP_017770884.1;Ppollicipes_DN91973_c0_g1_i2.p1|XP_021948209.1	Ppollicipes_DN91973_c0_g1_i1.p1|XP_017770884.1;Ppollicipes_DN91973_c0_g1_i2.p1|XP_021948209.1
	3099400	4671400	9185500				3	3	3	7.9	7.9	7.9	47.686	0	12.329	305210000	12	Ppollicipes_DN91976_c0_g1_i3.p1|XP_015509154.1;Ppollicipes_DN91976_c0_g1_i2.p1|XP_316417.4	Ppollicipes_DN91976_c0_g1_i3.p1|XP_015509154.1
	781280	9756800	18933000				6	6	6	23	23	23	49.993	0	44.075	648370000	19	Ppollicipes_DN91982_c1_g2_i3.p1|KRT83343.1;Ppollicipes_DN91982_c1_g2_i1.p1|KRT83343.1;Ppollicipes_DN91982_c1_g2_i8.p1|KRT83343.1;Ppollicipes_DN91982_c1_g2_i4.p1|KRT83343.1;Ppollicipes_DN91982_c1_g2_i5.p1|KRT83343.1;Ppollicipes_DN91982_c1_g2_i7.p1|KRT83343.1;Ppollicipes_DN91982_c1_g1_i1.p3|XP_014254980.1;Ppollicipes_DN91982_c1_g4_i1.p3|XP_015521137.1;Ppollicipes_DN91982_c1_g2_i2.p2|;Ppollicipes_DN…	Ppollicipes_DN91982_c1_g2_i3.p1|KRT83343.1;Ppollicipes_DN91982_c1_g2_i1.p1|KRT83343.1;Ppollicipes_DN91982_c1_g2_i8.p1|KRT83343.1;Ppollicipes_DN91982_c1_g2_i4.p1|KRT83343.1;Ppollicipes_DN91982_c1_g2_i5.p1|KRT83343.1;Ppollicipes_DN91982_c1_g2_i7.p1|KRT83343.1
	0	0	1048800				1	1	1	7.7	7.7	7.7	18.506	0.00068729	2.9486	6292800	1	Ppollicipes_DN91984_c0_g1_i14.p1|AAT46681.1;Ppollicipes_DN91984_c0_g1_i24.p1|ACJ54486.1;Ppollicipes_DN91984_c0_g1_i22.p1|ALT10385.1;Ppollicipes_DN91984_c0_g1_i1.p1|ALT10385.1;Ppollicipes_DN91984_c0_g1_i9.p1|ALT10385.1;Ppollicipes_DN91984_c0_g1_i13.p1|ALT10385.1;Ppollicipes_DN91984_c0_g1_i15.p1|ALT10385.1;Ppollicipes_DN91984_c0_g1_i8.p1|ACZ60615.1;Ppollicipes_DN91984_c0_g1_i25.p1|ACZ60615.1	Ppollicipes_DN91984_c0_g1_i14.p1|AAT46681.1;Ppollicipes_DN91984_c0_g1_i24.p1|ACJ54486.1;Ppollicipes_DN91984_c0_g1_i22.p1|ALT10385.1;Ppollicipes_DN91984_c0_g1_i1.p1|ALT10385.1;Ppollicipes_DN91984_c0_g1_i9.p1|ALT10385.1;Ppollicipes_DN91984_c0_g1_i13.p1|ALT10385.1;Ppollicipes_DN91984_c0_g1_i15.p1|ALT10385.1;Ppollicipes_DN91984_c0_g1_i8.p1|ACZ60615.1;Ppollicipes_DN91984_c0_g1_i25.p1|ACZ60615.1
	0	0	3631900				2	2	2	19.1	19.1	19.1	20.976	0	11.124	36319000	2	Ppollicipes_DN91996_c0_g1_i7.p2|XP_011505051.1;Ppollicipes_DN91996_c0_g1_i6.p1|XP_011505051.1;Ppollicipes_DN91996_c0_g1_i5.p1|XP_011505051.1;Ppollicipes_DN91996_c0_g1_i3.p1|XP_011505051.1;Ppollicipes_DN91996_c0_g1_i2.p2|XP_018901962.1;Ppollicipes_DN91996_c0_g1_i4.p1|XP_011505051.1;Ppollicipes_DN91996_c0_g1_i10.p1|XP_011505051.1;Ppollicipes_DN91996_c0_g1_i9.p1|XP_011505051.1;Ppollicipes_DN91996_c0…	Ppollicipes_DN91996_c0_g1_i7.p2|XP_011505051.1;Ppollicipes_DN91996_c0_g1_i6.p1|XP_011505051.1;Ppollicipes_DN91996_c0_g1_i5.p1|XP_011505051.1;Ppollicipes_DN91996_c0_g1_i3.p1|XP_011505051.1;Ppollicipes_DN91996_c0_g1_i2.p2|XP_018901962.1;Ppollicipes_DN91996_c0_g1_i4.p1|XP_011505051.1;Ppollicipes_DN91996_c0_g1_i10.p1|XP_011505051.1;Ppollicipes_DN91996_c0_g1_i9.p1|XP_011505051.1;Ppollicipes_DN91996_c0…
	3815300	11617000	16110000				11	11	11	35.5	35.5	35.5	49.781	0	66.432	820100000	32	Ppollicipes_DN92042_c0_g1_i1.p1|AVN99057.1;Ppollicipes_DN92042_c0_g1_i4.p1|AVN99057.1;Ppollicipes_DN92042_c0_g1_i5.p1|XP_018026419.1;Ppollicipes_DN92042_c0_g1_i2.p1|AVN99057.1;Ppollicipes_DN92042_c0_g1_i3.p2|EFX83537.1	Ppollicipes_DN92042_c0_g1_i1.p1|AVN99057.1;Ppollicipes_DN92042_c0_g1_i4.p1|AVN99057.1
	0	0	444660				2	2	2	7.2	7.2	7.2	35.855	0	3.5359	8003800	3	Ppollicipes_DN92042_c0_g2_i4.p1|PSN57464.1;Ppollicipes_DN92042_c0_g2_i5.p1|XP_023725947.1;Ppollicipes_DN92042_c0_g2_i7.p2|XP_021940172.1;Ppollicipes_DN92042_c0_g2_i3.p1|XP_021940172.1	Ppollicipes_DN92042_c0_g2_i4.p1|PSN57464.1;Ppollicipes_DN92042_c0_g2_i5.p1|XP_023725947.1;Ppollicipes_DN92042_c0_g2_i7.p2|XP_021940172.1;Ppollicipes_DN92042_c0_g2_i3.p1|XP_021940172.1
	32130000	54527000	131200000				20	20	20	45.8	45.8	45.8	44.748	0	195.48	5010600000	107	Ppollicipes_DN92051_c0_g2_i4.p1|XP_012281621.1;Ppollicipes_DN92051_c0_g2_i1.p1|ODN05349.1;Ppollicipes_DN92051_c0_g2_i2.p1|ODN05349.1;Ppollicipes_DN92051_c0_g2_i3.p1|ODN05349.1;Ppollicipes_DN92051_c0_g2_i6.p1|XP_012268839.1;Ppollicipes_DN109589_c0_g1_i1.p2|ACO12528.1	Ppollicipes_DN92051_c0_g2_i4.p1|XP_012281621.1;Ppollicipes_DN92051_c0_g2_i1.p1|ODN05349.1;Ppollicipes_DN92051_c0_g2_i2.p1|ODN05349.1;Ppollicipes_DN92051_c0_g2_i3.p1|ODN05349.1
	0	1040600	10483000				16	16	16	17.9	17.9	17.9	139.51	0	72.374	795130000	25	Ppollicipes_DN92054_c2_g2_i4.p2|XP_023722319.1;Ppollicipes_DN92054_c2_g2_i5.p2|XP_008197896.1;Ppollicipes_DN92054_c2_g2_i2.p2|ATU31749.1;Ppollicipes_DN101140_c0_g1_i1.p2|ATU31749.1;Ppollicipes_DN92054_c2_g2_i1.p1|XP_021913808.1;Ppollicipes_DN92054_c2_g2_i3.p2|XP_023026265.1;Ppollicipes_DN101287_c0_g1_i1.p2|XP_017557865.1	Ppollicipes_DN92054_c2_g2_i4.p2|XP_023722319.1;Ppollicipes_DN92054_c2_g2_i5.p2|XP_008197896.1
	0	0	5803500				2	2	2	26.9	26.9	26.9	23.232	0	4.8222	69642000	3	Ppollicipes_DN92054_c2_g4_i1.p1|XP_008196416.1	Ppollicipes_DN92054_c2_g4_i1.p1|XP_008196416.1
	0	0	4243400				3	3	3	11.8	11.8	11.8	41.022	0	15.834	80626000	3	Ppollicipes_DN92056_c0_g1_i7.p1|KFM60386.1;Ppollicipes_DN92056_c0_g1_i5.p1|KFM60386.1;Ppollicipes_DN92056_c0_g1_i2.p1|XP_004072568.1;Ppollicipes_DN92056_c0_g1_i3.p1|KFM60386.1;Ppollicipes_DN45922_c0_g1_i1.p1|KFM60386.1	Ppollicipes_DN92056_c0_g1_i7.p1|KFM60386.1;Ppollicipes_DN92056_c0_g1_i5.p1|KFM60386.1;Ppollicipes_DN92056_c0_g1_i2.p1|XP_004072568.1;Ppollicipes_DN92056_c0_g1_i3.p1|KFM60386.1
	475120	719680	2260000				2	2	2	5.9	5.9	5.9	45.752	0	7.5711	82915000	6	Ppollicipes_DN92071_c0_g3_i1.p1|XP_018018561.1	Ppollicipes_DN92071_c0_g3_i1.p1|XP_018018561.1
	0	0	878660				2	2	2	9.3	9.3	9.3	45.164	0.0019557	2.45	17573000	1	Ppollicipes_DN92078_c0_g2_i4.p1|KFM60612.1;Ppollicipes_DN92078_c0_g2_i3.p1|KFM60612.1;Ppollicipes_DN92078_c0_g2_i6.p2|KFM60612.1;Ppollicipes_DN92078_c0_g2_i2.p2|KFM60612.1;Ppollicipes_DN92078_c0_g2_i7.p1|KFM60612.1;Ppollicipes_DN92078_c0_g2_i1.p1|KFM60612.1	Ppollicipes_DN92078_c0_g2_i4.p1|KFM60612.1;Ppollicipes_DN92078_c0_g2_i3.p1|KFM60612.1;Ppollicipes_DN92078_c0_g2_i6.p2|KFM60612.1;Ppollicipes_DN92078_c0_g2_i2.p2|KFM60612.1;Ppollicipes_DN92078_c0_g2_i7.p1|KFM60612.1;Ppollicipes_DN92078_c0_g2_i1.p1|KFM60612.1
	0	0	1494900				2	2	2	7.1	7.1	7.1	37.368	0	4.3891	32887000	2	Ppollicipes_DN92084_c1_g1_i9.p1|XP_012261272.1;Ppollicipes_DN92084_c1_g1_i5.p1|XP_012261272.1;Ppollicipes_DN92084_c1_g1_i23.p1|XP_012261272.1;Ppollicipes_DN92084_c1_g1_i22.p1|XP_012261272.1;Ppollicipes_DN92084_c1_g1_i2.p1|XP_012261272.1;Ppollicipes_DN92084_c1_g1_i19.p1|XP_012261272.1;Ppollicipes_DN92084_c1_g1_i16.p1|XP_012261272.1;Ppollicipes_DN92084_c1_g1_i10.p1|XP_012261272.1;Ppollicipes_DN9208…	Ppollicipes_DN92084_c1_g1_i9.p1|XP_012261272.1;Ppollicipes_DN92084_c1_g1_i5.p1|XP_012261272.1;Ppollicipes_DN92084_c1_g1_i23.p1|XP_012261272.1;Ppollicipes_DN92084_c1_g1_i22.p1|XP_012261272.1;Ppollicipes_DN92084_c1_g1_i2.p1|XP_012261272.1;Ppollicipes_DN92084_c1_g1_i19.p1|XP_012261272.1;Ppollicipes_DN92084_c1_g1_i16.p1|XP_012261272.1;Ppollicipes_DN92084_c1_g1_i10.p1|XP_012261272.1;Ppollicipes_DN9208…
	11174000	2360100	12398000				5	5	5	24.3	24.3	24.3	21.659	0	22.803	363060000	13	Ppollicipes_DN92086_c0_g1_i2.p3|ODM97582.1;Ppollicipes_DN92086_c0_g1_i5.p1|XP_023288702.1;Ppollicipes_DN92086_c0_g1_i4.p2|XP_011149091.1;Ppollicipes_DN92086_c0_g1_i1.p4|ODM97582.1	Ppollicipes_DN92086_c0_g1_i2.p3|ODM97582.1;Ppollicipes_DN92086_c0_g1_i5.p1|XP_023288702.1;Ppollicipes_DN92086_c0_g1_i4.p2|XP_011149091.1
	0	0	0				1	1	1	4.3	4.3	4.3	30.744	0.00068918	2.971	0	2	Ppollicipes_DN92088_c1_g1_i4.p1|XP_021915785.1;Ppollicipes_DN92088_c1_g1_i7.p1|XP_021915784.1	Ppollicipes_DN92088_c1_g1_i4.p1|XP_021915785.1;Ppollicipes_DN92088_c1_g1_i7.p1|XP_021915784.1
	50433000	147530000	186990000				5	4	4	46.1	37.5	37.5	14.242	0	51.312	3079600000	33	Ppollicipes_DN92099_c2_g1_i1.p1|EFX78003.1;Ppollicipes_DN92099_c2_g1_i2.p2|XP_020293891.1	Ppollicipes_DN92099_c2_g1_i1.p1|EFX78003.1;Ppollicipes_DN92099_c2_g1_i2.p2|XP_020293891.1
	40243000	165670000	191600000				122	122	121	72	72	72	208.9	0	323.31	41739000000	628	Ppollicipes_DN92099_c2_g2_i1.p1|;Ppollicipes_DN92099_c2_g2_i3.p1|;Ppollicipes_DN92099_c2_g2_i4.p1|;Ppollicipes_DN17677_c0_g1_i1.p1|	Ppollicipes_DN92099_c2_g2_i1.p1|;Ppollicipes_DN92099_c2_g2_i3.p1|
	6843900	8804500	7397200				5	5	3	37.4	37.4	20.9	20.538	0	54.812	276550000	9	Ppollicipes_DN92100_c1_g1_i1.p1|XP_023027744.1;Ppollicipes_DN92100_c1_g1_i3.p2|AGM32678.1;Ppollicipes_DN92100_c1_g1_i2.p3|AGM32678.1;Ppollicipes_DN87921_c0_g3_i3.p2|XP_023027750.1	Ppollicipes_DN92100_c1_g1_i1.p1|XP_023027744.1
	527890	0	1882500				5	3	3	28	15.6	15.6	26.867	0	5.3934	33745000	5	Ppollicipes_DN92100_c1_g2_i6.p1|XP_023027744.1;Ppollicipes_DN92100_c1_g2_i3.p1|XP_023027744.1;Ppollicipes_DN92100_c1_g2_i7.p1|XP_018015899.1;Ppollicipes_DN92100_c1_g2_i9.p2|XP_012223249.1;Ppollicipes_DN92100_c1_g2_i8.p1|XP_012223249.1;Ppollicipes_DN92100_c1_g2_i5.p2|XP_012223249.1;Ppollicipes_DN92100_c1_g2_i4.p2|XP_012223249.1;Ppollicipes_DN92100_c1_g2_i1.p1|XP_012223249.1	Ppollicipes_DN92100_c1_g2_i6.p1|XP_023027744.1;Ppollicipes_DN92100_c1_g2_i3.p1|XP_023027744.1;Ppollicipes_DN92100_c1_g2_i7.p1|XP_018015899.1
	7682400	24758000	39241000				57	57	56	52.3	52.3	50.7	155.89	0	323.31	5734500000	162	Ppollicipes_DN92102_c2_g1_i4.p1|XP_023708714.1;Ppollicipes_DN92102_c2_g1_i3.p1|XP_023708714.1;Ppollicipes_DN92102_c2_g1_i8.p1|XP_023708714.1;Ppollicipes_DN92102_c2_g1_i12.p1|XP_023708714.1;Ppollicipes_DN92102_c2_g1_i1.p1|XP_023708714.1;Ppollicipes_DN92102_c2_g1_i2.p1|XP_023708714.1;Ppollicipes_DN92102_c2_g1_i9.p1|XP_023708714.1;Ppollicipes_DN92102_c2_g1_i6.p2|XP_023708714.1;Ppollicipes_DN92102_c2…	Ppollicipes_DN92102_c2_g1_i4.p1|XP_023708714.1;Ppollicipes_DN92102_c2_g1_i3.p1|XP_023708714.1;Ppollicipes_DN92102_c2_g1_i8.p1|XP_023708714.1;Ppollicipes_DN92102_c2_g1_i12.p1|XP_023708714.1;Ppollicipes_DN92102_c2_g1_i1.p1|XP_023708714.1
	16367000	164160000	172370000				80	79	71	68.5	68.5	62.9	170.75	0	323.31	32467000000	490	Ppollicipes_DN92126_c0_g1_i3.p1|;Ppollicipes_DN92126_c0_g1_i1.p1|ETN61667.1;Ppollicipes_DN92126_c0_g1_i2.p1|	Ppollicipes_DN92126_c0_g1_i3.p1|;Ppollicipes_DN92126_c0_g1_i1.p1|ETN61667.1
	4010500	1719900	9027100				4	3	3	37	30.2	30.2	17.748	0	27.221	103300000	12	Ppollicipes_DN92152_c0_g1_i6.p2|KZS21750.1;Ppollicipes_DN92152_c0_g1_i2.p2|KZS21750.1	Ppollicipes_DN92152_c0_g1_i6.p2|KZS21750.1;Ppollicipes_DN92152_c0_g1_i2.p2|KZS21750.1
	16132000	6864800	19377000				5	5	4	23	23	18.3	25.257	0	16.794	423740000	12	Ppollicipes_DN92152_c0_g1_i4.p1|EFX73776.1;Ppollicipes_DN92152_c0_g1_i5.p1|XP_021943926.1;Ppollicipes_DN92152_c0_g1_i3.p2|XP_021943926.1	Ppollicipes_DN92152_c0_g1_i4.p1|EFX73776.1;Ppollicipes_DN92152_c0_g1_i5.p1|XP_021943926.1;Ppollicipes_DN92152_c0_g1_i3.p2|XP_021943926.1
	31068000	47891000	101990000				7	4	4	61.5	52.1	52.1	12.886	0	114.16	1266600000	31	Ppollicipes_DN92160_c0_g1_i1.p1|	Ppollicipes_DN92160_c0_g1_i1.p1|
	22153000	28173000	42586000				11	11	8	43	43	38.1	31.62	0	62.918	1486600000	32	Ppollicipes_DN92160_c0_g1_i3.p1|;Ppollicipes_DN92160_c0_g1_i6.p1|;Ppollicipes_DN92160_c0_g1_i8.p1|;Ppollicipes_DN92160_c0_g1_i7.p1|;Ppollicipes_DN92160_c0_g1_i11.p1|	Ppollicipes_DN92160_c0_g1_i3.p1|;Ppollicipes_DN92160_c0_g1_i6.p1|
	0	3203100	1801900				6	1	0	36.3	12.6	0	21.811	0	6.9049	65065000	2	Ppollicipes_DN92163_c1_g1_i1.p1|ACY44699.1;Ppollicipes_DN92163_c1_g1_i5.p1|ACY44699.1	Ppollicipes_DN92163_c1_g1_i1.p1|ACY44699.1;Ppollicipes_DN92163_c1_g1_i5.p1|ACY44699.1
	4449000	8451100	13055000				12	12	7	54.5	54.5	34.6	33.442	0	38.813	519110000	25	Ppollicipes_DN92163_c1_g1_i9.p1|XP_023722199.1;Ppollicipes_DN92163_c1_g1_i8.p1|XP_023722199.1;Ppollicipes_DN92163_c1_g1_i6.p1|PCG74542.1;Ppollicipes_DN92163_c1_g1_i3.p2|XP_014254297.1;Ppollicipes_DN92163_c1_g1_i2.p2|XP_014254297.1	Ppollicipes_DN92163_c1_g1_i9.p1|XP_023722199.1;Ppollicipes_DN92163_c1_g1_i8.p1|XP_023722199.1;Ppollicipes_DN92163_c1_g1_i6.p1|PCG74542.1;Ppollicipes_DN92163_c1_g1_i3.p2|XP_014254297.1;Ppollicipes_DN92163_c1_g1_i2.p2|XP_014254297.1
	718570	4115800	9398100				8	8	8	13.6	13.6	13.6	67.556	0	38.326	426970000	11	Ppollicipes_DN92196_c0_g1_i5.p1|XP_009061608.1;Ppollicipes_DN92196_c0_g1_i9.p1|XP_009061608.1;Ppollicipes_DN92196_c0_g1_i11.p1|XP_009061608.1;Ppollicipes_DN92196_c0_g1_i3.p1|XP_009061608.1;Ppollicipes_DN92196_c0_g1_i8.p1|XP_009061608.1;Ppollicipes_DN92196_c0_g1_i4.p1|XP_023335858.1;Ppollicipes_DN92196_c0_g1_i12.p1|XP_009061608.1;Ppollicipes_DN92196_c0_g1_i1.p1|XP_023335858.1;Ppollicipes_DN92196_c…	Ppollicipes_DN92196_c0_g1_i5.p1|XP_009061608.1;Ppollicipes_DN92196_c0_g1_i9.p1|XP_009061608.1;Ppollicipes_DN92196_c0_g1_i11.p1|XP_009061608.1;Ppollicipes_DN92196_c0_g1_i3.p1|XP_009061608.1;Ppollicipes_DN92196_c0_g1_i8.p1|XP_009061608.1;Ppollicipes_DN92196_c0_g1_i4.p1|XP_023335858.1;Ppollicipes_DN92196_c0_g1_i12.p1|XP_009061608.1
	16635000	7845200	13426000				7	7	7	30.9	30.9	30.9	32.022	0	30.123	644410000	24	Ppollicipes_DN92224_c0_g1_i9.p1|XP_024947369.1;Ppollicipes_DN92224_c0_g1_i8.p4|AAV91431.1;Ppollicipes_DN92224_c0_g1_i3.p1|KZS04159.1;Ppollicipes_DN92224_c0_g1_i10.p1|XP_015609138.1;Ppollicipes_DN92224_c0_g1_i11.p2|XP_024947369.1;Ppollicipes_DN92224_c0_g1_i6.p1|XP_024947369.1;Ppollicipes_DN92224_c0_g1_i5.p1|XP_024947369.1;Ppollicipes_DN92224_c0_g1_i4.p1|XP_024947369.1;Ppollicipes_DN92224_c0_g1_i2.…	Ppollicipes_DN92224_c0_g1_i9.p1|XP_024947369.1;Ppollicipes_DN92224_c0_g1_i8.p4|AAV91431.1;Ppollicipes_DN92224_c0_g1_i3.p1|KZS04159.1;Ppollicipes_DN92224_c0_g1_i10.p1|XP_015609138.1;Ppollicipes_DN92224_c0_g1_i11.p2|XP_024947369.1
	1128900	0	2000400				2	2	2	4.3	4.3	4.3	65.118	0	5.096	75104000	6	Ppollicipes_DN92234_c0_g1_i4.p1|XP_023930881.1;Ppollicipes_DN92234_c0_g1_i1.p1|XP_022253982.1;Ppollicipes_DN92234_c0_g1_i2.p1|XP_022253982.1	Ppollicipes_DN92234_c0_g1_i4.p1|XP_023930881.1;Ppollicipes_DN92234_c0_g1_i1.p1|XP_022253982.1;Ppollicipes_DN92234_c0_g1_i2.p1|XP_022253982.1
	605440	0	3053200				2	2	1	13.6	13.6	8.6	20.485	0	5.4511	40245000	4	Ppollicipes_DN92241_c0_g1_i1.p1|	Ppollicipes_DN92241_c0_g1_i1.p1|
	0	1762600	2589500				4	4	4	11.1	11.1	11.1	61.371	0	11.752	121860000	5	Ppollicipes_DN92255_c1_g2_i1.p1|XP_013379606.1;Ppollicipes_DN92255_c1_g2_i2.p1|PIK54364.1	Ppollicipes_DN92255_c1_g2_i1.p1|XP_013379606.1;Ppollicipes_DN92255_c1_g2_i2.p1|PIK54364.1
	2115800	4346900	5523300				3	3	3	7.9	7.9	7.9	49.373	0	28.473	299650000	18	Ppollicipes_DN92269_c0_g1_i3.p1|XP_018022175.1;Ppollicipes_DN92269_c0_g1_i1.p1|XP_021364011.1;Ppollicipes_DN92269_c0_g1_i4.p1|XP_021364011.1;Ppollicipes_DN92269_c0_g1_i6.p1|XP_018022175.1;Ppollicipes_DN92269_c0_g1_i2.p1|XP_018022175.1;Ppollicipes_DN92269_c0_g1_i5.p1|XP_018022175.1	Ppollicipes_DN92269_c0_g1_i3.p1|XP_018022175.1;Ppollicipes_DN92269_c0_g1_i1.p1|XP_021364011.1;Ppollicipes_DN92269_c0_g1_i4.p1|XP_021364011.1
	20241000	8353900	54957000				10	3	3	29.5	9.4	9.4	35.278	0	11.466	1253300000	19	Ppollicipes_DN92271_c2_g1_i6.p1|AFY13482.1;Ppollicipes_DN92271_c2_g1_i1.p1|AFY13482.1;Ppollicipes_DN92271_c2_g1_i7.p2|AAR33079.1;Ppollicipes_DN92271_c2_g1_i5.p1|AAR33079.1;Ppollicipes_DN92271_c2_g1_i15.p2|AAR33079.1	Ppollicipes_DN92271_c2_g1_i6.p1|AFY13482.1;Ppollicipes_DN92271_c2_g1_i1.p1|AFY13482.1;Ppollicipes_DN92271_c2_g1_i7.p2|AAR33079.1;Ppollicipes_DN92271_c2_g1_i5.p1|AAR33079.1;Ppollicipes_DN92271_c2_g1_i15.p2|AAR33079.1
	82619000	42120000	142060000				10	10	6	31.6	31.6	19.6	36.445	0	155.05	3735100000	64	Ppollicipes_DN92271_c2_g1_i16.p1|AFY13482.1;Ppollicipes_DN92271_c2_g1_i4.p1|BAM28695.1;Ppollicipes_DN92271_c2_g1_i3.p1|BAM28695.1;Ppollicipes_DN92271_c2_g1_i13.p2|BAM28695.1;Ppollicipes_DN92271_c2_g1_i12.p1|BAM28695.1;Ppollicipes_DN92271_c2_g1_i11.p2|BAM28695.1;Ppollicipes_DN92271_c2_g1_i10.p1|BAM28695.1;Ppollicipes_DN92271_c2_g1_i9.p1|BAM28695.1	Ppollicipes_DN92271_c2_g1_i16.p1|AFY13482.1
	250630	621390	738450				4	4	4	10.2	10.2	10.2	61.067	0	22.707	54756000	7	Ppollicipes_DN92289_c1_g1_i2.p1|XP_019616578.1;Ppollicipes_DN92289_c1_g1_i5.p1|PSN30049.1;Ppollicipes_DN92289_c1_g1_i4.p1|OWF35694.1;Ppollicipes_DN92289_c1_g1_i6.p1|OWF35694.1;Ppollicipes_DN92289_c1_g1_i3.p1|OWF35694.1;Ppollicipes_DN92289_c1_g1_i1.p2|XP_015515849.1	Ppollicipes_DN92289_c1_g1_i2.p1|XP_019616578.1;Ppollicipes_DN92289_c1_g1_i5.p1|PSN30049.1;Ppollicipes_DN92289_c1_g1_i4.p1|OWF35694.1;Ppollicipes_DN92289_c1_g1_i6.p1|OWF35694.1;Ppollicipes_DN92289_c1_g1_i3.p1|OWF35694.1;Ppollicipes_DN92289_c1_g1_i1.p2|XP_015515849.1
	14283000	0	3689100				2	2	2	6.2	6.2	6.2	34.245	0.0038119	2.2491	215670000	3	Ppollicipes_DN92303_c1_g2_i2.p2|XP_012264793.1;Ppollicipes_DN92303_c1_g2_i5.p1|XP_013774361.1;Ppollicipes_DN92303_c1_g2_i4.p1|XP_013774361.1;Ppollicipes_DN92303_c1_g2_i3.p1|XP_013774361.1;Ppollicipes_DN92303_c1_g2_i1.p1|XP_013774361.1	Ppollicipes_DN92303_c1_g2_i2.p2|XP_012264793.1;Ppollicipes_DN92303_c1_g2_i5.p1|XP_013774361.1;Ppollicipes_DN92303_c1_g2_i4.p1|XP_013774361.1;Ppollicipes_DN92303_c1_g2_i3.p1|XP_013774361.1;Ppollicipes_DN92303_c1_g2_i1.p1|XP_013774361.1
	1592400000	1846400000	894819968				13	13	10	76.9	76.9	65.3	14.318	0	87.851	21668000000	127	Ppollicipes_DN92311_c0_g5_i1.p3|	Ppollicipes_DN92311_c0_g5_i1.p3|
	3445800	10685000	8863400				7	7	7	22.6	22.6	22.6	42.687	0	63.227	459880000	28	Ppollicipes_DN92312_c0_g1_i3.p1|XP_015114327.1;Ppollicipes_DN92312_c0_g4_i1.p2|XP_012148671.1;Ppollicipes_DN92312_c0_g2_i5.p1|XP_014664768.1;Ppollicipes_DN92312_c0_g2_i3.p1|XP_014664768.1;Ppollicipes_DN92312_c0_g2_i1.p1|XP_014664768.1	Ppollicipes_DN92312_c0_g1_i3.p1|XP_015114327.1
	0	1423800	1446200				1	1	1	6.6	6.6	6.6	28.723	0	5.3522	22960000	2	Ppollicipes_DN92334_c1_g1_i17.p1|PNF21379.1;Ppollicipes_DN92334_c1_g1_i20.p1|PNF21379.1;Ppollicipes_DN92334_c1_g1_i9.p1|XP_011635056.1;Ppollicipes_DN92334_c1_g1_i19.p1|XP_011635056.1;Ppollicipes_DN92334_c1_g1_i11.p1|XP_023719519.1;Ppollicipes_DN92334_c1_g1_i7.p1|XP_023719519.1;Ppollicipes_DN92334_c1_g1_i3.p1|XP_023719519.1	Ppollicipes_DN92334_c1_g1_i17.p1|PNF21379.1;Ppollicipes_DN92334_c1_g1_i20.p1|PNF21379.1;Ppollicipes_DN92334_c1_g1_i9.p1|XP_011635056.1;Ppollicipes_DN92334_c1_g1_i19.p1|XP_011635056.1;Ppollicipes_DN92334_c1_g1_i11.p1|XP_023719519.1;Ppollicipes_DN92334_c1_g1_i7.p1|XP_023719519.1;Ppollicipes_DN92334_c1_g1_i3.p1|XP_023719519.1
	0	0	64694000				1	1	1	10.6	10.6	10.6	12.466	0	21.879	258770000	1	Ppollicipes_DN92341_c0_g1_i9.p1|XP_005184994.1;Ppollicipes_DN92341_c0_g1_i8.p1|XP_005184994.1;Ppollicipes_DN92341_c0_g1_i6.p1|XP_005184994.1;Ppollicipes_DN92341_c0_g1_i5.p1|XP_005184994.1;Ppollicipes_DN92341_c0_g1_i4.p1|XP_005184994.1;Ppollicipes_DN92341_c0_g1_i3.p3|XP_005184994.1;Ppollicipes_DN92341_c0_g1_i2.p1|XP_005184994.1	Ppollicipes_DN92341_c0_g1_i9.p1|XP_005184994.1;Ppollicipes_DN92341_c0_g1_i8.p1|XP_005184994.1;Ppollicipes_DN92341_c0_g1_i6.p1|XP_005184994.1;Ppollicipes_DN92341_c0_g1_i5.p1|XP_005184994.1;Ppollicipes_DN92341_c0_g1_i4.p1|XP_005184994.1;Ppollicipes_DN92341_c0_g1_i3.p3|XP_005184994.1;Ppollicipes_DN92341_c0_g1_i2.p1|XP_005184994.1
	0	0	2031500				1	1	1	10.2	10.2	10.2	12.385	0.003829	2.2723	12189000	3	Ppollicipes_DN92351_c1_g1_i4.p3|XP_008197146.1;Ppollicipes_DN92351_c1_g1_i1.p2|EFX84317.1;Ppollicipes_DN92351_c1_g1_i2.p1|EFX84317.1	Ppollicipes_DN92351_c1_g1_i4.p3|XP_008197146.1;Ppollicipes_DN92351_c1_g1_i1.p2|EFX84317.1;Ppollicipes_DN92351_c1_g1_i2.p1|EFX84317.1
	0	285170	983290				3	3	3	8.2	8.2	8.2	58.575	0	8.3632	34249000	5	Ppollicipes_DN92351_c2_g1_i4.p1|XP_023725220.1;Ppollicipes_DN92351_c2_g1_i3.p1|XP_023725220.1;Ppollicipes_DN92351_c2_g1_i2.p1|XP_023725220.1;Ppollicipes_DN92351_c2_g1_i1.p1|XP_023725220.1;Ppollicipes_DN92351_c2_g1_i7.p1|XP_023725220.1	Ppollicipes_DN92351_c2_g1_i4.p1|XP_023725220.1;Ppollicipes_DN92351_c2_g1_i3.p1|XP_023725220.1;Ppollicipes_DN92351_c2_g1_i2.p1|XP_023725220.1;Ppollicipes_DN92351_c2_g1_i1.p1|XP_023725220.1;Ppollicipes_DN92351_c2_g1_i7.p1|XP_023725220.1
	0	0	1940000				1	1	1	13.4	13.4	13.4	19.618	0	22.035	19400000	1	Ppollicipes_DN92359_c1_g2_i5.p1|XP_018026481.1;Ppollicipes_DN92359_c1_g2_i6.p1|XP_018026481.1	Ppollicipes_DN92359_c1_g2_i5.p1|XP_018026481.1;Ppollicipes_DN92359_c1_g2_i6.p1|XP_018026481.1
	1162200	0	2174300				2	2	2	11.4	11.4	11.4	34.222	0	18.052	56720000	4	Ppollicipes_DN92359_c1_g4_i6.p1|XP_018026481.1;Ppollicipes_DN92359_c1_g4_i4.p2|XP_018026481.1;Ppollicipes_DN92359_c1_g4_i1.p1|XP_018026481.1;Ppollicipes_DN92359_c1_g4_i5.p2|XP_018026481.1;Ppollicipes_DN92359_c1_g4_i3.p2|XP_017009482.1	Ppollicipes_DN92359_c1_g4_i6.p1|XP_018026481.1;Ppollicipes_DN92359_c1_g4_i4.p2|XP_018026481.1;Ppollicipes_DN92359_c1_g4_i1.p1|XP_018026481.1;Ppollicipes_DN92359_c1_g4_i5.p2|XP_018026481.1;Ppollicipes_DN92359_c1_g4_i3.p2|XP_017009482.1
	0	0	8191500				2	2	2	24.8	24.8	24.8	14.649	0	9.7582	65532000	4	Ppollicipes_DN92378_c4_g1_i8.p2|XP_017770330.1;Ppollicipes_DN92378_c4_g1_i4.p2|XP_017770330.1;Ppollicipes_DN92378_c4_g1_i6.p1|XP_014227557.1;Ppollicipes_DN92378_c4_g1_i1.p1|XP_014227557.1;Ppollicipes_DN92378_c4_g1_i7.p1|XP_014227557.1;Ppollicipes_DN92378_c4_g1_i3.p1|XP_014227557.1	Ppollicipes_DN92378_c4_g1_i8.p2|XP_017770330.1;Ppollicipes_DN92378_c4_g1_i4.p2|XP_017770330.1;Ppollicipes_DN92378_c4_g1_i6.p1|XP_014227557.1;Ppollicipes_DN92378_c4_g1_i1.p1|XP_014227557.1;Ppollicipes_DN92378_c4_g1_i7.p1|XP_014227557.1;Ppollicipes_DN92378_c4_g1_i3.p1|XP_014227557.1
	745330	5375200	16838000				7	7	7	26.9	26.9	26.9	41.452	0	38.218	505080000	19	Ppollicipes_DN92385_c0_g1_i2.p2|EFX72553.1;Ppollicipes_DN9810_c0_g1_i1.p2|EFX72553.1	Ppollicipes_DN92385_c0_g1_i2.p2|EFX72553.1
	1683400	7998600	22539000				19	19	19	41.2	41.2	41.2	69.835	0	103.71	1224400000	37	Ppollicipes_DN92388_c0_g1_i1.p1|BAO01184.1;Ppollicipes_DN114158_c0_g1_i1.p1|XP_023344065.1	Ppollicipes_DN92388_c0_g1_i1.p1|BAO01184.1
	0	0	1432200				2	2	2	5.5	5.5	5.5	62.021	0	18.753	40101000	2	Ppollicipes_DN92405_c0_g1_i2.p1|XP_013786012.1	Ppollicipes_DN92405_c0_g1_i2.p1|XP_013786012.1
	18264000	2683100	7425100				1	1	1	19.1	19.1	19.1	13.854	0	16.964	141860000	6	Ppollicipes_DN92433_c3_g1_i2.p2|ACO12374.1	Ppollicipes_DN92433_c3_g1_i2.p2|ACO12374.1
	1763900	1618500	10393000				8	8	8	18.1	18.1	18.1	59.614	0	21.224	440800000	18	Ppollicipes_DN92438_c0_g1_i3.p1|AIB04221.1;Ppollicipes_DN92438_c0_g1_i1.p1|AIB04221.1;Ppollicipes_DN92438_c0_g1_i2.p1|AMD09632.1;Ppollicipes_DN92438_c0_g2_i1.p1|KPI97505.1	Ppollicipes_DN92438_c0_g1_i3.p1|AIB04221.1;Ppollicipes_DN92438_c0_g1_i1.p1|AIB04221.1;Ppollicipes_DN92438_c0_g1_i2.p1|AMD09632.1
	225420	0	172480				2	2	2	2.7	2.7	2.7	95.144	0	4.042	21884000	3	Ppollicipes_DN92449_c0_g1_i4.p1|KDR23219.1;Ppollicipes_DN92449_c0_g1_i6.p1|KDR23219.1;Ppollicipes_DN92449_c0_g1_i2.p1|KDR23219.1	Ppollicipes_DN92449_c0_g1_i4.p1|KDR23219.1;Ppollicipes_DN92449_c0_g1_i6.p1|KDR23219.1;Ppollicipes_DN92449_c0_g1_i2.p1|KDR23219.1
	3237600	5540900	7966800				14	14	14	15.2	15.2	15.2	125.42	0	72.783	837260000	33	Ppollicipes_DN92450_c1_g1_i7.p1|XP_013792045.1;Ppollicipes_DN92450_c1_g1_i1.p1|XP_013792045.1;Ppollicipes_DN92450_c1_g1_i9.p1|XP_013792045.1;Ppollicipes_DN92450_c1_g1_i6.p1|XP_013792045.1;Ppollicipes_DN92450_c1_g1_i16.p1|XP_013792045.1;Ppollicipes_DN92450_c1_g1_i8.p1|XP_013792045.1;Ppollicipes_DN92450_c1_g1_i17.p1|XP_013792045.1;Ppollicipes_DN92450_c1_g1_i14.p1|XP_013792045.1;Ppollicipes_DN92450_…	Ppollicipes_DN92450_c1_g1_i7.p1|XP_013792045.1;Ppollicipes_DN92450_c1_g1_i1.p1|XP_013792045.1;Ppollicipes_DN92450_c1_g1_i9.p1|XP_013792045.1;Ppollicipes_DN92450_c1_g1_i6.p1|XP_013792045.1;Ppollicipes_DN92450_c1_g1_i16.p1|XP_013792045.1;Ppollicipes_DN92450_c1_g1_i8.p1|XP_013792045.1;Ppollicipes_DN92450_c1_g1_i17.p1|XP_013792045.1;Ppollicipes_DN92450_c1_g1_i14.p1|XP_013792045.1;Ppollicipes_DN92450_…
	0	0	2131400				1	1	1	15.7	15.7	15.7	13.638	0.0013316	2.6232	14920000	1	Ppollicipes_DN92451_c1_g1_i8.p1|ADX05543.1;Ppollicipes_DN92451_c1_g1_i3.p1|XP_014221033.1;Ppollicipes_DN92451_c1_g1_i10.p1|XP_002409015.1;Ppollicipes_DN92451_c1_g1_i6.p1|XP_002409015.1	Ppollicipes_DN92451_c1_g1_i8.p1|ADX05543.1;Ppollicipes_DN92451_c1_g1_i3.p1|XP_014221033.1;Ppollicipes_DN92451_c1_g1_i10.p1|XP_002409015.1;Ppollicipes_DN92451_c1_g1_i6.p1|XP_002409015.1
	17746000	12962000	19528000				3	3	3	10.6	10.6	10.6	40.21	0	23.663	703310000	16	Ppollicipes_DN92457_c0_g1_i6.p1|KZS05879.1;Ppollicipes_DN92457_c0_g1_i1.p1|XP_015119354.1;Ppollicipes_DN92457_c0_g1_i5.p1|XP_021929968.1;Ppollicipes_DN92457_c0_g1_i4.p1|XP_021929968.1;Ppollicipes_DN92457_c0_g1_i3.p2|EFX82966.1	Ppollicipes_DN92457_c0_g1_i6.p1|KZS05879.1;Ppollicipes_DN92457_c0_g1_i1.p1|XP_015119354.1;Ppollicipes_DN92457_c0_g1_i5.p1|XP_021929968.1;Ppollicipes_DN92457_c0_g1_i4.p1|XP_021929968.1
	0	4409400	6108700				4	4	4	24.7	24.7	24.7	27.152	0	30.625	178810000	8	Ppollicipes_DN92477_c1_g1_i2.p1|XP_023722637.1;Ppollicipes_DN92477_c1_g2_i1.p2|;Ppollicipes_DN92477_c1_g1_i4.p1|XP_023722637.1;Ppollicipes_DN92477_c1_g1_i3.p1|XP_023722637.1	Ppollicipes_DN92477_c1_g1_i2.p1|XP_023722637.1;Ppollicipes_DN92477_c1_g2_i1.p2|
	1649700	0	847540				2	2	2	14.2	14.2	14.2	21.912	0	3.8658	24972000	2	Ppollicipes_DN92489_c0_g2_i3.p1|ALG00084.1	Ppollicipes_DN92489_c0_g2_i3.p1|ALG00084.1
	0	0	9447200				1	1	1	15.2	15.2	15.2	11.073	0	6.9231	47236000	2	Ppollicipes_DN92528_c0_g4_i1.p2|	Ppollicipes_DN92528_c0_g4_i1.p2|
	1934000	8594900	19322000				8	6	6	34.2	30.8	30.8	42.949	0	67.108	597020000	18	Ppollicipes_DN92553_c2_g1_i7.p1|NP_001165864.1;Ppollicipes_DN92553_c2_g1_i8.p1|NP_001165864.1;Ppollicipes_DN92553_c2_g1_i4.p1|NP_001165864.1;Ppollicipes_DN92553_c2_g1_i6.p1|NP_001165864.1;Ppollicipes_DN92553_c2_g1_i3.p1|NP_001165864.1;Ppollicipes_DN92553_c2_g1_i9.p1|XP_023021544.1;Ppollicipes_DN92553_c0_g1_i1.p2|ATU31743.1;Ppollicipes_DN92553_c2_g1_i1.p2|XP_015100806.1	Ppollicipes_DN92553_c2_g1_i7.p1|NP_001165864.1;Ppollicipes_DN92553_c2_g1_i8.p1|NP_001165864.1;Ppollicipes_DN92553_c2_g1_i4.p1|NP_001165864.1;Ppollicipes_DN92553_c2_g1_i6.p1|NP_001165864.1;Ppollicipes_DN92553_c2_g1_i3.p1|NP_001165864.1
	124260000	86071000	223140000				15	15	14	81.8	81.8	72.7	12.058	0	55.047	3901300000	82	Ppollicipes_DN92564_c0_g1_i7.p6|XP_002733706.1;Ppollicipes_DN92564_c0_g1_i5.p5|XP_002733706.1;Ppollicipes_DN92564_c0_g1_i3.p6|XP_002733706.1;Ppollicipes_DN92564_c0_g1_i10.p6|XP_002733706.1;Ppollicipes_DN92564_c0_g1_i9.p4|ADJ21808.1;Ppollicipes_DN92564_c0_g1_i8.p4|ADJ21808.1;Ppollicipes_DN92564_c0_g1_i1.p4|ADJ21808.1	Ppollicipes_DN92564_c0_g1_i7.p6|XP_002733706.1;Ppollicipes_DN92564_c0_g1_i5.p5|XP_002733706.1;Ppollicipes_DN92564_c0_g1_i3.p6|XP_002733706.1;Ppollicipes_DN92564_c0_g1_i10.p6|XP_002733706.1;Ppollicipes_DN92564_c0_g1_i9.p4|ADJ21808.1;Ppollicipes_DN92564_c0_g1_i8.p4|ADJ21808.1;Ppollicipes_DN92564_c0_g1_i1.p4|ADJ21808.1
	41323000	11799000	68187000				4	3	3	39	31.6	31.6	14.836	0	34.024	849170000	14	Ppollicipes_DN92564_c0_g1_i2.p3|ACF35639.1	Ppollicipes_DN92564_c0_g1_i2.p3|ACF35639.1
	23630000	5975800	70525000				7	7	7	24.9	24.9	24.9	30.166	0	15.378	1401800000	25	Ppollicipes_DN92566_c1_g2_i1.p1|XP_006822461.1	Ppollicipes_DN92566_c1_g2_i1.p1|XP_006822461.1
	10822000	10647000	21926000				5	5	5	28.8	28.8	28.8	22.334	0	54.199	433940000	14	Ppollicipes_DN92572_c1_g1_i4.p2|XP_005177075.1;Ppollicipes_DN92572_c1_g1_i1.p2|PDM83224.1;Ppollicipes_DN92572_c1_g1_i3.p1|XP_005177075.1;Ppollicipes_DN92572_c1_g1_i2.p1|PDM83224.1	Ppollicipes_DN92572_c1_g1_i4.p2|XP_005177075.1;Ppollicipes_DN92572_c1_g1_i1.p2|PDM83224.1;Ppollicipes_DN92572_c1_g1_i3.p1|XP_005177075.1;Ppollicipes_DN92572_c1_g1_i2.p1|PDM83224.1
	26614000	53999000	19100000				13	12	8	51.1	51.1	36.8	35.48	0	102.07	1695100000	47	Ppollicipes_DN92586_c2_g1_i5.p1|XP_016840477.1;Ppollicipes_DN92586_c2_g1_i1.p1|XP_011503200.1;Ppollicipes_DN92586_c2_g1_i2.p1|KOB70128.1;Ppollicipes_DN83937_c2_g5_i1.p1|XP_018903665.1;Ppollicipes_DN83937_c2_g5_i2.p1|XP_018903665.1	Ppollicipes_DN92586_c2_g1_i5.p1|XP_016840477.1;Ppollicipes_DN92586_c2_g1_i1.p1|XP_011503200.1;Ppollicipes_DN92586_c2_g1_i2.p1|KOB70128.1;Ppollicipes_DN83937_c2_g5_i1.p1|XP_018903665.1
	2565200	3613100	9181800				2	2	2	9	9	9	28.139	0	15.834	122880000	7	Ppollicipes_DN92590_c0_g1_i4.p1|XP_023726309.1;Ppollicipes_DN92590_c0_g1_i3.p1|XP_023726309.1;Ppollicipes_DN92590_c0_g1_i2.p1|ADD24113.1	Ppollicipes_DN92590_c0_g1_i4.p1|XP_023726309.1;Ppollicipes_DN92590_c0_g1_i3.p1|XP_023726309.1;Ppollicipes_DN92590_c0_g1_i2.p1|ADD24113.1
	0	706500	4367900				4	4	4	18.2	18.2	18.2	29.865	0	14.305	86265000	8	Ppollicipes_DN92596_c2_g4_i1.p1|XP_013785496.1	Ppollicipes_DN92596_c2_g4_i1.p1|XP_013785496.1
	2036100	0	4143600				1	1	1	4.2	4.2	4.2	35.941	0	29.984	123590000	2	Ppollicipes_DN92602_c1_g1_i1.p1|;Ppollicipes_DN97316_c1_g4_i3.p1|;Ppollicipes_DN97316_c1_g4_i2.p1|	Ppollicipes_DN92602_c1_g1_i1.p1|;Ppollicipes_DN97316_c1_g4_i3.p1|;Ppollicipes_DN97316_c1_g4_i2.p1|
	43202000	73279000	166030000				9	9	9	69	69	69	11.874	0	14.705	1695100000	31	Ppollicipes_DN92621_c0_g2_i2.p1|KRT83054.1;Ppollicipes_DN92621_c0_g2_i3.p1|XP_023348393.1;Ppollicipes_DN92621_c0_g2_i8.p1|KRT83054.1;Ppollicipes_DN92621_c0_g2_i4.p1|KRT83054.1;Ppollicipes_DN92621_c0_g2_i6.p1|	Ppollicipes_DN92621_c0_g2_i2.p1|KRT83054.1;Ppollicipes_DN92621_c0_g2_i3.p1|XP_023348393.1;Ppollicipes_DN92621_c0_g2_i8.p1|KRT83054.1;Ppollicipes_DN92621_c0_g2_i4.p1|KRT83054.1
	20824000	8788900	37119000				5	5	5	36	36	36	14.654	0	22.894	467120000	16	Ppollicipes_DN92623_c2_g1_i2.p1|BAN20750.1	Ppollicipes_DN92623_c2_g1_i2.p1|BAN20750.1
	1289300	1371400	1668100				3	2	2	25	11.6	11.6	19.195	0.0050537	2.2059	43288000	4	Ppollicipes_DN92629_c0_g1_i7.p1|XP_018329190.1;Ppollicipes_DN92629_c0_g1_i8.p1|XP_003242369.1;Ppollicipes_DN92629_c0_g1_i1.p1|XP_003242369.1;Ppollicipes_DN92629_c0_g1_i10.p1|XP_003242369.1;Ppollicipes_DN92629_c0_g1_i9.p1|XP_003242369.1;Ppollicipes_DN92629_c0_g1_i5.p1|XP_003242369.1;Ppollicipes_DN92629_c0_g1_i4.p1|XP_003242369.1;Ppollicipes_DN92629_c0_g1_i2.p1|XP_003397604.1	Ppollicipes_DN92629_c0_g1_i7.p1|XP_018329190.1;Ppollicipes_DN92629_c0_g1_i8.p1|XP_003242369.1;Ppollicipes_DN92629_c0_g1_i1.p1|XP_003242369.1;Ppollicipes_DN92629_c0_g1_i10.p1|XP_003242369.1;Ppollicipes_DN92629_c0_g1_i9.p1|XP_003242369.1;Ppollicipes_DN92629_c0_g1_i5.p1|XP_003242369.1;Ppollicipes_DN92629_c0_g1_i4.p1|XP_003242369.1
	1224000	0	0				2	2	2	7.3	7.3	7.3	39.199	0.0050441	2.2012	22032000	2	Ppollicipes_DN92632_c2_g3_i1.p1|XP_019624258.1;Ppollicipes_DN92632_c2_g3_i2.p1|OCA30068.1;Ppollicipes_DN92632_c2_g1_i2.p1|XP_018329616.1;Ppollicipes_DN92632_c2_g1_i1.p1|XP_018329616.1;Ppollicipes_DN92632_c2_g1_i4.p1|NP_001082552.1;Ppollicipes_DN92632_c2_g1_i3.p1|NP_001082552.1	Ppollicipes_DN92632_c2_g3_i1.p1|XP_019624258.1;Ppollicipes_DN92632_c2_g3_i2.p1|OCA30068.1;Ppollicipes_DN92632_c2_g1_i2.p1|XP_018329616.1;Ppollicipes_DN92632_c2_g1_i1.p1|XP_018329616.1;Ppollicipes_DN92632_c2_g1_i4.p1|NP_001082552.1;Ppollicipes_DN92632_c2_g1_i3.p1|NP_001082552.1
	0	854390	1161300				2	2	2	12.8	12.8	12.8	38.069	0	3.8883	40313000	2	Ppollicipes_DN92633_c1_g3_i2.p1|;Ppollicipes_DN92633_c1_g3_i1.p1|	Ppollicipes_DN92633_c1_g3_i2.p1|;Ppollicipes_DN92633_c1_g3_i1.p1|
	0	0	9837500				3	3	3	16.3	16.3	16.3	20.29	0	14.354	78700000	5	Ppollicipes_DN92648_c0_g1_i1.p1|XP_011309903.1;Ppollicipes_DN92648_c0_g1_i3.p1|XP_014253391.1;Ppollicipes_DN92648_c0_g1_i5.p1|EFX86607.1;Ppollicipes_DN121207_c0_g1_i1.p1|EFX86607.1	Ppollicipes_DN92648_c0_g1_i1.p1|XP_011309903.1;Ppollicipes_DN92648_c0_g1_i3.p1|XP_014253391.1;Ppollicipes_DN92648_c0_g1_i5.p1|EFX86607.1;Ppollicipes_DN121207_c0_g1_i1.p1|EFX86607.1
	944210	0	2334600				4	4	4	19.6	19.6	19.6	38.769	0	13.157	65576000	5	Ppollicipes_DN92681_c0_g2_i5.p1|	Ppollicipes_DN92681_c0_g2_i5.p1|
	18214000	25426000	83784000				9	9	9	40.2	40.2	40.2	24.255	0	39.178	1529100000	33	Ppollicipes_DN92687_c0_g2_i9.p3|ALR99800.1;Ppollicipes_DN92687_c0_g2_i6.p2|ALR99800.1;Ppollicipes_DN92687_c0_g2_i8.p3|ACV20906.1;Ppollicipes_DN92687_c0_g2_i7.p3|ODN00289.1;Ppollicipes_DN87815_c1_g1_i1.p1|ALR99800.1;Ppollicipes_DN92687_c0_g2_i4.p2|ACV20906.1	Ppollicipes_DN92687_c0_g2_i9.p3|ALR99800.1;Ppollicipes_DN92687_c0_g2_i6.p2|ALR99800.1;Ppollicipes_DN92687_c0_g2_i8.p3|ACV20906.1;Ppollicipes_DN92687_c0_g2_i7.p3|ODN00289.1;Ppollicipes_DN87815_c1_g1_i1.p1|ALR99800.1;Ppollicipes_DN92687_c0_g2_i4.p2|ACV20906.1
	219710	385520	865990				3	3	3	5.6	5.6	5.6	72.563	0	16.344	48550000	7	Ppollicipes_DN92689_c0_g1_i4.p1|XP_012260765.1;Ppollicipes_DN92689_c0_g1_i3.p1|XP_012260765.1;Ppollicipes_DN92689_c0_g1_i2.p1|XP_012260765.1;Ppollicipes_DN92689_c0_g1_i1.p1|XP_012260765.1	Ppollicipes_DN92689_c0_g1_i4.p1|XP_012260765.1;Ppollicipes_DN92689_c0_g1_i3.p1|XP_012260765.1;Ppollicipes_DN92689_c0_g1_i2.p1|XP_012260765.1;Ppollicipes_DN92689_c0_g1_i1.p1|XP_012260765.1
	7920900	8906900	25803000				11	4	4	66.1	25.5	25.5	18.337	0	9.4844	383680000	11	Ppollicipes_DN92705_c1_g1_i2.p1|	Ppollicipes_DN92705_c1_g1_i2.p1|
	68105000	86640000	115900000				18	16	16	56.1	56.1	56.1	24.034	0	100.7	4059700000	83	Ppollicipes_DN92705_c1_g2_i1.p1|	Ppollicipes_DN92705_c1_g2_i1.p1|
	0	0	0				1	1	1	2.4	2.4	2.4	46.857	0.0031949	2.279	0	1	Ppollicipes_DN92712_c0_g2_i1.p1|ADC42877.1	Ppollicipes_DN92712_c0_g2_i1.p1|ADC42877.1
	3173800	18513000	11688000				9	9	9	21.6	21.6	21.6	66.191	0	47.378	901100000	34	Ppollicipes_DN92713_c1_g1_i5.p1|XP_018017953.1;Ppollicipes_DN92713_c1_g1_i27.p1|XP_018017953.1;Ppollicipes_DN92713_c1_g1_i16.p1|XP_018017953.1;Ppollicipes_DN92713_c1_g1_i20.p1|XP_018017953.1;Ppollicipes_DN92713_c1_g1_i13.p1|XP_018017922.1;Ppollicipes_DN92713_c1_g1_i22.p1|XP_018017922.1;Ppollicipes_DN92713_c1_g1_i15.p1|KPJ03385.1;Ppollicipes_DN92713_c1_g1_i11.p1|XP_018017953.1;Ppollicipes_DN92713_…	Ppollicipes_DN92713_c1_g1_i5.p1|XP_018017953.1;Ppollicipes_DN92713_c1_g1_i27.p1|XP_018017953.1;Ppollicipes_DN92713_c1_g1_i16.p1|XP_018017953.1;Ppollicipes_DN92713_c1_g1_i20.p1|XP_018017953.1;Ppollicipes_DN92713_c1_g1_i13.p1|XP_018017922.1;Ppollicipes_DN92713_c1_g1_i22.p1|XP_018017922.1;Ppollicipes_DN92713_c1_g1_i15.p1|KPJ03385.1;Ppollicipes_DN92713_c1_g1_i11.p1|XP_018017953.1;Ppollicipes_DN92713_…
	0	1276000	1322100				1	1	1	5.9	5.9	5.9	34.817	0	13.197	41570000	3	Ppollicipes_DN92716_c0_g3_i1.p1|XP_023713102.1	Ppollicipes_DN92716_c0_g3_i1.p1|XP_023713102.1
	28251000	13004000	41797000				3	3	3	12.8	12.8	12.8	16.552	0	6.4759	498310000	11	Ppollicipes_DN92716_c0_g4_i1.p1|AFJ75811.1	Ppollicipes_DN92716_c0_g4_i1.p1|AFJ75811.1
	1463600	0	1192400				1	1	1	3.8	3.8	3.8	41.005	0.00070671	3.2504	34528000	3	Ppollicipes_DN92730_c0_g2_i1.p1|XP_021924966.1	Ppollicipes_DN92730_c0_g2_i1.p1|XP_021924966.1
	0	1076000	1637600				2	2	2	11.8	11.8	11.8	27.469	0	4.5913	29850000	3	Ppollicipes_DN92749_c0_g1_i6.p1|EFX72595.1;Ppollicipes_DN92749_c0_g1_i11.p1|PNF35983.1;Ppollicipes_DN92749_c0_g1_i8.p1|XP_023705266.1;Ppollicipes_DN92749_c0_g1_i19.p1|XP_023705266.1;Ppollicipes_DN92749_c0_g1_i14.p1|PNF35983.1	Ppollicipes_DN92749_c0_g1_i6.p1|EFX72595.1;Ppollicipes_DN92749_c0_g1_i11.p1|PNF35983.1;Ppollicipes_DN92749_c0_g1_i8.p1|XP_023705266.1;Ppollicipes_DN92749_c0_g1_i19.p1|XP_023705266.1;Ppollicipes_DN92749_c0_g1_i14.p1|PNF35983.1
	0	0	9638900				2	2	2	24.5	24.5	24.5	12.065	0	11.193	57833000	2	Ppollicipes_DN92761_c1_g3_i7.p1|XP_023708812.1;Ppollicipes_DN92761_c1_g3_i10.p1|XP_018361812.1;Ppollicipes_DN92761_c1_g3_i1.p1|KYN39001.1	Ppollicipes_DN92761_c1_g3_i7.p1|XP_023708812.1;Ppollicipes_DN92761_c1_g3_i10.p1|XP_018361812.1;Ppollicipes_DN92761_c1_g3_i1.p1|KYN39001.1
	1785500	2322600	2751100				2	2	2	16.7	16.7	16.7	30.826	0	4.7488	130320000	6	Ppollicipes_DN92793_c0_g1_i1.p1|XP_021937600.1;Ppollicipes_DN92793_c0_g1_i2.p1|XP_017771112.1	Ppollicipes_DN92793_c0_g1_i1.p1|XP_021937600.1;Ppollicipes_DN92793_c0_g1_i2.p1|XP_017771112.1
	0	0	835310				1	1	1	3.1	3.1	3.1	50.412	0.00071429	3.3623	17542000	1	Ppollicipes_DN92803_c0_g1_i1.p1|XP_015111892.1	Ppollicipes_DN92803_c0_g1_i1.p1|XP_015111892.1
	0	0	7985300				1	1	1	13.3	13.3	13.3	13.32	0	7.7159	47912000	1	Ppollicipes_DN92809_c0_g1_i1.p3|OXU24128.1	Ppollicipes_DN92809_c0_g1_i1.p3|OXU24128.1
	9283400	38149000	51040000				4	4	4	7.4	7.4	7.4	36.046	0	8.8123	1477100000	24	Ppollicipes_DN92816_c0_g1_i2.p1|XP_016001994.1;Ppollicipes_DN92816_c0_g1_i5.p1|OXA52638.1;Ppollicipes_DN92816_c0_g3_i1.p1|;Ppollicipes_DN92816_c0_g1_i8.p1|OXA52638.1;Ppollicipes_DN92816_c0_g1_i4.p1|XP_016001994.1;Ppollicipes_DN92816_c0_g1_i3.p1|OXA52638.1	Ppollicipes_DN92816_c0_g1_i2.p1|XP_016001994.1;Ppollicipes_DN92816_c0_g1_i5.p1|OXA52638.1;Ppollicipes_DN92816_c0_g3_i1.p1|;Ppollicipes_DN92816_c0_g1_i8.p1|OXA52638.1;Ppollicipes_DN92816_c0_g1_i4.p1|XP_016001994.1;Ppollicipes_DN92816_c0_g1_i3.p1|OXA52638.1
	2915700	0	0				1	1	1	4.9	4.9	4.9	32.349	0	20.677	40819000	1	Ppollicipes_DN92821_c1_g1_i1.p1|XP_017538976.1	Ppollicipes_DN92821_c1_g1_i1.p1|XP_017538976.1
	0	0	2265800				3	3	3	8.6	8.6	8.6	67.298	0	7.1654	79303000	3	Ppollicipes_DN92826_c2_g1_i1.p1|KZS22036.1;Ppollicipes_DN92826_c2_g1_i3.p1|KZS22036.1	Ppollicipes_DN92826_c2_g1_i1.p1|KZS22036.1;Ppollicipes_DN92826_c2_g1_i3.p1|KZS22036.1
	0	669740	1384700				4	4	4	7.2	7.2	7.2	104.72	0	8.6901	119160000	8	Ppollicipes_DN92826_c2_g3_i1.p1|XP_022194730.1	Ppollicipes_DN92826_c2_g3_i1.p1|XP_022194730.1
	712930	0	0				1	1	1	3.7	3.7	3.7	53.533	0.00068259	2.8971	16397000	1	Ppollicipes_DN92829_c0_g1_i8.p1|XP_005182059.2;Ppollicipes_DN92829_c0_g1_i14.p1|XP_005182059.2;Ppollicipes_DN92829_c0_g1_i6.p1|XP_005182059.2;Ppollicipes_DN92829_c0_g1_i15.p1|XP_005182059.2;Ppollicipes_DN92829_c0_g1_i17.p1|XP_005182059.2;Ppollicipes_DN92829_c0_g1_i2.p1|XP_005182059.2	Ppollicipes_DN92829_c0_g1_i8.p1|XP_005182059.2;Ppollicipes_DN92829_c0_g1_i14.p1|XP_005182059.2;Ppollicipes_DN92829_c0_g1_i6.p1|XP_005182059.2;Ppollicipes_DN92829_c0_g1_i15.p1|XP_005182059.2;Ppollicipes_DN92829_c0_g1_i17.p1|XP_005182059.2;Ppollicipes_DN92829_c0_g1_i2.p1|XP_005182059.2
	0	0	0				1	1	1	3.1	3.1	3.1	30.971	0.0050505	2.2035	0	1	Ppollicipes_DN92829_c0_g2_i3.p1|XP_021922896.1;Ppollicipes_DN92829_c0_g2_i8.p1|XP_022099020.1;Ppollicipes_DN92829_c0_g2_i6.p1|XP_022099020.1;Ppollicipes_DN92829_c0_g2_i2.p1|XP_022099020.1;Ppollicipes_DN92829_c0_g2_i10.p1|XP_022099020.1;Ppollicipes_DN92829_c0_g2_i1.p1|XP_022099020.1	Ppollicipes_DN92829_c0_g2_i3.p1|XP_021922896.1;Ppollicipes_DN92829_c0_g2_i8.p1|XP_022099020.1;Ppollicipes_DN92829_c0_g2_i6.p1|XP_022099020.1;Ppollicipes_DN92829_c0_g2_i2.p1|XP_022099020.1;Ppollicipes_DN92829_c0_g2_i10.p1|XP_022099020.1;Ppollicipes_DN92829_c0_g2_i1.p1|XP_022099020.1
	151640	109740	1532200				4	4	4	4.5	4.5	4.5	158.78	0	22.614	148870000	9	Ppollicipes_DN92840_c0_g1_i4.p1|XP_002422551.1;Ppollicipes_DN92840_c0_g1_i6.p1|XP_002422551.1;Ppollicipes_DN92840_c0_g1_i5.p1|XP_002422551.1;Ppollicipes_DN92840_c0_g1_i2.p1|EFX72104.1;Ppollicipes_DN92840_c0_g1_i3.p2|XP_008548705.1;Ppollicipes_DN92840_c0_g1_i7.p1|XP_022208015.1	Ppollicipes_DN92840_c0_g1_i4.p1|XP_002422551.1;Ppollicipes_DN92840_c0_g1_i6.p1|XP_002422551.1;Ppollicipes_DN92840_c0_g1_i5.p1|XP_002422551.1;Ppollicipes_DN92840_c0_g1_i2.p1|EFX72104.1;Ppollicipes_DN92840_c0_g1_i3.p2|XP_008548705.1
	1128600	1552100	1994900				3	3	3	7.9	7.9	7.9	52.493	0	15.246	149620000	12	Ppollicipes_DN92874_c0_g3_i1.p1|XP_021933806.1;Ppollicipes_DN92874_c0_g4_i1.p1|KDR11896.1;Ppollicipes_DN92874_c0_g3_i3.p2|XP_012707116.1	Ppollicipes_DN92874_c0_g3_i1.p1|XP_021933806.1
	0	0	957130				1	1	1	6.5	6.5	6.5	27.362	0.0019789	2.5545	14357000	1	Ppollicipes_DN92885_c0_g1_i7.p1|EKC17379.1;Ppollicipes_DN92885_c0_g1_i5.p1|EKC17379.1;Ppollicipes_DN92885_c0_g1_i2.p1|EKC17379.1;Ppollicipes_DN92885_c0_g1_i3.p1|XP_018018296.1;Ppollicipes_DN92885_c0_g1_i1.p1|XP_018018296.1	Ppollicipes_DN92885_c0_g1_i7.p1|EKC17379.1;Ppollicipes_DN92885_c0_g1_i5.p1|EKC17379.1;Ppollicipes_DN92885_c0_g1_i2.p1|EKC17379.1;Ppollicipes_DN92885_c0_g1_i3.p1|XP_018018296.1;Ppollicipes_DN92885_c0_g1_i1.p1|XP_018018296.1
	14556000	19796000	15314000				10	10	10	6.6	6.6	6.6	163.27	0	84.869	4221600000	33	Ppollicipes_DN92927_c0_g1_i4.p1|XP_015515560.1;Ppollicipes_DN92927_c0_g1_i12.p2|XP_023719916.1;Ppollicipes_DN92927_c0_g1_i2.p1|XP_023719916.1;Ppollicipes_DN92927_c0_g1_i9.p1|XP_015515560.1;Ppollicipes_DN92927_c0_g1_i5.p1|XP_015515560.1;Ppollicipes_DN92927_c0_g1_i11.p1|XP_015515560.1;Ppollicipes_DN92927_c0_g1_i8.p1|XP_015515560.1;Ppollicipes_DN92927_c0_g3_i1.p5|;Ppollicipes_DN92927_c0_g4_i1.p4|;RE…	Ppollicipes_DN92927_c0_g1_i4.p1|XP_015515560.1;Ppollicipes_DN92927_c0_g1_i12.p2|XP_023719916.1;Ppollicipes_DN92927_c0_g1_i2.p1|XP_023719916.1
	871090	0	0				1	1	1	3.1	3.1	3.1	34.255	0.0097502	1.8776	16551000	1	Ppollicipes_DN92938_c0_g1_i1.p1|	Ppollicipes_DN92938_c0_g1_i1.p1|
	0	7427100	0				2	2	2	5.6	5.6	5.6	20.696	0.0019881	2.5803	111410000	2	Ppollicipes_DN92938_c0_g2_i2.p1|	Ppollicipes_DN92938_c0_g2_i2.p1|
	0	0	286890				1	1	1	3.4	3.4	3.4	42.053	0.0013271	2.6054	6598600	1	Ppollicipes_DN92958_c0_g1_i9.p1|AAR13229.1;Ppollicipes_DN92958_c0_g1_i4.p1|AAR13229.1;Ppollicipes_DN92958_c0_g1_i7.p1|AAR13229.1;Ppollicipes_DN92958_c0_g1_i3.p1|AAR13229.1	Ppollicipes_DN92958_c0_g1_i9.p1|AAR13229.1;Ppollicipes_DN92958_c0_g1_i4.p1|AAR13229.1;Ppollicipes_DN92958_c0_g1_i7.p1|AAR13229.1;Ppollicipes_DN92958_c0_g1_i3.p1|AAR13229.1
	0	422910	0				1	1	1	2.7	2.7	2.7	49.034	0	3.5301	9304100	3	Ppollicipes_DN92966_c0_g1_i1.p1|XP_002423740.1;Ppollicipes_DN92966_c0_g1_i2.p1|XP_023712701.1	Ppollicipes_DN92966_c0_g1_i1.p1|XP_002423740.1;Ppollicipes_DN92966_c0_g1_i2.p1|XP_023712701.1
	0	0	2182900				2	2	2	8	8	8	48.861	0	4.4983	45841000	2	Ppollicipes_DN92966_c0_g3_i2.p1|XP_023712701.1;Ppollicipes_DN92966_c0_g3_i1.p2|XP_023712701.1	Ppollicipes_DN92966_c0_g3_i2.p1|XP_023712701.1;Ppollicipes_DN92966_c0_g3_i1.p2|XP_023712701.1
	378730	0	979340				1	1	1	7.6	7.6	7.6	24.473	0.00069784	3.0831	17655000	3	Ppollicipes_DN92985_c0_g1_i6.p3|;Ppollicipes_DN92985_c0_g1_i3.p3|;Ppollicipes_DN92985_c0_g1_i2.p3|;Ppollicipes_DN92985_c0_g1_i8.p1|XP_006823019.1;Ppollicipes_DN92985_c0_g1_i1.p1|XP_023246866.1	Ppollicipes_DN92985_c0_g1_i6.p3|;Ppollicipes_DN92985_c0_g1_i3.p3|;Ppollicipes_DN92985_c0_g1_i2.p3|;Ppollicipes_DN92985_c0_g1_i8.p1|XP_006823019.1;Ppollicipes_DN92985_c0_g1_i1.p1|XP_023246866.1
	4477700	11711000	6276300				5	5	5	33.7	33.7	33.7	30.215	0	18.782	359440000	9	Ppollicipes_DN92985_c0_g1_i4.p1|;Ppollicipes_DN92985_c0_g1_i5.p1|;Ppollicipes_DN92985_c0_g1_i7.p2|	Ppollicipes_DN92985_c0_g1_i4.p1|;Ppollicipes_DN92985_c0_g1_i5.p1|;Ppollicipes_DN92985_c0_g1_i7.p2|
	0	0	5360200				2	2	2	17.4	17.4	17.4	14.048	0	4.8378	32161000	2	Ppollicipes_DN92987_c0_g2_i1.p1|	Ppollicipes_DN92987_c0_g2_i1.p1|
	293420	0	405630				2	2	2	4.2	4.2	4.2	63.24	0.00068776	2.9641	23768000	3	Ppollicipes_DN92990_c2_g1_i2.p2|KZS20808.1;Ppollicipes_DN92990_c2_g1_i1.p1|KZS20808.1	Ppollicipes_DN92990_c2_g1_i2.p2|KZS20808.1;Ppollicipes_DN92990_c2_g1_i1.p1|KZS20808.1
	286860000	477590016	375500000				24	24	22	44.1	44.1	41.3	65.079	0	323.31	27359000000	184	Ppollicipes_DN93000_c0_g1_i1.p1|KDR23766.1;Ppollicipes_DN93000_c0_g1_i4.p1|KDR23766.1;Ppollicipes_DN93000_c0_g1_i7.p1|XP_018330743.1;Ppollicipes_DN93000_c0_g1_i6.p1|XP_018330743.1;Ppollicipes_DN93000_c0_g4_i1.p2|CAG03826.1;Ppollicipes_DN93000_c0_g4_i2.p2|KDR23766.1	Ppollicipes_DN93000_c0_g1_i1.p1|KDR23766.1;Ppollicipes_DN93000_c0_g1_i4.p1|KDR23766.1
	614990	0	1294500				4	4	4	13.6	13.6	13.6	34.082	0	7.324	34370000	6	Ppollicipes_DN93001_c4_g1_i6.p1|XP_023712797.1;Ppollicipes_DN93001_c4_g1_i2.p1|XP_023712797.1;Ppollicipes_DN93001_c4_g1_i5.p1|XP_023712797.1;Ppollicipes_DN93001_c4_g1_i7.p1|XP_023712797.1	Ppollicipes_DN93001_c4_g1_i6.p1|XP_023712797.1;Ppollicipes_DN93001_c4_g1_i2.p1|XP_023712797.1;Ppollicipes_DN93001_c4_g1_i5.p1|XP_023712797.1;Ppollicipes_DN93001_c4_g1_i7.p1|XP_023712797.1
	12281000	325560000	264800000				7	7	7	20.4	20.4	20.4	20.749	0	174.18	1807900000	36	Ppollicipes_DN93002_c0_g2_i1.p2|;Ppollicipes_DN93002_c0_g2_i2.p1|	Ppollicipes_DN93002_c0_g2_i1.p2|;Ppollicipes_DN93002_c0_g2_i2.p1|
	7872300	3902500	10930000				3	1	1	38.2	15.7	15.7	11.395	0	29.678	113520000	7	Ppollicipes_DN93024_c1_g1_i3.p2|	Ppollicipes_DN93024_c1_g1_i3.p2|
	0	24133000	16058000				4	2	2	41.9	17.2	17.2	10.174	0.00070822	3.2653	241140000	5	Ppollicipes_DN93024_c1_g1_i6.p2|;Ppollicipes_DN93024_c1_g1_i1.p1|BAR45601.1	Ppollicipes_DN93024_c1_g1_i6.p2|
	11443000	0	21526000				9	2	2	26.9	2.9	2.9	44.239	0	6.9228	494530000	5	Ppollicipes_DN93034_c0_g1_i1.p1|KZS20079.1	Ppollicipes_DN93034_c0_g1_i1.p1|KZS20079.1
	78402000	280870016	214230000				17	16	9	31.8	30.7	15.4	70.761	0	112.29	13764000000	104	Ppollicipes_DN93034_c0_g1_i3.p1|XP_011685083.1;Ppollicipes_DN93034_c0_g1_i4.p1|XP_018017725.1;Ppollicipes_DN93034_c0_g1_i2.p1|KYB27637.1	Ppollicipes_DN93034_c0_g1_i3.p1|XP_011685083.1;Ppollicipes_DN93034_c0_g1_i4.p1|XP_018017725.1
	0	2457800	4968300				1	1	1	5	5	5	37.241	0	17.76	59409000	2	Ppollicipes_DN93035_c0_g1_i3.p1|EFX81404.1	Ppollicipes_DN93035_c0_g1_i3.p1|EFX81404.1
	0	1848400	14218000				7	7	7	23.7	23.7	23.7	58.637	0	71.113	433790000	19	Ppollicipes_DN93040_c0_g2_i3.p1|XP_022911466.1;Ppollicipes_DN93040_c0_g2_i2.p1|XP_022911466.1;Ppollicipes_DN28790_c0_g1_i1.p2|XP_001956907.1	Ppollicipes_DN93040_c0_g2_i3.p1|XP_022911466.1;Ppollicipes_DN93040_c0_g2_i2.p1|XP_022911466.1
	360910016	205310000	253440000				22	22	17	42.2	42.2	32.7	57.536	0	223.61	21311000000	183	Ppollicipes_DN93065_c0_g1_i4.p1|XP_023708514.1;Ppollicipes_DN93065_c0_g1_i2.p1|XP_023708515.1;Ppollicipes_DN93065_c0_g1_i6.p1|XP_023708515.1;Ppollicipes_DN93065_c0_g1_i5.p1|XP_023708515.1;Ppollicipes_DN93065_c0_g1_i3.p1|XP_022212245.1;Ppollicipes_DN93065_c0_g1_i1.p1|XP_022178273.1;Ppollicipes_DN93065_c0_g1_i8.p1|XP_022178273.1	Ppollicipes_DN93065_c0_g1_i4.p1|XP_023708514.1;Ppollicipes_DN93065_c0_g1_i2.p1|XP_023708515.1;Ppollicipes_DN93065_c0_g1_i6.p1|XP_023708515.1;Ppollicipes_DN93065_c0_g1_i5.p1|XP_023708515.1;Ppollicipes_DN93065_c0_g1_i3.p1|XP_022212245.1;Ppollicipes_DN93065_c0_g1_i1.p1|XP_022178273.1
	45288000	68029000	130840000				9	4	4	81.3	37.4	37.4	13.86	0	180.98	1709100000	35	Ppollicipes_DN93065_c0_g1_i7.p2|NP_001261976.1	Ppollicipes_DN93065_c0_g1_i7.p2|NP_001261976.1
	0	0	888560				1	1	1	14.8	14.8	14.8	13.716	0	4.1455	6219900	1	Ppollicipes_DN93069_c1_g1_i10.p1|XP_022247446.1;Ppollicipes_DN93069_c1_g1_i8.p1|XP_015600646.1;Ppollicipes_DN93069_c1_g1_i5.p1|XP_022247446.1;Ppollicipes_DN93069_c1_g1_i11.p1|XP_022247446.1;Ppollicipes_DN93069_c1_g1_i3.p1|XP_022247446.1	Ppollicipes_DN93069_c1_g1_i10.p1|XP_022247446.1;Ppollicipes_DN93069_c1_g1_i8.p1|XP_015600646.1;Ppollicipes_DN93069_c1_g1_i5.p1|XP_022247446.1;Ppollicipes_DN93069_c1_g1_i11.p1|XP_022247446.1;Ppollicipes_DN93069_c1_g1_i3.p1|XP_022247446.1
	0	1041200	508850				3	3	3	5.5	5.5	5.5	82.422	0	6.3131	49603000	4	Ppollicipes_DN93080_c0_g1_i6.p1|EFX72099.1;Ppollicipes_DN93080_c0_g1_i16.p1|EFX72099.1;Ppollicipes_DN93080_c0_g1_i12.p1|EFX72099.1;Ppollicipes_DN93080_c0_g1_i2.p1|XP_021928760.1;Ppollicipes_DN93080_c0_g1_i14.p1|XP_021928760.1;Ppollicipes_DN93080_c0_g1_i13.p1|XP_021928760.1;Ppollicipes_DN93080_c0_g1_i9.p1|EFX72099.1;Ppollicipes_DN93080_c0_g1_i10.p1|EFX72099.1;Ppollicipes_DN93080_c0_g1_i8.p1|EFX720…	Ppollicipes_DN93080_c0_g1_i6.p1|EFX72099.1;Ppollicipes_DN93080_c0_g1_i16.p1|EFX72099.1;Ppollicipes_DN93080_c0_g1_i12.p1|EFX72099.1;Ppollicipes_DN93080_c0_g1_i2.p1|XP_021928760.1;Ppollicipes_DN93080_c0_g1_i14.p1|XP_021928760.1;Ppollicipes_DN93080_c0_g1_i13.p1|XP_021928760.1;Ppollicipes_DN93080_c0_g1_i9.p1|EFX72099.1;Ppollicipes_DN93080_c0_g1_i10.p1|EFX72099.1;Ppollicipes_DN93080_c0_g1_i8.p1|EFX720…
	2161000	13492000	20008000				5	5	4	32.7	32.7	27.2	22.482	0	54.475	499250000	21	Ppollicipes_DN93087_c0_g1_i15.p1|XP_021917424.1;Ppollicipes_DN93087_c0_g1_i10.p2|XP_021917424.1	Ppollicipes_DN93087_c0_g1_i15.p1|XP_021917424.1;Ppollicipes_DN93087_c0_g1_i10.p2|XP_021917424.1
	3416100	5423400	9600500				18	18	18	27.4	27.4	27.4	100.99	0	69.764	940440000	47	Ppollicipes_DN93098_c0_g1_i1.p1|ELU03765.1;Ppollicipes_DN93098_c0_g1_i4.p1|ELU03765.1;Ppollicipes_DN93098_c0_g1_i6.p1|XP_018013306.1;Ppollicipes_DN93098_c0_g1_i5.p1|ELU03765.1;Ppollicipes_DN93098_c0_g1_i8.p1|ELU03765.1;Ppollicipes_DN93098_c0_g1_i2.p1|XP_018013306.1;Ppollicipes_DN93098_c0_g1_i7.p1|XP_018013306.1;Ppollicipes_DN120572_c0_g1_i1.p1|XP_002019868.1;Ppollicipes_DN103036_c0_g1_i1.p2|ELU03…	Ppollicipes_DN93098_c0_g1_i1.p1|ELU03765.1;Ppollicipes_DN93098_c0_g1_i4.p1|ELU03765.1;Ppollicipes_DN93098_c0_g1_i6.p1|XP_018013306.1;Ppollicipes_DN93098_c0_g1_i5.p1|ELU03765.1;Ppollicipes_DN93098_c0_g1_i8.p1|ELU03765.1;Ppollicipes_DN93098_c0_g1_i2.p1|XP_018013306.1;Ppollicipes_DN93098_c0_g1_i7.p1|XP_018013306.1
	7306300	6897200	13344000				3	3	3	26.7	26.7	26.7	19.571	0	13.509	220380000	7	Ppollicipes_DN93128_c0_g3_i2.p1|ADK56158.1;Ppollicipes_DN93128_c0_g3_i1.p1|ADK56158.1	Ppollicipes_DN93128_c0_g3_i2.p1|ADK56158.1;Ppollicipes_DN93128_c0_g3_i1.p1|ADK56158.1
	0	514420	1196000				2	2	2	6	6	6	54.088	0	8.614	34209000	3	Ppollicipes_DN93139_c0_g1_i3.p1|XP_015836828.1;Ppollicipes_DN93139_c0_g1_i2.p1|XP_008195413.1	Ppollicipes_DN93139_c0_g1_i3.p1|XP_015836828.1;Ppollicipes_DN93139_c0_g1_i2.p1|XP_008195413.1
	28088000	79032000	164520000				13	13	13	45.7	45.7	45.7	34.432	0	75.244	3259600000	51	Ppollicipes_DN93140_c1_g2_i2.p1|XP_023241200.1;Ppollicipes_DN93140_c1_g4_i1.p2|ACD65156.1	Ppollicipes_DN93140_c1_g2_i2.p1|XP_023241200.1
	5069400	14913000	9577700				9	8	8	9.7	8.8	8.8	88.866	0	18.91	1182400000	52	Ppollicipes_DN93156_c0_g1_i1.p1|XP_023723602.1;Ppollicipes_DN93156_c0_g1_i4.p1|KZS11044.1;Ppollicipes_DN93156_c0_g1_i3.p1|KZS11044.1;Ppollicipes_DN93156_c0_g1_i7.p2|XP_023723602.1;Ppollicipes_DN93156_c0_g1_i6.p2|XP_023723602.1;Ppollicipes_DN93156_c0_g1_i8.p2|XP_023723602.1;Ppollicipes_DN93156_c0_g2_i1.p2|XP_018332447.1;Ppollicipes_DN93156_c0_g2_i2.p2|XP_018332447.1	Ppollicipes_DN93156_c0_g1_i1.p1|XP_023723602.1;Ppollicipes_DN93156_c0_g1_i4.p1|KZS11044.1;Ppollicipes_DN93156_c0_g1_i3.p1|KZS11044.1;Ppollicipes_DN93156_c0_g1_i7.p2|XP_023723602.1
	32414000	134340000	131070000				27	27	22	65.7	65.7	52.4	41.715	0	184.65	7445500000	121	Ppollicipes_DN93180_c1_g2_i1.p1|BAC66140.1;Ppollicipes_DN93180_c1_g2_i4.p1|BAC66140.1;Ppollicipes_DN93180_c1_g2_i3.p1|BAC66140.1;Ppollicipes_DN93180_c1_g2_i2.p2|BAC66140.1	Ppollicipes_DN93180_c1_g2_i1.p1|BAC66140.1;Ppollicipes_DN93180_c1_g2_i4.p1|BAC66140.1
	5053000	2735000	4338800				6	6	6	22	22	22	43.417	0	60.013	254660000	18	Ppollicipes_DN93189_c1_g1_i5.p1|KZS09437.1;Ppollicipes_DN93189_c1_g1_i1.p1|KZS09437.1;Ppollicipes_DN93189_c1_g1_i4.p1|KZS09437.1;Ppollicipes_DN93189_c1_g1_i2.p1|KZS09437.1;Ppollicipes_DN93189_c1_g1_i3.p1|KZS09437.1;Ppollicipes_DN93189_c1_g1_i6.p1|EFX71180.1	Ppollicipes_DN93189_c1_g1_i5.p1|KZS09437.1;Ppollicipes_DN93189_c1_g1_i1.p1|KZS09437.1;Ppollicipes_DN93189_c1_g1_i4.p1|KZS09437.1;Ppollicipes_DN93189_c1_g1_i2.p1|KZS09437.1
	13063000	24590000	42315000				4	4	4	29.5	29.5	29.5	18.006	0	8.576	719720000	10	Ppollicipes_DN93209_c1_g1_i7.p1|XP_019761754.1;Ppollicipes_DN93209_c1_g1_i6.p1|XP_019761754.1;Ppollicipes_DN93209_c1_g1_i5.p1|XP_019761754.1;Ppollicipes_DN93209_c1_g1_i2.p1|XP_019761754.1	Ppollicipes_DN93209_c1_g1_i7.p1|XP_019761754.1;Ppollicipes_DN93209_c1_g1_i6.p1|XP_019761754.1;Ppollicipes_DN93209_c1_g1_i5.p1|XP_019761754.1;Ppollicipes_DN93209_c1_g1_i2.p1|XP_019761754.1
	15501000	34360000	27077000				2	2	2	22.9	22.9	22.9	11.716	0	36.046	538560000	11	Ppollicipes_DN93217_c0_g2_i3.p1|KFM77751.1;Ppollicipes_DN93217_c0_g2_i4.p1|KFM77751.1;Ppollicipes_DN93217_c0_g2_i1.p1|KFM77751.1	Ppollicipes_DN93217_c0_g2_i3.p1|KFM77751.1;Ppollicipes_DN93217_c0_g2_i4.p1|KFM77751.1;Ppollicipes_DN93217_c0_g2_i1.p1|KFM77751.1
	1350500	0	2405800				2	2	2	9.7	9.7	9.7	32.144	0	15.555	56344000	3	Ppollicipes_DN93218_c0_g1_i9.p1|XP_017784034.1;Ppollicipes_DN93218_c0_g1_i2.p1|XP_017784034.1;Ppollicipes_DN93218_c0_g1_i3.p1|XP_017784034.1;Ppollicipes_DN93218_c0_g1_i7.p1|XP_017784032.1;Ppollicipes_DN93218_c0_g1_i4.p1|XP_017784034.1;Ppollicipes_DN93218_c0_g1_i11.p1|XP_017784032.1	Ppollicipes_DN93218_c0_g1_i9.p1|XP_017784034.1;Ppollicipes_DN93218_c0_g1_i2.p1|XP_017784034.1;Ppollicipes_DN93218_c0_g1_i3.p1|XP_017784034.1;Ppollicipes_DN93218_c0_g1_i7.p1|XP_017784032.1;Ppollicipes_DN93218_c0_g1_i4.p1|XP_017784034.1;Ppollicipes_DN93218_c0_g1_i11.p1|XP_017784032.1
	0	0	0				1	1	1	8.8	8.8	8.8	22.756	0.0019711	2.5212	0	1	Ppollicipes_DN93226_c1_g1_i6.p1|;Ppollicipes_DN93226_c1_g1_i4.p2|XP_018023214.1;Ppollicipes_DN93226_c1_g1_i12.p1|XP_021934056.1;Ppollicipes_DN93226_c1_g1_i8.p1|PNF16782.1	Ppollicipes_DN93226_c1_g1_i6.p1|;Ppollicipes_DN93226_c1_g1_i4.p2|XP_018023214.1;Ppollicipes_DN93226_c1_g1_i12.p1|XP_021934056.1;Ppollicipes_DN93226_c1_g1_i8.p1|PNF16782.1
	0	0	4012400				2	2	2	20	20	20	13.764	0	6.4668	24074000	2	Ppollicipes_DN93232_c1_g2_i6.p1|XP_002593153.1;Ppollicipes_DN93232_c1_g2_i1.p1|XP_014601102.1;Ppollicipes_DN93232_c1_g2_i2.p1|XP_012262540.1;Ppollicipes_DN93232_c1_g2_i5.p1|XP_012262540.1	Ppollicipes_DN93232_c1_g2_i6.p1|XP_002593153.1;Ppollicipes_DN93232_c1_g2_i1.p1|XP_014601102.1;Ppollicipes_DN93232_c1_g2_i2.p1|XP_012262540.1;Ppollicipes_DN93232_c1_g2_i5.p1|XP_012262540.1
	4037700	10286000	14033000				15	15	15	15.6	15.6	15.6	126.24	0	106.13	1446200000	49	Ppollicipes_DN93234_c0_g1_i4.p1|XP_023227596.1;Ppollicipes_DN93234_c0_g1_i6.p1|XP_023227596.1;Ppollicipes_DN93234_c0_g1_i11.p1|XP_018402404.1;Ppollicipes_DN93234_c0_g1_i5.p1|XP_018402404.1;Ppollicipes_DN93234_c0_g1_i9.p1|XP_013775306.1;Ppollicipes_DN93234_c0_g1_i8.p1|XP_012163945.1	Ppollicipes_DN93234_c0_g1_i4.p1|XP_023227596.1;Ppollicipes_DN93234_c0_g1_i6.p1|XP_023227596.1;Ppollicipes_DN93234_c0_g1_i11.p1|XP_018402404.1;Ppollicipes_DN93234_c0_g1_i5.p1|XP_018402404.1;Ppollicipes_DN93234_c0_g1_i9.p1|XP_013775306.1
	34721000	63218000	114030000				7	7	7	26.4	26.4	26.4	25.633	0	31.934	1695700000	37	Ppollicipes_DN93238_c0_g1_i4.p2|XP_017779834.1;Ppollicipes_DN93238_c0_g1_i3.p3|XP_022192616.1;Ppollicipes_DN93238_c0_g1_i6.p2|XP_001640327.1;Ppollicipes_DN93238_c0_g1_i5.p2|XP_001640327.1	Ppollicipes_DN93238_c0_g1_i4.p2|XP_017779834.1;Ppollicipes_DN93238_c0_g1_i3.p3|XP_022192616.1
	656230	1488500	3142800				5	5	5	16.2	16.2	16.2	41.132	0	17.467	121610000	9	Ppollicipes_DN93239_c0_g1_i2.p1|AHC06147.1;Ppollicipes_DN93239_c0_g1_i1.p1|AHC06147.1;Ppollicipes_DN93239_c0_g1_i3.p1|XP_005177806.1	Ppollicipes_DN93239_c0_g1_i2.p1|AHC06147.1;Ppollicipes_DN93239_c0_g1_i1.p1|AHC06147.1
	7544700	7278500	9974100				4	4	4	24.9	24.9	24.9	21.327	0	13.581	247970000	7	Ppollicipes_DN93241_c0_g1_i9.p1|XP_023215636.1;Ppollicipes_DN93241_c0_g1_i4.p1|XP_023215636.1;Ppollicipes_DN93241_c0_g1_i10.p1|ACO10990.1;Ppollicipes_DN93241_c0_g1_i3.p1|ACO10990.1;Ppollicipes_DN93241_c0_g1_i1.p1|ACO10990.1;Ppollicipes_DN93241_c0_g1_i6.p1|XP_023340310.1	Ppollicipes_DN93241_c0_g1_i9.p1|XP_023215636.1;Ppollicipes_DN93241_c0_g1_i4.p1|XP_023215636.1;Ppollicipes_DN93241_c0_g1_i10.p1|ACO10990.1;Ppollicipes_DN93241_c0_g1_i3.p1|ACO10990.1;Ppollicipes_DN93241_c0_g1_i1.p1|ACO10990.1;Ppollicipes_DN93241_c0_g1_i6.p1|XP_023340310.1
	0	2129200	2964700				2	2	2	10.6	10.6	10.6	28.493	0	5.7654	71314000	3	Ppollicipes_DN93252_c0_g1_i6.p1|XP_013771663.1;Ppollicipes_DN93252_c0_g1_i3.p1|XP_013771663.1;Ppollicipes_DN93252_c0_g1_i7.p1|XP_013771671.1;Ppollicipes_DN93252_c0_g1_i4.p1|XP_013771671.1;Ppollicipes_DN93252_c0_g1_i5.p1|XP_022238371.1;Ppollicipes_DN93252_c0_g1_i10.p1|KDR06553.1;Ppollicipes_DN93252_c0_g1_i11.p1|XP_021941373.1;Ppollicipes_DN93252_c0_g1_i8.p1|XP_021941373.1	Ppollicipes_DN93252_c0_g1_i6.p1|XP_013771663.1;Ppollicipes_DN93252_c0_g1_i3.p1|XP_013771663.1;Ppollicipes_DN93252_c0_g1_i7.p1|XP_013771671.1;Ppollicipes_DN93252_c0_g1_i4.p1|XP_013771671.1;Ppollicipes_DN93252_c0_g1_i5.p1|XP_022238371.1;Ppollicipes_DN93252_c0_g1_i10.p1|KDR06553.1;Ppollicipes_DN93252_c0_g1_i11.p1|XP_021941373.1;Ppollicipes_DN93252_c0_g1_i8.p1|XP_021941373.1
	0	0	518220				1	1	1	2.2	2.2	2.2	95.689	0.00068213	2.8682	19174000	1	Ppollicipes_DN93255_c3_g1_i4.p1|XP_973673.1;Ppollicipes_DN93255_c3_g1_i2.p1|XP_973673.1	Ppollicipes_DN93255_c3_g1_i4.p1|XP_973673.1;Ppollicipes_DN93255_c3_g1_i2.p1|XP_973673.1
	4897400	3096900	2621100				4	4	4	36.3	36.3	36.3	18.372	0	12.256	127380000	8	Ppollicipes_DN93256_c0_g1_i4.p1|XP_015125974.1;Ppollicipes_DN93256_c0_g1_i3.p1|PNF28607.1;Ppollicipes_DN93256_c0_g1_i2.p1|XP_002425831.1	Ppollicipes_DN93256_c0_g1_i4.p1|XP_015125974.1
	30649000	38886000	27452000				3	3	3	42.5	42.5	42.5	11.651	0	91.144	484930000	17	Ppollicipes_DN93256_c0_g6_i1.p1|	Ppollicipes_DN93256_c0_g6_i1.p1|
	0	836130	1654700				3	3	3	13.6	13.6	13.6	38.644	0	10.337	47326000	5	Ppollicipes_DN93275_c0_g1_i1.p1|ALS04466.1	Ppollicipes_DN93275_c0_g1_i1.p1|ALS04466.1
	4434000	5063600	11709000				2	2	2	16.7	16.7	16.7	15.823	0.00070522	3.2194	127240000	5	Ppollicipes_DN93287_c0_g2_i4.p1|XP_023329758.1;Ppollicipes_DN93287_c0_g2_i3.p1|XP_023329758.1;Ppollicipes_DN93287_c0_g2_i6.p1|XP_023329758.1;Ppollicipes_DN93287_c0_g2_i5.p1|XP_023329758.1;Ppollicipes_DN93287_c0_g2_i1.p1|XP_023329758.1	Ppollicipes_DN93287_c0_g2_i4.p1|XP_023329758.1;Ppollicipes_DN93287_c0_g2_i3.p1|XP_023329758.1;Ppollicipes_DN93287_c0_g2_i6.p1|XP_023329758.1;Ppollicipes_DN93287_c0_g2_i5.p1|XP_023329758.1;Ppollicipes_DN93287_c0_g2_i1.p1|XP_023329758.1
	1800400	6939700	3842000				2	2	2	12.6	12.6	12.6	18.132	0	11.233	113240000	8	Ppollicipes_DN93289_c0_g1_i2.p2|XP_019551262.1;Ppollicipes_DN93289_c0_g1_i4.p1|XP_019551262.1;Ppollicipes_DN93289_c0_g1_i8.p6|XP_019551262.1;Ppollicipes_DN93289_c0_g1_i11.p6|XP_019551262.1;Ppollicipes_DN93289_c0_g1_i10.p3|XP_019551262.1;Ppollicipes_DN93289_c0_g1_i9.p1|XP_019551262.1;Ppollicipes_DN93289_c0_g1_i1.p1|XP_019551262.1	Ppollicipes_DN93289_c0_g1_i2.p2|XP_019551262.1;Ppollicipes_DN93289_c0_g1_i4.p1|XP_019551262.1;Ppollicipes_DN93289_c0_g1_i8.p6|XP_019551262.1;Ppollicipes_DN93289_c0_g1_i11.p6|XP_019551262.1;Ppollicipes_DN93289_c0_g1_i10.p3|XP_019551262.1;Ppollicipes_DN93289_c0_g1_i9.p1|XP_019551262.1;Ppollicipes_DN93289_c0_g1_i1.p1|XP_019551262.1
	993110016	5008300032	3419500032				5	5	5	32.1	32.1	32.1	18.021	0	102.59	37684000000	108	Ppollicipes_DN93295_c0_g1_i13.p1|XP_002016584.1;Ppollicipes_DN93295_c0_g1_i9.p1|ABE73307.1	Ppollicipes_DN93295_c0_g1_i13.p1|XP_002016584.1
	5427800	9276000	17621000				15	15	15	31.8	31.8	31.8	59.474	0	48.978	1066700000	36	Ppollicipes_DN93296_c0_g1_i6.p1|EFX75422.1;Ppollicipes_DN93296_c0_g1_i7.p1|XP_013417679.1;Ppollicipes_DN93296_c0_g1_i1.p1|PSN48230.1;Ppollicipes_DN93296_c0_g1_i5.p1|XP_013140563.1;Ppollicipes_DN93296_c0_g1_i2.p1|PSN48230.1	Ppollicipes_DN93296_c0_g1_i6.p1|EFX75422.1
	494670	0	2444500				2	2	2	4.2	4.2	4.2	62.066	0	3.9359	73479000	3	Ppollicipes_DN93304_c6_g1_i5.p1|XP_018016621.1;Ppollicipes_DN93304_c6_g1_i4.p1|XP_018016621.1;Ppollicipes_DN93304_c6_g1_i7.p1|XP_018016621.1;Ppollicipes_DN93304_c6_g1_i1.p1|XP_018016621.1;Ppollicipes_DN93304_c6_g1_i2.p1|XP_015519174.1	Ppollicipes_DN93304_c6_g1_i5.p1|XP_018016621.1;Ppollicipes_DN93304_c6_g1_i4.p1|XP_018016621.1;Ppollicipes_DN93304_c6_g1_i7.p1|XP_018016621.1;Ppollicipes_DN93304_c6_g1_i1.p1|XP_018016621.1;Ppollicipes_DN93304_c6_g1_i2.p1|XP_015519174.1
	120270000	202840000	265840000				32	32	31	69.9	69.9	69.9	35.43	0	317.29	12957000000	172	Ppollicipes_DN93322_c0_g1_i6.p1|XP_021949630.1;Ppollicipes_DN93322_c0_g1_i8.p1|XP_021949630.1;Ppollicipes_DN93322_c0_g1_i2.p1|XP_021949630.1;Ppollicipes_DN93322_c0_g1_i7.p1|XP_021949630.1;Ppollicipes_DN83352_c2_g1_i1.p1|XP_021949630.1	Ppollicipes_DN93322_c0_g1_i6.p1|XP_021949630.1;Ppollicipes_DN93322_c0_g1_i8.p1|XP_021949630.1;Ppollicipes_DN93322_c0_g1_i2.p1|XP_021949630.1;Ppollicipes_DN93322_c0_g1_i7.p1|XP_021949630.1
	47610000	31906000	31672000				6	6	4	31.4	31.4	22.9	15.815	0	35.517	1111900000	18	Ppollicipes_DN93340_c0_g1_i7.p1|;Ppollicipes_DN93340_c0_g1_i9.p2|;Ppollicipes_DN93340_c0_g2_i2.p1|	Ppollicipes_DN93340_c0_g1_i7.p1|;Ppollicipes_DN93340_c0_g1_i9.p2|;Ppollicipes_DN93340_c0_g2_i2.p1|
	0	0	0				1	1	1	3	3	3	41.638	0.0032362	2.3764	0	1	Ppollicipes_DN93349_c0_g5_i1.p1|OQV17344.1	Ppollicipes_DN93349_c0_g5_i1.p1|OQV17344.1
	0	0	3566700				2	2	2	14.8	14.8	14.8	16.9	0	6.6221	32101000	2	Ppollicipes_DN93357_c1_g1_i5.p2|;Ppollicipes_DN93357_c1_g1_i3.p2|;Ppollicipes_DN93357_c1_g1_i6.p2|XP_012254439.1;Ppollicipes_DN93357_c1_g1_i4.p2|XP_012254439.1;Ppollicipes_DN93357_c1_g1_i2.p2|XP_012254439.1;Ppollicipes_DN93357_c1_g1_i1.p2|XP_012254439.1	Ppollicipes_DN93357_c1_g1_i5.p2|;Ppollicipes_DN93357_c1_g1_i3.p2|;Ppollicipes_DN93357_c1_g1_i6.p2|XP_012254439.1;Ppollicipes_DN93357_c1_g1_i4.p2|XP_012254439.1;Ppollicipes_DN93357_c1_g1_i2.p2|XP_012254439.1;Ppollicipes_DN93357_c1_g1_i1.p2|XP_012254439.1
	0	0	9540900				2	2	2	32.2	32.2	32.2	14.941	0	15.87	66787000	2	Ppollicipes_DN93357_c2_g3_i2.p1|EAT41299.1;Ppollicipes_DN93357_c2_g3_i1.p2|	Ppollicipes_DN93357_c2_g3_i2.p1|EAT41299.1;Ppollicipes_DN93357_c2_g3_i1.p2|
	7052300	2443800	2553700				2	2	2	4.3	4.3	4.3	83.867	0	25.905	554290000	9	Ppollicipes_DN93372_c0_g2_i4.p1|XP_014607514.1;Ppollicipes_DN93372_c0_g2_i3.p1|XP_014607514.1;Ppollicipes_DN93372_c0_g7_i1.p2|;Ppollicipes_DN93372_c0_g2_i11.p3|XP_001948853.2;Ppollicipes_DN93372_c0_g2_i2.p1|;Ppollicipes_DN93372_c0_g2_i10.p1|;Ppollicipes_DN93372_c0_g2_i12.p1|	Ppollicipes_DN93372_c0_g2_i4.p1|XP_014607514.1;Ppollicipes_DN93372_c0_g2_i3.p1|XP_014607514.1;Ppollicipes_DN93372_c0_g7_i1.p2|;Ppollicipes_DN93372_c0_g2_i11.p3|XP_001948853.2;Ppollicipes_DN93372_c0_g2_i2.p1|;Ppollicipes_DN93372_c0_g2_i10.p1|;Ppollicipes_DN93372_c0_g2_i12.p1|
	34649000	10360000	4318200				4	4	4	5	5	5	97.091	0	50.399	2614400000	17	Ppollicipes_DN93372_c0_g2_i5.p1|XP_023718860.1;Ppollicipes_DN93372_c0_g2_i9.p1|;Ppollicipes_DN93372_c0_g2_i8.p1|XP_012144471.1;Ppollicipes_DN7998_c0_g1_i1.p2|;Ppollicipes_DN93372_c0_g2_i6.p3|XP_023718860.1;Ppollicipes_DN93372_c0_g2_i16.p3|XP_023718860.1;Ppollicipes_DN93372_c0_g2_i13.p1|XP_023718860.1;Ppollicipes_DN93372_c0_g2_i19.p1|;Ppollicipes_DN93372_c0_g2_i18.p1|XP_023718860.1	Ppollicipes_DN93372_c0_g2_i5.p1|XP_023718860.1;Ppollicipes_DN93372_c0_g2_i9.p1|;Ppollicipes_DN93372_c0_g2_i8.p1|XP_012144471.1;Ppollicipes_DN7998_c0_g1_i1.p2|
	0	0	622690				1	1	1	2	2	2	45.695	0.0080148	1.9781	15567000	4	Ppollicipes_DN93382_c1_g2_i3.p1|XP_968460.1;Ppollicipes_DN93382_c1_g2_i1.p1|XP_968460.1;Ppollicipes_DN93382_c1_g2_i4.p1|XP_968460.1	Ppollicipes_DN93382_c1_g2_i3.p1|XP_968460.1;Ppollicipes_DN93382_c1_g2_i1.p1|XP_968460.1;Ppollicipes_DN93382_c1_g2_i4.p1|XP_968460.1
	0	0	1827300				1	1	1	7.4	7.4	7.4	17.853	0.0091799	1.9195	18273000	1	Ppollicipes_DN93382_c1_g3_i1.p1|XP_013391151.1;Ppollicipes_DN93382_c1_g3_i2.p1|XP_968460.1	Ppollicipes_DN93382_c1_g3_i1.p1|XP_013391151.1;Ppollicipes_DN93382_c1_g3_i2.p1|XP_968460.1
	0	869710	1955300				2	2	2	10.4	10.4	10.4	42.863	0	9.161	50851000	5	Ppollicipes_DN93386_c0_g1_i2.p1|XP_975464.2;Ppollicipes_DN93386_c0_g1_i1.p1|XP_975464.2	Ppollicipes_DN93386_c0_g1_i2.p1|XP_975464.2;Ppollicipes_DN93386_c0_g1_i1.p1|XP_975464.2
	209240000	415660000	432790016				36	36	35	58.3	58.3	57.4	84.907	0	323.31	41249000000	397	Ppollicipes_DN93410_c0_g1_i1.p1|PNF14538.1;Ppollicipes_DN93410_c0_g1_i5.p1|PNF14538.1;Ppollicipes_DN93410_c0_g1_i7.p1|PNF14538.1;Ppollicipes_DN93410_c0_g1_i6.p1|PNF14538.1;Ppollicipes_DN93410_c0_g1_i3.p1|EFX90085.1;Ppollicipes_DN93410_c0_g1_i8.p1|EFX90085.1;Ppollicipes_DN93410_c0_g1_i4.p2|XP_022918995.1	Ppollicipes_DN93410_c0_g1_i1.p1|PNF14538.1;Ppollicipes_DN93410_c0_g1_i5.p1|PNF14538.1;Ppollicipes_DN93410_c0_g1_i7.p1|PNF14538.1;Ppollicipes_DN93410_c0_g1_i6.p1|PNF14538.1
	10697000	0	14572000				5	5	5	41.3	41.3	41.3	14.902	0	10.157	202150000	8	Ppollicipes_DN93421_c0_g1_i1.p1|XP_006209224.1	Ppollicipes_DN93421_c0_g1_i1.p1|XP_006209224.1
	3037900	2046400	5016300				4	4	4	17.4	17.4	17.4	42.643	0	13.715	212110000	10	Ppollicipes_DN93421_c1_g2_i5.p1|XP_022809091.1;Ppollicipes_DN93421_c1_g2_i2.p1|XP_015513328.1;Ppollicipes_DN93421_c1_g2_i3.p1|XP_002936654.1	Ppollicipes_DN93421_c1_g2_i5.p1|XP_022809091.1;Ppollicipes_DN93421_c1_g2_i2.p1|XP_015513328.1;Ppollicipes_DN93421_c1_g2_i3.p1|XP_002936654.1
	3033900	0	12473000				3	3	3	16.1	16.1	16.1	21.1	0.00070922	3.2868	170580000	4	Ppollicipes_DN93430_c0_g3_i1.p1|AGG22607.1;Ppollicipes_DN93430_c0_g4_i1.p1|AFY10818.1	Ppollicipes_DN93430_c0_g3_i1.p1|AGG22607.1
	5913100	7019600	14616000				15	3	3	35.4	9	9	51.685	0	16.257	633620000	15	Ppollicipes_DN93447_c0_g1_i1.p1|XP_015125691.1;Ppollicipes_DN93447_c0_g1_i4.p1|XP_015125691.1;Ppollicipes_DN93447_c0_g1_i3.p1|XP_015125691.1;Ppollicipes_DN93447_c0_g1_i6.p1|XP_015125691.1;Ppollicipes_DN93447_c0_g1_i2.p1|XP_015125691.1	Ppollicipes_DN93447_c0_g1_i1.p1|XP_015125691.1;Ppollicipes_DN93447_c0_g1_i4.p1|XP_015125691.1;Ppollicipes_DN93447_c0_g1_i3.p1|XP_015125691.1;Ppollicipes_DN93447_c0_g1_i6.p1|XP_015125691.1;Ppollicipes_DN93447_c0_g1_i2.p1|XP_015125691.1
	21821000	25067000	42508000				18	18	7	26.7	26.7	10.1	72.222	0	142.34	2592500000	61	Ppollicipes_DN93447_c0_g1_i5.p1|AHB63833.1	Ppollicipes_DN93447_c0_g1_i5.p1|AHB63833.1
	22448000	12599000	45853000				6	6	6	28.9	28.9	28.9	16.616	0	14.508	889890000	23	Ppollicipes_DN93463_c0_g1_i3.p1|ACO09841.1;Ppollicipes_DN93463_c0_g1_i2.p1|ACO09841.1	Ppollicipes_DN93463_c0_g1_i3.p1|ACO09841.1;Ppollicipes_DN93463_c0_g1_i2.p1|ACO09841.1
	0	0	4029600				1	1	1	6	6	6	25.701	0.0097146	1.8665	48356000	2	Ppollicipes_DN93468_c2_g2_i1.p1|XP_023701836.1	Ppollicipes_DN93468_c2_g2_i1.p1|XP_023701836.1
	0	0	3992600				1	1	1	6.7	6.7	6.7	14.416	0.0032092	2.3015	27948000	2	Ppollicipes_DN93469_c0_g1_i1.p1|XP_018019362.1;Ppollicipes_DN93469_c0_g1_i2.p1|XP_018019362.1	Ppollicipes_DN93469_c0_g1_i1.p1|XP_018019362.1;Ppollicipes_DN93469_c0_g1_i2.p1|XP_018019362.1
	3733100	10200000	18109000				12	12	12	33.5	33.5	33.5	58.188	0	159.04	897190000	30	Ppollicipes_DN93475_c0_g1_i2.p1|XP_005094317.1;Ppollicipes_DN93475_c0_g1_i1.p1|XP_019633423.1	Ppollicipes_DN93475_c0_g1_i2.p1|XP_005094317.1;Ppollicipes_DN93475_c0_g1_i1.p1|XP_019633423.1
	17401000	27109000	38050000				15	15	15	17	17	17	105.73	0	68.662	2807100000	59	Ppollicipes_DN93481_c0_g1_i3.p1|XP_023705293.1;Ppollicipes_DN93481_c0_g1_i1.p1|XP_002431788.1;Ppollicipes_DN93481_c0_g1_i2.p1|XP_023705293.1;Ppollicipes_DN17491_c0_g1_i1.p2|KZS15983.1	Ppollicipes_DN93481_c0_g1_i3.p1|XP_023705293.1;Ppollicipes_DN93481_c0_g1_i1.p1|XP_002431788.1;Ppollicipes_DN93481_c0_g1_i2.p1|XP_023705293.1
	1240400	631910	14123000				5	5	5	23.1	23.1	23.1	31.614	0	26.569	271920000	11	Ppollicipes_DN93484_c0_g1_i1.p1|XP_022799924.1	Ppollicipes_DN93484_c0_g1_i1.p1|XP_022799924.1
	44420000	43777000	75525000				23	23	23	39.5	39.5	39.5	59.912	0	123.41	5402800000	90	Ppollicipes_DN93494_c0_g1_i2.p1|NP_001040233.1;Ppollicipes_DN93494_c0_g1_i3.p2|XP_021941349.1;Ppollicipes_DN93494_c0_g1_i5.p2|XP_013137481.1;Ppollicipes_DN46906_c0_g1_i1.p1|WP_047968191.1	Ppollicipes_DN93494_c0_g1_i2.p1|NP_001040233.1
	0	609060	1406600				1	1	1	6.2	6.2	6.2	28.842	0	4.237	26204000	3	Ppollicipes_DN93497_c0_g1_i7.p1|PSN57541.1;Ppollicipes_DN93497_c0_g1_i2.p1|PSN57541.1;Ppollicipes_DN93497_c0_g1_i1.p1|PSN57541.1;Ppollicipes_DN93497_c0_g1_i4.p1|PSN57541.1;Ppollicipes_DN93497_c0_g1_i3.p1|PSN57541.1	Ppollicipes_DN93497_c0_g1_i7.p1|PSN57541.1;Ppollicipes_DN93497_c0_g1_i2.p1|PSN57541.1;Ppollicipes_DN93497_c0_g1_i1.p1|PSN57541.1;Ppollicipes_DN93497_c0_g1_i4.p1|PSN57541.1;Ppollicipes_DN93497_c0_g1_i3.p1|PSN57541.1
	0	0	434230				1	1	1	4.8	4.8	4.8	37.911	0.0006812	2.8547	7381900	1	Ppollicipes_DN93506_c0_g2_i6.p1|XP_002429528.1;Ppollicipes_DN93506_c0_g2_i3.p1|XP_002429528.1;Ppollicipes_DN93506_c0_g2_i7.p1|XP_002429528.1;Ppollicipes_DN93506_c0_g2_i1.p1|XP_002429528.1	Ppollicipes_DN93506_c0_g2_i6.p1|XP_002429528.1;Ppollicipes_DN93506_c0_g2_i3.p1|XP_002429528.1;Ppollicipes_DN93506_c0_g2_i7.p1|XP_002429528.1;Ppollicipes_DN93506_c0_g2_i1.p1|XP_002429528.1
	22139000	0	30409000				1	1	1	7.4	7.4	7.4	13.982	0.0050251	2.1638	52548000	2	Ppollicipes_DN93514_c3_g3_i1.p2|	Ppollicipes_DN93514_c3_g3_i1.p2|
	0	3372000	2448600				2	2	2	8.2	8.2	8.2	37.206	0	7.0643	87308000	3	Ppollicipes_DN93517_c2_g1_i4.p1|KZS13289.1;Ppollicipes_DN93517_c2_g1_i24.p1|XP_019887863.1;Ppollicipes_DN93517_c2_g1_i33.p1|XP_018055518.1;Ppollicipes_DN93517_c2_g1_i21.p1|XP_018055518.1;Ppollicipes_DN93517_c2_g1_i17.p1|XP_018055518.1;Ppollicipes_DN93517_c2_g1_i12.p1|XP_018055518.1;Ppollicipes_DN93517_c2_g1_i32.p1|XP_024893896.1;Ppollicipes_DN93517_c2_g1_i13.p1|XP_024893896.1;Ppollicipes_DN93517_…	Ppollicipes_DN93517_c2_g1_i4.p1|KZS13289.1;Ppollicipes_DN93517_c2_g1_i24.p1|XP_019887863.1;Ppollicipes_DN93517_c2_g1_i33.p1|XP_018055518.1;Ppollicipes_DN93517_c2_g1_i21.p1|XP_018055518.1;Ppollicipes_DN93517_c2_g1_i17.p1|XP_018055518.1;Ppollicipes_DN93517_c2_g1_i12.p1|XP_018055518.1;Ppollicipes_DN93517_c2_g1_i32.p1|XP_024893896.1;Ppollicipes_DN93517_c2_g1_i13.p1|XP_024893896.1;Ppollicipes_DN93517_…
	5072200	8494100	12165000				9	9	9	32.5	32.5	32.5	57.572	0	67.036	771950000	33	Ppollicipes_DN93523_c1_g1_i1.p1|ELT98597.1;Ppollicipes_DN93523_c1_g1_i4.p2|XP_023239183.1;Ppollicipes_DN93523_c1_g1_i5.p2|EKC42381.1;Ppollicipes_DN93523_c1_g1_i2.p2|EKC42381.1;Ppollicipes_DN93523_c1_g1_i3.p1|OON23451.1	Ppollicipes_DN93523_c1_g1_i1.p1|ELT98597.1
	125250000	376700000	370100000				27	26	20	55	53	40.5	56.32	0	323.31	27906000000	311	Ppollicipes_DN93533_c0_g2_i2.p1|PNF34030.1;Ppollicipes_DN93533_c0_g2_i3.p1|XP_022186477.1;Ppollicipes_DN93533_c0_g2_i1.p1|XP_022186477.1;Ppollicipes_DN93533_c0_g2_i7.p2|XP_022122304.1;Ppollicipes_DN93533_c0_g2_i4.p2|XP_022122304.1;Ppollicipes_DN93533_c0_g2_i6.p2|KZS08362.1;Ppollicipes_DN93533_c0_g2_i5.p4|BAB64298.1;Ppollicipes_DN81905_c0_g1_i1.p1|EFX78003.1;Ppollicipes_DN81905_c0_g1_i2.p2|EFX7800…	Ppollicipes_DN93533_c0_g2_i2.p1|PNF34030.1;Ppollicipes_DN93533_c0_g2_i3.p1|XP_022186477.1
	3396800	22852000	17566000				5	4	2	23.5	23.5	12.5	22.295	0	25.632	569590000	15	Ppollicipes_DN93533_c0_g7_i2.p1|XP_021915261.1	Ppollicipes_DN93533_c0_g7_i2.p1|XP_021915261.1
	0	565380	577460				1	1	1	3.8	3.8	3.8	52.991	0	5.393	25142000	2	Ppollicipes_DN93540_c0_g1_i3.p1|XP_011297144.1;Ppollicipes_DN93540_c0_g1_i11.p1|XP_011297144.1;Ppollicipes_DN93540_c0_g1_i9.p1|XP_023711877.1;Ppollicipes_DN93540_c0_g1_i21.p1|XP_023711877.1;Ppollicipes_DN93540_c0_g1_i6.p1|XP_023711877.1;Ppollicipes_DN93540_c0_g1_i12.p1|XP_023711877.1;Ppollicipes_DN93540_c0_g1_i18.p1|XP_023711877.1	Ppollicipes_DN93540_c0_g1_i3.p1|XP_011297144.1;Ppollicipes_DN93540_c0_g1_i11.p1|XP_011297144.1;Ppollicipes_DN93540_c0_g1_i9.p1|XP_023711877.1;Ppollicipes_DN93540_c0_g1_i21.p1|XP_023711877.1;Ppollicipes_DN93540_c0_g1_i6.p1|XP_023711877.1;Ppollicipes_DN93540_c0_g1_i12.p1|XP_023711877.1;Ppollicipes_DN93540_c0_g1_i18.p1|XP_023711877.1
	574490	2176400	677760				8	8	8	11.9	11.9	11.9	97.822	0	15.645	171430000	10	Ppollicipes_DN93569_c1_g1_i5.p1|XP_023722094.1;Ppollicipes_DN93569_c1_g1_i6.p1|XP_023722094.1;Ppollicipes_DN93569_c1_g1_i2.p1|XP_023722094.1;Ppollicipes_DN93569_c1_g1_i1.p1|XP_023722094.1;Ppollicipes_DN93569_c1_g1_i4.p1|XP_008200193.1;Ppollicipes_DN93569_c1_g1_i3.p1|XP_008200193.1	Ppollicipes_DN93569_c1_g1_i5.p1|XP_023722094.1;Ppollicipes_DN93569_c1_g1_i6.p1|XP_023722094.1;Ppollicipes_DN93569_c1_g1_i2.p1|XP_023722094.1;Ppollicipes_DN93569_c1_g1_i1.p1|XP_023722094.1
	326620	0	1554500				2	2	2	6.4	6.4	6.4	49.762	0	4.8351	48909000	3	Ppollicipes_DN93586_c0_g1_i1.p1|XP_310249.3	Ppollicipes_DN93586_c0_g1_i1.p1|XP_310249.3
	0	0	0				2	2	2	5.1	5.1	5.1	50.857	0.00071174	3.321	0	2	Ppollicipes_DN93594_c0_g1_i5.p1|KFM79600.1;Ppollicipes_DN93594_c0_g1_i4.p1|XP_021915895.1;Ppollicipes_DN93594_c0_g1_i3.p1|XP_021915895.1	Ppollicipes_DN93594_c0_g1_i5.p1|KFM79600.1;Ppollicipes_DN93594_c0_g1_i4.p1|XP_021915895.1;Ppollicipes_DN93594_c0_g1_i3.p1|XP_021915895.1
	605500	0	2146000				2	2	2	7.8	7.8	7.8	31.415	0	6.48	46775000	4	Ppollicipes_DN93610_c0_g3_i3.p1|XP_011340528.1;Ppollicipes_DN93610_c0_g3_i2.p1|XP_015124525.1	Ppollicipes_DN93610_c0_g3_i3.p1|XP_011340528.1;Ppollicipes_DN93610_c0_g3_i2.p1|XP_015124525.1
	32147000	64318000	74303000				11	11	3	35.3	35.3	9.8	37.737	0	116.42	3415300000	73	Ppollicipes_DN93613_c0_g1_i10.p1|CCI71879.1;Ppollicipes_DN93613_c0_g1_i7.p1|XP_018023175.1;Ppollicipes_DN93613_c0_g1_i3.p1|XP_018023175.1;Ppollicipes_DN93613_c0_g1_i5.p1|ANR02564.1;Ppollicipes_DN93613_c0_g1_i13.p1|PNF37694.1;Ppollicipes_DN93613_c0_g1_i1.p2|ANR02564.1	Ppollicipes_DN93613_c0_g1_i10.p1|CCI71879.1;Ppollicipes_DN93613_c0_g1_i7.p1|XP_018023175.1;Ppollicipes_DN93613_c0_g1_i3.p1|XP_018023175.1
	273929984	533409984	432510016				41	41	40	57.8	57.8	56.3	67.48	0	323.31	39675000000	407	Ppollicipes_DN93613_c0_g3_i3.p1|PNF37694.1;Ppollicipes_DN93613_c0_g3_i2.p1|PNF37694.1;Ppollicipes_DN96380_c0_g4_i1.p1|XP_017785495.1	Ppollicipes_DN93613_c0_g3_i3.p1|PNF37694.1;Ppollicipes_DN93613_c0_g3_i2.p1|PNF37694.1
	14383000	40803000	32811000				14	14	14	59.4	59.4	59.4	38.415	0	76.817	1584000000	52	Ppollicipes_DN93614_c0_g4_i2.p1|XP_021930741.1;Ppollicipes_DN93614_c0_g4_i1.p1|XP_021930741.1;Ppollicipes_DN92022_c0_g1_i2.p1|XP_021930741.1;Ppollicipes_DN92022_c0_g1_i1.p1|XP_013188509.1;Ppollicipes_DN93614_c0_g5_i1.p1|XP_021930741.1	Ppollicipes_DN93614_c0_g4_i2.p1|XP_021930741.1;Ppollicipes_DN93614_c0_g4_i1.p1|XP_021930741.1
	6300600	2137500	5485900				7	7	7	12.2	12.2	12.2	67.756	0	46.4	445570000	14	Ppollicipes_DN93619_c1_g1_i6.p1|OXU28899.1	Ppollicipes_DN93619_c1_g1_i6.p1|OXU28899.1
	4946000	12958000	29194000				7	7	7	24	24	24	53.117	0	122.87	989060000	30	Ppollicipes_DN93635_c0_g1_i6.p1|XP_013774147.1;Ppollicipes_DN93635_c0_g1_i1.p1|XP_013774147.1;Ppollicipes_DN93635_c0_g1_i5.p1|XP_001627413.1;Ppollicipes_DN93635_c0_g2_i1.p2|XP_008317005.1;Ppollicipes_DN93635_c0_g1_i2.p1|XP_019643016.1	Ppollicipes_DN93635_c0_g1_i6.p1|XP_013774147.1;Ppollicipes_DN93635_c0_g1_i1.p1|XP_013774147.1;Ppollicipes_DN93635_c0_g1_i5.p1|XP_001627413.1;Ppollicipes_DN93635_c0_g2_i1.p2|XP_008317005.1
	0	1124500	4005800				4	4	4	15.3	15.3	15.3	39.028	0	7.4534	112870000	4	Ppollicipes_DN93644_c0_g1_i6.p1|XP_017057003.1;Ppollicipes_DN93644_c0_g1_i5.p1|XP_017057003.1;Ppollicipes_DN93644_c0_g1_i4.p1|XP_017057003.1;Ppollicipes_DN93644_c0_g1_i7.p1|PSN45975.1;Ppollicipes_DN93644_c0_g1_i1.p1|PSN45975.1;Ppollicipes_DN93644_c0_g1_i3.p1|PSN45975.1	Ppollicipes_DN93644_c0_g1_i6.p1|XP_017057003.1;Ppollicipes_DN93644_c0_g1_i5.p1|XP_017057003.1;Ppollicipes_DN93644_c0_g1_i4.p1|XP_017057003.1;Ppollicipes_DN93644_c0_g1_i7.p1|PSN45975.1;Ppollicipes_DN93644_c0_g1_i1.p1|PSN45975.1
	3870600	3307100	7788900				9	9	9	16.7	16.7	16.7	61.332	0	47.324	419070000	26	Ppollicipes_DN93653_c1_g2_i5.p1|PSN54166.1;Ppollicipes_DN93653_c1_g2_i4.p1|PSN54166.1;Ppollicipes_DN93653_c1_g2_i1.p1|PSN54166.1;Ppollicipes_DN93653_c1_g2_i3.p2|PSN54166.1;CON__Q3ZBD7	Ppollicipes_DN93653_c1_g2_i5.p1|PSN54166.1;Ppollicipes_DN93653_c1_g2_i4.p1|PSN54166.1;Ppollicipes_DN93653_c1_g2_i1.p1|PSN54166.1;Ppollicipes_DN93653_c1_g2_i3.p2|PSN54166.1
	7939700224	10040000512	7008900096				164	164	164	90.5	90.5	90.5	102.35	0	323.31	1199400000000	7730	Ppollicipes_DN93691_c1_g4_i1.p1|XP_011153363.1;Ppollicipes_DN93691_c1_g4_i3.p1|XP_011153363.1;Ppollicipes_DN93691_c1_g4_i8.p2|XP_011153363.1;Ppollicipes_DN93691_c1_g4_i6.p2|XP_011153363.1;Ppollicipes_DN93691_c1_g4_i2.p1|XP_011153363.1;Ppollicipes_DN93691_c1_g4_i4.p1|XP_011153363.1;Ppollicipes_DN93691_c1_g4_i7.p1|XP_011153363.1;Ppollicipes_DN65467_c0_g1_i2.p2|XP_011692085.1;Ppollicipes_DN81718_c0_…	Ppollicipes_DN93691_c1_g4_i1.p1|XP_011153363.1;Ppollicipes_DN93691_c1_g4_i3.p1|XP_011153363.1;Ppollicipes_DN93691_c1_g4_i8.p2|XP_011153363.1;Ppollicipes_DN93691_c1_g4_i6.p2|XP_011153363.1;Ppollicipes_DN93691_c1_g4_i2.p1|XP_011153363.1;Ppollicipes_DN93691_c1_g4_i4.p1|XP_011153363.1;Ppollicipes_DN93691_c1_g4_i7.p1|XP_011153363.1
	645920	2695800	2586500				2	2	2	3.3	3.3	3.3	80.157	0	5.9648	165990000	6	Ppollicipes_DN93705_c0_g2_i2.p1|XP_017771246.1;Ppollicipes_DN93705_c0_g1_i1.p2|	Ppollicipes_DN93705_c0_g2_i2.p1|XP_017771246.1;Ppollicipes_DN93705_c0_g1_i1.p2|
	4843000	8582500	13148000				1	1	1	15.5	15.5	15.5	11.928	0	7.9278	132870000	5	Ppollicipes_DN93717_c0_g2_i7.p1|;Ppollicipes_DN93717_c0_g2_i1.p1|;Ppollicipes_DN93717_c0_g2_i6.p1|AGM32999.1;Ppollicipes_DN93717_c0_g2_i5.p1|AGM32999.1;Ppollicipes_DN93717_c0_g2_i3.p1|AGM32999.1;Ppollicipes_DN93717_c0_g2_i2.p1|AGM32999.1	Ppollicipes_DN93717_c0_g2_i7.p1|;Ppollicipes_DN93717_c0_g2_i1.p1|;Ppollicipes_DN93717_c0_g2_i6.p1|AGM32999.1;Ppollicipes_DN93717_c0_g2_i5.p1|AGM32999.1;Ppollicipes_DN93717_c0_g2_i3.p1|AGM32999.1;Ppollicipes_DN93717_c0_g2_i2.p1|AGM32999.1
	0	873820	1312500				3	3	3	8.7	8.7	8.7	57.365	0	7.1969	61218000	5	Ppollicipes_DN93725_c0_g1_i2.p1|XP_016844200.1;Ppollicipes_DN93725_c0_g1_i1.p1|XP_016844200.1;Ppollicipes_DN88233_c0_g1_i2.p3|XP_016844200.1	Ppollicipes_DN93725_c0_g1_i2.p1|XP_016844200.1;Ppollicipes_DN93725_c0_g1_i1.p1|XP_016844200.1
	931240	761680	1371300				2	2	2	10.7	10.7	10.7	38.488	0	22.348	58221000	6	Ppollicipes_DN93725_c0_g2_i1.p1|XP_011432893.1	Ppollicipes_DN93725_c0_g2_i1.p1|XP_011432893.1
	0	0	1539400				1	1	1	3.7	3.7	3.7	38.775	0	3.8519	27710000	1	Ppollicipes_DN93727_c0_g1_i1.p1|XP_021350839.1	Ppollicipes_DN93727_c0_g1_i1.p1|XP_021350839.1
	412170	1268600	5243400				5	5	5	13.5	13.5	13.5	49.076	0	9.2458	180030000	13	Ppollicipes_DN93733_c0_g1_i2.p1|XP_002431625.1;Ppollicipes_DN93733_c0_g1_i1.p1|XP_001966168.1;Ppollicipes_DN94525_c1_g2_i2.p1|XP_003486851.1	Ppollicipes_DN93733_c0_g1_i2.p1|XP_002431625.1
	229920	0	640050				2	2	2	7.2	7.2	7.2	43.452	0.004436	2.2384	16529000	1	Ppollicipes_DN93741_c0_g4_i1.p1|XP_023719911.1	Ppollicipes_DN93741_c0_g4_i1.p1|XP_023719911.1
	0	0	5581600				2	1	1	30.2	15.1	15.1	14.435	0	5.1991	33489000	1	Ppollicipes_DN93754_c0_g1_i11.p1|;Ppollicipes_DN93754_c0_g1_i5.p1|;Ppollicipes_DN93754_c0_g1_i3.p1|;Ppollicipes_DN93754_c0_g1_i10.p1|;Ppollicipes_DN93754_c0_g1_i9.p1|;Ppollicipes_DN93754_c0_g1_i7.p2|;Ppollicipes_DN93754_c0_g3_i2.p2|;Ppollicipes_DN93754_c0_g1_i14.p1|	Ppollicipes_DN93754_c0_g1_i11.p1|;Ppollicipes_DN93754_c0_g1_i5.p1|;Ppollicipes_DN93754_c0_g1_i3.p1|;Ppollicipes_DN93754_c0_g1_i10.p1|;Ppollicipes_DN93754_c0_g1_i9.p1|;Ppollicipes_DN93754_c0_g1_i7.p2|;Ppollicipes_DN93754_c0_g3_i2.p2|;Ppollicipes_DN93754_c0_g1_i14.p1|
	0	7102800	4400100				2	2	2	21.4	21.4	21.4	17.204	0	15.159	80520000	3	Ppollicipes_DN93761_c0_g1_i1.p1|	Ppollicipes_DN93761_c0_g1_i1.p1|
	0	4498400	5991300				1	1	1	11.2	11.2	11.2	11.556	0	6.8047	52448000	2	Ppollicipes_DN93761_c0_g5_i1.p1|	Ppollicipes_DN93761_c0_g5_i1.p1|
	0	0	3424000				1	1	1	12.8	12.8	12.8	12.957	0.0050378	2.1894	30816000	1	Ppollicipes_DN93761_c0_g6_i1.p1|	Ppollicipes_DN93761_c0_g6_i1.p1|
	0	1909200	1855600				2	2	2	5.8	5.8	5.8	52.479	0	4.8106	86592000	4	Ppollicipes_DN93767_c0_g1_i3.p1|XP_022197958.1;Ppollicipes_DN93767_c0_g1_i1.p1|XP_022197958.1	Ppollicipes_DN93767_c0_g1_i3.p1|XP_022197958.1;Ppollicipes_DN93767_c0_g1_i1.p1|XP_022197958.1
	1853000	0	3589300				2	2	2	8.7	8.7	8.7	26.441	0	4.825	65308000	4	Ppollicipes_DN93768_c3_g1_i2.p1|AEZ56939.1;Ppollicipes_DN93768_c3_g1_i5.p1|AEZ56939.1;Ppollicipes_DN93768_c3_g1_i3.p1|AEZ56939.1;Ppollicipes_DN91031_c0_g1_i5.p1|AGT02390.1;Ppollicipes_DN91031_c0_g1_i4.p1|AGT02390.1;Ppollicipes_DN91031_c0_g1_i3.p1|AGT02390.1	Ppollicipes_DN93768_c3_g1_i2.p1|AEZ56939.1;Ppollicipes_DN93768_c3_g1_i5.p1|AEZ56939.1;Ppollicipes_DN93768_c3_g1_i3.p1|AEZ56939.1;Ppollicipes_DN91031_c0_g1_i5.p1|AGT02390.1;Ppollicipes_DN91031_c0_g1_i4.p1|AGT02390.1;Ppollicipes_DN91031_c0_g1_i3.p1|AGT02390.1
	0	0	1307200				4	4	4	6.5	6.5	6.5	83.497	0	11.592	53597000	4	Ppollicipes_DN93784_c0_g1_i3.p1|KYB25172.1;Ppollicipes_DN93784_c0_g1_i2.p1|KYB25172.1;Ppollicipes_DN93784_c0_g1_i4.p1|;Ppollicipes_DN93784_c0_g1_i5.p1|;Ppollicipes_DN93784_c0_g1_i1.p1|	Ppollicipes_DN93784_c0_g1_i3.p1|KYB25172.1;Ppollicipes_DN93784_c0_g1_i2.p1|KYB25172.1;Ppollicipes_DN93784_c0_g1_i4.p1|;Ppollicipes_DN93784_c0_g1_i5.p1|;Ppollicipes_DN93784_c0_g1_i1.p1|
	0	0	5951000				2	2	2	20.8	20.8	20.8	14.412	0	24.94	29755000	3	Ppollicipes_DN93788_c0_g1_i1.p1|XP_021955683.1;Ppollicipes_DN93788_c0_g1_i3.p1|XP_019866856.1	Ppollicipes_DN93788_c0_g1_i1.p1|XP_021955683.1;Ppollicipes_DN93788_c0_g1_i3.p1|XP_019866856.1
	9851800	28877000	18664000				5	5	3	64	64	40.4	15.134	0	38.441	516540000	20	Ppollicipes_DN93801_c0_g4_i3.p2|XP_006561792.1	Ppollicipes_DN93801_c0_g4_i3.p2|XP_006561792.1
	1408300	0	3579100				2	2	2	9	9	9	21.436	0.00070126	3.1266	59849000	4	Ppollicipes_DN93809_c3_g1_i2.p1|XP_018572361.1;Ppollicipes_DN93809_c3_g1_i1.p1|XP_018572361.1;Ppollicipes_DN95576_c0_g1_i3.p1|XP_022187771.1;Ppollicipes_DN93809_c3_g1_i3.p1|XP_023026677.1;Ppollicipes_DN95576_c0_g1_i7.p1|XP_018572361.1;Ppollicipes_DN95576_c0_g1_i8.p1|XP_018572361.1	Ppollicipes_DN93809_c3_g1_i2.p1|XP_018572361.1;Ppollicipes_DN93809_c3_g1_i1.p1|XP_018572361.1;Ppollicipes_DN95576_c0_g1_i3.p1|XP_022187771.1;Ppollicipes_DN93809_c3_g1_i3.p1|XP_023026677.1;Ppollicipes_DN95576_c0_g1_i7.p1|XP_018572361.1;Ppollicipes_DN95576_c0_g1_i8.p1|XP_018572361.1
	3304500	4597500	9504100				3	3	3	10.9	10.9	10.9	37.213	0	9.9691	226280000	9	Ppollicipes_DN93820_c1_g5_i9.p1|XP_021948122.1;Ppollicipes_DN93820_c1_g5_i8.p1|XP_021948122.1;Ppollicipes_DN93820_c1_g5_i7.p1|XP_021948122.1;Ppollicipes_DN93820_c1_g5_i6.p1|XP_021948122.1;Ppollicipes_DN93820_c1_g5_i3.p1|XP_021948122.1;Ppollicipes_DN93820_c1_g5_i1.p1|XP_021948122.1	Ppollicipes_DN93820_c1_g5_i9.p1|XP_021948122.1;Ppollicipes_DN93820_c1_g5_i8.p1|XP_021948122.1;Ppollicipes_DN93820_c1_g5_i7.p1|XP_021948122.1;Ppollicipes_DN93820_c1_g5_i6.p1|XP_021948122.1;Ppollicipes_DN93820_c1_g5_i3.p1|XP_021948122.1;Ppollicipes_DN93820_c1_g5_i1.p1|XP_021948122.1
	5250700	0	6202600				2	2	2	11.1	11.1	11.1	23.251	0	5.8367	137440000	3	Ppollicipes_DN93824_c1_g1_i2.p1|XP_018333286.1;Ppollicipes_DN93824_c1_g1_i3.p1|XP_018333286.1;Ppollicipes_DN93824_c1_g1_i1.p2|XP_019761545.1	Ppollicipes_DN93824_c1_g1_i2.p1|XP_018333286.1;Ppollicipes_DN93824_c1_g1_i3.p1|XP_018333286.1;Ppollicipes_DN93824_c1_g1_i1.p2|XP_019761545.1
	0	0	7544900				2	2	2	18.7	18.7	18.7	15.837	0	18.583	52814000	2	Ppollicipes_DN93824_c2_g1_i2.p2|ODM94297.1;Ppollicipes_DN93824_c2_g1_i1.p4|	Ppollicipes_DN93824_c2_g1_i2.p2|ODM94297.1;Ppollicipes_DN93824_c2_g1_i1.p4|
	1131800	1966900	3557100				6	6	6	11.3	11.3	11.3	115.86	0	56.323	332790000	16	Ppollicipes_DN93831_c0_g1_i1.p1|XP_015586290.1;Ppollicipes_DN93831_c0_g1_i2.p1|XP_015586290.1	Ppollicipes_DN93831_c0_g1_i1.p1|XP_015586290.1;Ppollicipes_DN93831_c0_g1_i2.p1|XP_015586290.1
	0	0	1724900				4	4	4	7	7	7	73.235	0	7.3264	65546000	4	Ppollicipes_DN93835_c0_g1_i1.p1|WP_083217730.1;Ppollicipes_DN93835_c0_g1_i3.p1|ALK82313.1;Ppollicipes_DN93835_c0_g1_i2.p1|ALK82313.1	Ppollicipes_DN93835_c0_g1_i1.p1|WP_083217730.1
	7962900	19367000	49950000				7	7	7	35.5	35.5	35.5	31.732	0	126.95	927350000	22	Ppollicipes_DN93852_c0_g2_i5.p1|XP_020368932.1;Ppollicipes_DN93852_c0_g2_i2.p1|XP_020368932.1	Ppollicipes_DN93852_c0_g2_i5.p1|XP_020368932.1;Ppollicipes_DN93852_c0_g2_i2.p1|XP_020368932.1
	2617000	11835000	4111900				8	7	3	29.6	29.6	10.8	35.434	0	52.039	371280000	15	Ppollicipes_DN93867_c0_g1_i1.p1|XP_012241761.1;Ppollicipes_DN93867_c0_g1_i5.p1|ADY75705.1;Ppollicipes_DN93867_c0_g1_i3.p1|ADY75705.1	Ppollicipes_DN93867_c0_g1_i1.p1|XP_012241761.1;Ppollicipes_DN93867_c0_g1_i5.p1|ADY75705.1;Ppollicipes_DN93867_c0_g1_i3.p1|ADY75705.1
	1956300	0	0				4	1	1	27.9	11.9	11.9	24.935	0	4.2689	25432000	1	Ppollicipes_DN93867_c0_g1_i2.p1|ODM93779.1;Ppollicipes_DN93867_c0_g1_i4.p3|	Ppollicipes_DN93867_c0_g1_i2.p1|ODM93779.1
	63362000	150250000	115700000				36	35	30	56.6	55.7	48.2	94.842	0	323.31	15148000000	209	Ppollicipes_DN93867_c0_g3_i12.p1|ADY75708.1;Ppollicipes_DN93867_c0_g3_i1.p1|ADY75708.1;Ppollicipes_DN93867_c0_g3_i7.p1|ADY75708.1;Ppollicipes_DN93867_c0_g3_i11.p1|ADY75708.1;Ppollicipes_DN93867_c0_g3_i6.p1|ADY75708.1;Ppollicipes_DN93867_c0_g3_i8.p1|ADY75708.1;Ppollicipes_DN93867_c0_g3_i5.p1|ADY75708.1;Ppollicipes_DN93867_c0_g3_i3.p1|ADY75708.1;Ppollicipes_DN93867_c0_g3_i2.p1|XP_021915144.1;Ppolli…	Ppollicipes_DN93867_c0_g3_i12.p1|ADY75708.1;Ppollicipes_DN93867_c0_g3_i1.p1|ADY75708.1;Ppollicipes_DN93867_c0_g3_i7.p1|ADY75708.1;Ppollicipes_DN93867_c0_g3_i11.p1|ADY75708.1;Ppollicipes_DN93867_c0_g3_i6.p1|ADY75708.1;Ppollicipes_DN93867_c0_g3_i8.p1|ADY75708.1;Ppollicipes_DN93867_c0_g3_i5.p1|ADY75708.1;Ppollicipes_DN93867_c0_g3_i3.p1|ADY75708.1
	379270	0	3115000				5	5	2	7.7	7.7	3.5	64.941	0	13.524	108320000	8	Ppollicipes_DN93871_c0_g1_i3.p1|XP_013775400.1;Ppollicipes_DN93871_c0_g1_i1.p1|XP_023721000.1;Ppollicipes_DN86119_c0_g3_i4.p1|WP_069134462.1;Ppollicipes_DN93871_c0_g1_i5.p1|ATN95990.1;Ppollicipes_DN86119_c0_g4_i1.p1|XP_023721000.1;Ppollicipes_DN93871_c0_g4_i1.p1|KFM82631.1;Ppollicipes_DN86119_c0_g3_i2.p1|KFB46764.1;Ppollicipes_DN93871_c0_g1_i7.p1|XP_018022184.1;Ppollicipes_DN93871_c0_g1_i4.p1|XP_…	Ppollicipes_DN93871_c0_g1_i3.p1|XP_013775400.1;Ppollicipes_DN93871_c0_g1_i1.p1|XP_023721000.1;Ppollicipes_DN86119_c0_g3_i4.p1|WP_069134462.1;Ppollicipes_DN93871_c0_g1_i5.p1|ATN95990.1
	182990000	403160000	256940000				38	38	29	86.1	86.1	73.2	51.535	0	323.31	24450000000	245	Ppollicipes_DN93885_c1_g1_i2.p1|EFA11121.2;Ppollicipes_DN93885_c1_g1_i6.p1|EFA11121.2;Ppollicipes_DN93885_c1_g1_i5.p2|OXA52408.1;Ppollicipes_DN93885_c1_g1_i1.p2|OXA52408.1;Ppollicipes_DN93885_c1_g1_i7.p3|OXA52408.1	Ppollicipes_DN93885_c1_g1_i2.p1|EFA11121.2;Ppollicipes_DN93885_c1_g1_i6.p1|EFA11121.2
	1975600	15697000	4447000				13	5	5	51.5	22.8	22.8	29.742	0	13.852	442390000	9	Ppollicipes_DN93885_c1_g3_i1.p1|XP_021915144.1	Ppollicipes_DN93885_c1_g3_i1.p1|XP_021915144.1
	30168000	68791000	56800000				18	4	4	87.2	16.3	16.3	18.622	0	34.426	2024900000	32	Ppollicipes_DN93885_c1_g5_i1.p3|XP_021915144.1	Ppollicipes_DN93885_c1_g5_i1.p3|XP_021915144.1
	23341000	28378000	3790300				2	2	2	19.3	19.3	19.3	13.193	0	8.7839	333050000	6	Ppollicipes_DN93885_c1_g6_i1.p2|KYN06832.1	Ppollicipes_DN93885_c1_g6_i1.p2|KYN06832.1
	3681900	0	19587000				4	3	3	40.3	35.6	35.6	16.107	0	15.473	186150000	10	Ppollicipes_DN93888_c0_g2_i3.p1|	Ppollicipes_DN93888_c0_g2_i3.p1|
	860560000	2440499968	7103499776				7	7	6	54.3	54.3	50	16.431	0	182.03	93641000000	233	Ppollicipes_DN93888_c0_g2_i5.p1|;Ppollicipes_DN93888_c0_g2_i2.p2|	Ppollicipes_DN93888_c0_g2_i5.p1|;Ppollicipes_DN93888_c0_g2_i2.p2|
	616860	666550	2245800				9	9	9	11.8	11.8	11.8	136.66	0	42.83	211760000	14	Ppollicipes_DN93904_c1_g1_i2.p1|	Ppollicipes_DN93904_c1_g1_i2.p1|
	0	0	6516500				3	2	2	25.4	18.8	18.8	15.476	0	3.57	32582000	4	Ppollicipes_DN93904_c1_g2_i1.p1|	Ppollicipes_DN93904_c1_g2_i1.p1|
	0	0	0				3	1	1	23.3	6.5	6.5	31.102	0.0019698	2.5201	0	1	Ppollicipes_DN93920_c1_g1_i2.p1|;Ppollicipes_DN93920_c1_g1_i11.p1|;Ppollicipes_DN93920_c1_g1_i5.p1|XP_015522059.1;Ppollicipes_DN93920_c1_g1_i12.p1|;Ppollicipes_DN93920_c1_g1_i10.p1|	Ppollicipes_DN93920_c1_g1_i2.p1|;Ppollicipes_DN93920_c1_g1_i11.p1|;Ppollicipes_DN93920_c1_g1_i5.p1|XP_015522059.1
	0	1075300	3178900				4	3	1	9.9	8.7	3	91.537	0	42.249	174420000	7	Ppollicipes_DN93920_c1_g1_i9.p1|;Ppollicipes_DN93920_c1_g1_i6.p1|;Ppollicipes_DN109844_c0_g1_i1.p2|;Ppollicipes_DN93920_c1_g1_i8.p1|;Ppollicipes_DN93920_c1_g1_i4.p1|;Ppollicipes_DN119461_c0_g1_i1.p1|	Ppollicipes_DN93920_c1_g1_i9.p1|;Ppollicipes_DN93920_c1_g1_i6.p1|;Ppollicipes_DN109844_c0_g1_i1.p2|;Ppollicipes_DN93920_c1_g1_i8.p1|;Ppollicipes_DN93920_c1_g1_i4.p1|
	6717800	0	0				2	2	2	8.7	8.7	8.7	34.992	0	23.012	80614000	4	Ppollicipes_DN93926_c1_g1_i3.p1|XP_013788459.1	Ppollicipes_DN93926_c1_g1_i3.p1|XP_013788459.1
	15388000	13236000	21042000				1	1	1	10.3	10.3	10.3	14.784	0	18.771	347660000	6	Ppollicipes_DN93940_c0_g1_i7.p1|XP_023236093.1;Ppollicipes_DN93940_c0_g1_i6.p1|XP_023236093.1;Ppollicipes_DN93940_c0_g1_i5.p1|XP_023236093.1;Ppollicipes_DN93940_c0_g1_i4.p1|XP_023236093.1;Ppollicipes_DN93940_c0_g1_i3.p1|XP_023236093.1;Ppollicipes_DN93940_c0_g1_i2.p1|XP_023236093.1;Ppollicipes_DN93940_c0_g1_i1.p1|XP_023236093.1	Ppollicipes_DN93940_c0_g1_i7.p1|XP_023236093.1;Ppollicipes_DN93940_c0_g1_i6.p1|XP_023236093.1;Ppollicipes_DN93940_c0_g1_i5.p1|XP_023236093.1;Ppollicipes_DN93940_c0_g1_i4.p1|XP_023236093.1;Ppollicipes_DN93940_c0_g1_i3.p1|XP_023236093.1;Ppollicipes_DN93940_c0_g1_i2.p1|XP_023236093.1;Ppollicipes_DN93940_c0_g1_i1.p1|XP_023236093.1
	1372700	267700	4721200				10	10	5	22	22	8.8	103.63	0	28.216	248100000	14	Ppollicipes_DN93951_c0_g1_i6.p1|;Ppollicipes_DN93951_c0_g1_i2.p1|;Ppollicipes_DN93951_c0_g1_i5.p2|;Ppollicipes_DN93951_c0_g1_i4.p1|;Ppollicipes_DN93951_c0_g2_i1.p1|;Ppollicipes_DN14036_c0_g1_i1.p2|;Ppollicipes_DN93951_c0_g1_i3.p1|	Ppollicipes_DN93951_c0_g1_i6.p1|;Ppollicipes_DN93951_c0_g1_i2.p1|
	216570000	551720000	802590016				11	11	11	69.3	69.3	69.3	25.47	0	184.86	17280000000	135	Ppollicipes_DN93957_c1_g1_i8.p2|KZS13672.1;Ppollicipes_DN93957_c1_g1_i6.p2|PSN56164.1;Ppollicipes_DN93957_c1_g1_i4.p2|PSN56164.1;Ppollicipes_DN93957_c1_g1_i7.p1|KZS13672.1;Ppollicipes_DN93957_c1_g1_i10.p2|KZS13672.1;Ppollicipes_DN93957_c1_g1_i2.p1|EFX75802.1;Ppollicipes_DN93957_c1_g1_i12.p3|KZS13672.1	Ppollicipes_DN93957_c1_g1_i8.p2|KZS13672.1;Ppollicipes_DN93957_c1_g1_i6.p2|PSN56164.1;Ppollicipes_DN93957_c1_g1_i4.p2|PSN56164.1;Ppollicipes_DN93957_c1_g1_i7.p1|KZS13672.1
	3960800	0	8369100				2	2	2	36	36	36	11.115	0	5.9213	61649000	3	Ppollicipes_DN93960_c2_g2_i4.p1|XP_018020759.1;Ppollicipes_DN93960_c2_g2_i1.p1|XP_018020759.1;Ppollicipes_DN93960_c2_g2_i3.p1|XP_018020759.1	Ppollicipes_DN93960_c2_g2_i4.p1|XP_018020759.1;Ppollicipes_DN93960_c2_g2_i1.p1|XP_018020759.1;Ppollicipes_DN93960_c2_g2_i3.p1|XP_018020759.1
	0	1240300	1889100				2	2	2	10.5	10.5	10.5	50.2	0	21.911	78236000	5	Ppollicipes_DN93966_c0_g2_i3.p1|XP_012215053.1;Ppollicipes_DN93966_c0_g2_i2.p1|XP_012215053.1;Ppollicipes_DN93966_c0_g2_i1.p1|XP_021931252.1	Ppollicipes_DN93966_c0_g2_i3.p1|XP_012215053.1;Ppollicipes_DN93966_c0_g2_i2.p1|XP_012215053.1;Ppollicipes_DN93966_c0_g2_i1.p1|XP_021931252.1
	13148000	80178000	17710000				2	2	2	25.9	25.9	25.9	10.038	0	7.9428	444140000	11	Ppollicipes_DN93968_c4_g1_i4.p3|AHB12471.1;Ppollicipes_DN93968_c4_g1_i3.p2|CAJ17319.1	Ppollicipes_DN93968_c4_g1_i4.p3|AHB12471.1;Ppollicipes_DN93968_c4_g1_i3.p2|CAJ17319.1
	979700	5617100	4854800				2	2	2	11.4	11.4	11.4	33.67	0	8.4918	114520000	6	Ppollicipes_DN93978_c0_g1_i5.p1|XP_009959796.1;Ppollicipes_DN93978_c0_g1_i7.p1|XP_009959796.1;Ppollicipes_DN93978_c0_g1_i3.p1|XP_009959796.1;Ppollicipes_DN93978_c0_g1_i10.p1|XP_008490966.1;Ppollicipes_DN93978_c0_g1_i6.p1|XP_008490966.1;Ppollicipes_DN93978_c0_g1_i1.p1|XP_008490966.1;Ppollicipes_DN93978_c0_g1_i2.p1|XP_009959796.1;Ppollicipes_DN93978_c0_g1_i11.p1|XP_008490966.1;Ppollicipes_DN93978_c…	Ppollicipes_DN93978_c0_g1_i5.p1|XP_009959796.1;Ppollicipes_DN93978_c0_g1_i7.p1|XP_009959796.1;Ppollicipes_DN93978_c0_g1_i3.p1|XP_009959796.1;Ppollicipes_DN93978_c0_g1_i10.p1|XP_008490966.1;Ppollicipes_DN93978_c0_g1_i6.p1|XP_008490966.1;Ppollicipes_DN93978_c0_g1_i1.p1|XP_008490966.1;Ppollicipes_DN93978_c0_g1_i2.p1|XP_009959796.1;Ppollicipes_DN93978_c0_g1_i11.p1|XP_008490966.1;Ppollicipes_DN93978_c…
	2468200	10670000	6241400				8	8	8	23.9	23.9	23.9	56.824	0	101.93	542620000	31	Ppollicipes_DN93992_c0_g1_i7.p1|KZS07214.1;Ppollicipes_DN93992_c0_g1_i5.p1|KZS07214.1;Ppollicipes_DN93992_c0_g1_i4.p1|KZS07214.1;Ppollicipes_DN93992_c0_g1_i1.p1|KZS07214.1;Ppollicipes_DN93992_c0_g1_i9.p1|;Ppollicipes_DN93992_c0_g1_i3.p1|;Ppollicipes_DN93992_c0_g1_i2.p1|;Ppollicipes_DN93992_c0_g1_i10.p1|	Ppollicipes_DN93992_c0_g1_i7.p1|KZS07214.1;Ppollicipes_DN93992_c0_g1_i5.p1|KZS07214.1;Ppollicipes_DN93992_c0_g1_i4.p1|KZS07214.1;Ppollicipes_DN93992_c0_g1_i1.p1|KZS07214.1;Ppollicipes_DN93992_c0_g1_i9.p1|;Ppollicipes_DN93992_c0_g1_i3.p1|;Ppollicipes_DN93992_c0_g1_i2.p1|;Ppollicipes_DN93992_c0_g1_i10.p1|
	1467600	2112000	1800700				5	5	5	8.3	8.3	8.3	50.096	0	21.553	112990000	11	Ppollicipes_DN94001_c0_g1_i6.p1|KZS16980.1;Ppollicipes_DN94001_c0_g1_i10.p1|KZS16980.1;Ppollicipes_DN94001_c0_g1_i7.p1|EFX70975.1;Ppollicipes_DN94001_c0_g1_i1.p1|EFX70975.1	Ppollicipes_DN94001_c0_g1_i6.p1|KZS16980.1;Ppollicipes_DN94001_c0_g1_i10.p1|KZS16980.1;Ppollicipes_DN94001_c0_g1_i7.p1|EFX70975.1;Ppollicipes_DN94001_c0_g1_i1.p1|EFX70975.1
	0	0	1011100				1	1	1	9.2	9.2	9.2	25.438	0.0085837	1.9408	11123000	1	Ppollicipes_DN94019_c0_g3_i3.p1|	Ppollicipes_DN94019_c0_g3_i3.p1|
	8612100	33181000	42056000				47	47	47	34.2	34.2	34.2	180.72	0	323.31	7378800000	182	Ppollicipes_DN94022_c0_g2_i1.p1|XP_021921569.1;Ppollicipes_DN94022_c0_g2_i5.p1|XP_021921569.1;Ppollicipes_DN94022_c0_g2_i2.p1|XP_021921569.1;Ppollicipes_DN94022_c0_g4_i1.p1|KRZ68611.1;Ppollicipes_DN16863_c0_g1_i1.p1|XP_021921569.1;Ppollicipes_DN94022_c0_g2_i4.p1|KFB36671.1;Ppollicipes_DN120284_c0_g1_i1.p1|EFX77181.1;Ppollicipes_DN94022_c0_g2_i3.p2|CRL00024.1	Ppollicipes_DN94022_c0_g2_i1.p1|XP_021921569.1;Ppollicipes_DN94022_c0_g2_i5.p1|XP_021921569.1
	108950000	48139000	39621000				12	12	12	8.3	8.3	8.3	103.31	0	84.414	7081400000	85	Ppollicipes_DN94043_c1_g1_i6.p1|XP_023701591.1;Ppollicipes_DN94043_c1_g1_i7.p1|XP_023701591.1;Ppollicipes_DN94043_c1_g1_i4.p1|XP_023701591.1;Ppollicipes_DN94043_c1_g1_i8.p1|XP_023701591.1;Ppollicipes_DN94043_c1_g1_i5.p1|XP_023701591.1;Ppollicipes_DN94043_c1_g1_i3.p1|XP_023701591.1;Ppollicipes_DN94043_c1_g2_i1.p1|	Ppollicipes_DN94043_c1_g1_i6.p1|XP_023701591.1;Ppollicipes_DN94043_c1_g1_i7.p1|XP_023701591.1;Ppollicipes_DN94043_c1_g1_i4.p1|XP_023701591.1;Ppollicipes_DN94043_c1_g1_i8.p1|XP_023701591.1;Ppollicipes_DN94043_c1_g1_i5.p1|XP_023701591.1;Ppollicipes_DN94043_c1_g1_i3.p1|XP_023701591.1
	4092000	10965000	5523100				7	7	7	33	33	33	30.803	0	25.56	246960000	23	Ppollicipes_DN94044_c0_g2_i3.p1|XP_002403874.1;Ppollicipes_DN94044_c0_g2_i2.p1|XP_021208948.1;Ppollicipes_DN94044_c0_g2_i1.p1|XP_011142566.1	Ppollicipes_DN94044_c0_g2_i3.p1|XP_002403874.1;Ppollicipes_DN94044_c0_g2_i2.p1|XP_021208948.1
	929450	0	3406200				2	2	2	9.4	9.4	9.4	28.934	0.00070872	3.2854	47692000	3	Ppollicipes_DN94056_c0_g2_i3.p1|XP_018020418.1;Ppollicipes_DN94056_c0_g2_i2.p1|XP_018020418.1;Ppollicipes_DN94056_c0_g4_i1.p1|ACY44752.1	Ppollicipes_DN94056_c0_g2_i3.p1|XP_018020418.1;Ppollicipes_DN94056_c0_g2_i2.p1|XP_018020418.1;Ppollicipes_DN94056_c0_g4_i1.p1|ACY44752.1
	0	1590000	1276500				2	1	1	12	6.7	6.7	23.899	0.00068166	2.8663	37265000	3	Ppollicipes_DN94110_c2_g1_i1.p1|EFX76917.1;Ppollicipes_DN94110_c2_g1_i3.p1|XP_018017802.1;Ppollicipes_DN94110_c2_g1_i6.p2|XP_018017802.1;Ppollicipes_DN94110_c2_g1_i5.p2|EFX76917.1	Ppollicipes_DN94110_c2_g1_i1.p1|EFX76917.1;Ppollicipes_DN94110_c2_g1_i3.p1|XP_018017802.1;Ppollicipes_DN94110_c2_g1_i6.p2|XP_018017802.1;Ppollicipes_DN94110_c2_g1_i5.p2|EFX76917.1
	0	0	343570				2	1	1	8.4	4.1	4.1	49.388	0.0013324	2.6241	9619900	1	Ppollicipes_DN94114_c1_g1_i1.p1|	Ppollicipes_DN94114_c1_g1_i1.p1|
	0	1273900	3280900				2	2	1	20.2	20.2	11.4	24.134	0	10.849	77431000	4	Ppollicipes_DN94114_c1_g1_i2.p1|	Ppollicipes_DN94114_c1_g1_i2.p1|
	642260	0	2354000				4	4	4	7	7	7	84.848	0	5.9082	137830000	5	Ppollicipes_DN94121_c0_g1_i1.p1|XP_021936701.1;Ppollicipes_DN94121_c0_g1_i2.p1|XP_021936698.1;Ppollicipes_DN94121_c0_g1_i7.p2|OXA52800.1;Ppollicipes_DN94121_c0_g1_i3.p1|XP_018011093.1;Ppollicipes_DN854_c0_g1_i1.p2|XP_018011093.1;Ppollicipes_DN94121_c0_g1_i8.p1|XP_021936701.1;Ppollicipes_DN94121_c0_g1_i5.p1|XP_021936707.1	Ppollicipes_DN94121_c0_g1_i1.p1|XP_021936701.1;Ppollicipes_DN94121_c0_g1_i2.p1|XP_021936698.1;Ppollicipes_DN94121_c0_g1_i7.p2|OXA52800.1
	5023700	6693700	20987000				4	4	1	23.6	23.6	3.2	30.751	0	38.109	327050000	13	Ppollicipes_DN94122_c0_g1_i1.p1|XP_005089974.1	Ppollicipes_DN94122_c0_g1_i1.p1|XP_005089974.1
	3214700	2741300	5161900				2	2	2	14.9	14.9	14.9	20.335	0	4.3123	144530000	4	Ppollicipes_DN94126_c0_g1_i4.p2|XP_006614878.1;Ppollicipes_DN94126_c0_g1_i8.p1|XP_022125352.1;Ppollicipes_DN94126_c0_g1_i3.p1|XP_022125352.1;Ppollicipes_DN94126_c0_g1_i2.p1|XP_022125352.1;Ppollicipes_DN94126_c0_g1_i1.p1|XP_022125352.1;Ppollicipes_DN94126_c0_g1_i6.p2|;Ppollicipes_DN94126_c0_g1_i9.p1|XP_022125352.1;Ppollicipes_DN94126_c0_g1_i7.p1|XP_022125352.1;Ppollicipes_DN94126_c0_g1_i5.p1|XP_02…	Ppollicipes_DN94126_c0_g1_i4.p2|XP_006614878.1;Ppollicipes_DN94126_c0_g1_i8.p1|XP_022125352.1;Ppollicipes_DN94126_c0_g1_i3.p1|XP_022125352.1;Ppollicipes_DN94126_c0_g1_i2.p1|XP_022125352.1;Ppollicipes_DN94126_c0_g1_i1.p1|XP_022125352.1;Ppollicipes_DN94126_c0_g1_i6.p2|;Ppollicipes_DN94126_c0_g1_i9.p1|XP_022125352.1;Ppollicipes_DN94126_c0_g1_i7.p1|XP_022125352.1;Ppollicipes_DN94126_c0_g1_i5.p1|XP_02…
	0	0	2066100				3	3	1	10.7	10.7	3.2	53.248	0	8.5795	37190000	3	Ppollicipes_DN94139_c1_g2_i8.p1|;Ppollicipes_DN94139_c1_g2_i6.p1|;Ppollicipes_DN94139_c1_g2_i3.p1|;Ppollicipes_DN94139_c1_g2_i2.p1|;Ppollicipes_DN94139_c1_g2_i14.p1|;Ppollicipes_DN94139_c1_g2_i13.p1|;Ppollicipes_DN94139_c1_g2_i12.p1|;Ppollicipes_DN94139_c1_g2_i11.p1|;Ppollicipes_DN94139_c1_g2_i10.p1|;Ppollicipes_DN94139_c1_g2_i1.p1|;Ppollicipes_DN94139_c1_g2_i9.p1|;Ppollicipes_DN94139_c1_g2_i5.p1|	Ppollicipes_DN94139_c1_g2_i8.p1|;Ppollicipes_DN94139_c1_g2_i6.p1|;Ppollicipes_DN94139_c1_g2_i3.p1|;Ppollicipes_DN94139_c1_g2_i2.p1|;Ppollicipes_DN94139_c1_g2_i14.p1|;Ppollicipes_DN94139_c1_g2_i13.p1|;Ppollicipes_DN94139_c1_g2_i12.p1|;Ppollicipes_DN94139_c1_g2_i11.p1|;Ppollicipes_DN94139_c1_g2_i10.p1|;Ppollicipes_DN94139_c1_g2_i1.p1|;Ppollicipes_DN94139_c1_g2_i9.p1|;Ppollicipes_DN94139_c1_g2_i5.p1|
	0	0	3818000				3	1	1	17.3	6.3	6.3	35.832	0	5.7648	34362000	2	Ppollicipes_DN94139_c1_g2_i4.p1|;Ppollicipes_DN94139_c0_g3_i1.p3|	Ppollicipes_DN94139_c1_g2_i4.p1|
	43793000	55915000	76797000				7	5	2	50.7	36.7	14	31.981	0	54.032	1588500000	22	Ppollicipes_DN94147_c0_g1_i10.p1|;Ppollicipes_DN96829_c1_g3_i5.p1|;Ppollicipes_DN96829_c1_g3_i3.p1|;Ppollicipes_DN94147_c0_g1_i1.p1|;Ppollicipes_DN96829_c1_g2_i1.p1|;Ppollicipes_DN96829_c1_g2_i2.p1|;Ppollicipes_DN96829_c1_g3_i4.p1|;Ppollicipes_DN96829_c1_g2_i3.p1|;Ppollicipes_DN96829_c1_g2_i4.p1|;Ppollicipes_DN96829_c1_g4_i2.p2|	Ppollicipes_DN94147_c0_g1_i10.p1|;Ppollicipes_DN96829_c1_g3_i5.p1|;Ppollicipes_DN96829_c1_g3_i3.p1|;Ppollicipes_DN94147_c0_g1_i1.p1|;Ppollicipes_DN96829_c1_g2_i1.p1|;Ppollicipes_DN96829_c1_g2_i2.p1|;Ppollicipes_DN96829_c1_g3_i4.p1|;Ppollicipes_DN96829_c1_g2_i3.p1|
	6637000	27650000	55945000				91	91	87	44.4	44.4	42.9	284.64	0	323.31	12181000000	304	Ppollicipes_DN94147_c1_g1_i2.p1|PSN48676.1;Ppollicipes_DN94147_c1_g1_i1.p1|PSN48676.1;Ppollicipes_DN9356_c0_g1_i1.p1|KOB79446.1;Ppollicipes_DN9180_c0_g1_i1.p2|XP_023937197.1;Ppollicipes_DN90725_c2_g1_i3.p1|XP_021923220.1	Ppollicipes_DN94147_c1_g1_i2.p1|PSN48676.1;Ppollicipes_DN94147_c1_g1_i1.p1|PSN48676.1
	0	4075100	0				1	1	1	9.4	9.4	9.4	13.889	0.00069493	3.0364	32601000	1	Ppollicipes_DN94161_c0_g1_i2.p1|KZS08100.1;Ppollicipes_DN94161_c0_g1_i1.p2|KZS08100.1	Ppollicipes_DN94161_c0_g1_i2.p1|KZS08100.1;Ppollicipes_DN94161_c0_g1_i1.p2|KZS08100.1
	0	0	1110900				2	2	2	3.3	3.3	3.3	62.366	0	3.9822	29993000	2	Ppollicipes_DN94171_c0_g1_i8.p1|XP_015373617.1;Ppollicipes_DN94171_c0_g1_i5.p1|XP_023706652.1;Ppollicipes_DN94171_c0_g1_i9.p1|XP_022173288.1;Ppollicipes_DN94171_c0_g1_i4.p1|XP_022173288.1	Ppollicipes_DN94171_c0_g1_i8.p1|XP_015373617.1;Ppollicipes_DN94171_c0_g1_i5.p1|XP_023706652.1;Ppollicipes_DN94171_c0_g1_i9.p1|XP_022173288.1;Ppollicipes_DN94171_c0_g1_i4.p1|XP_022173288.1
	0	2155900	1517900				2	2	2	37.4	37.4	37.4	13.607	0.0019608	2.4794	29390000	3	Ppollicipes_DN94178_c0_g4_i1.p1|	Ppollicipes_DN94178_c0_g4_i1.p1|
	0	0	0				1	1	1	6.1	6.1	6.1	16.758	0.0062461	2.0812	0	1	Ppollicipes_DN94180_c1_g1_i9.p2|XP_018019975.1;Ppollicipes_DN94180_c1_g1_i2.p2|XP_018019975.1;Ppollicipes_DN94180_c1_g1_i5.p2|XP_018019975.1;Ppollicipes_DN94180_c1_g1_i1.p2|XP_018019975.1;Ppollicipes_DN94180_c1_g1_i11.p1|XP_018019975.1;Ppollicipes_DN94180_c1_g1_i3.p1|KZS19968.1;Ppollicipes_DN94180_c1_g1_i7.p1|KZS19968.1;Ppollicipes_DN94180_c1_g1_i4.p1|KZS19968.1	Ppollicipes_DN94180_c1_g1_i9.p2|XP_018019975.1;Ppollicipes_DN94180_c1_g1_i2.p2|XP_018019975.1;Ppollicipes_DN94180_c1_g1_i5.p2|XP_018019975.1;Ppollicipes_DN94180_c1_g1_i1.p2|XP_018019975.1;Ppollicipes_DN94180_c1_g1_i11.p1|XP_018019975.1;Ppollicipes_DN94180_c1_g1_i3.p1|KZS19968.1;Ppollicipes_DN94180_c1_g1_i7.p1|KZS19968.1;Ppollicipes_DN94180_c1_g1_i4.p1|KZS19968.1
	49814000	15915000	43968000				6	6	6	53.5	53.5	53.5	18.161	0	96.582	1097000000	33	Ppollicipes_DN94182_c0_g2_i1.p1|;Ppollicipes_DN94182_c0_g2_i4.p1|;Ppollicipes_DN94182_c0_g2_i3.p1|;Ppollicipes_DN94182_c0_g2_i2.p1|	Ppollicipes_DN94182_c0_g2_i1.p1|;Ppollicipes_DN94182_c0_g2_i4.p1|
	0	0	1151500				3	1	1	11.1	3.5	3.5	45.668	0.00067797	2.8004	18424000	1	Ppollicipes_DN94193_c1_g1_i3.p1|	Ppollicipes_DN94193_c1_g1_i3.p1|
	943980	0	8657700				3	3	1	8.9	8.9	3.1	59.212	0	41.891	163230000	7	Ppollicipes_DN94193_c1_g1_i5.p1|XP_007994517.1;Ppollicipes_DN94193_c1_g1_i4.p1|XP_009991776.1;Ppollicipes_DN94193_c1_g1_i2.p1|XP_009991776.1;Ppollicipes_DN94193_c1_g4_i1.p1|	Ppollicipes_DN94193_c1_g1_i5.p1|XP_007994517.1;Ppollicipes_DN94193_c1_g1_i4.p1|XP_009991776.1;Ppollicipes_DN94193_c1_g1_i2.p1|XP_009991776.1
	0	0	0				1	1	1	4.5	4.5	4.5	29.221	0.0032342	2.3719	0	1	Ppollicipes_DN94217_c0_g2_i5.p1|EFX86112.1;Ppollicipes_DN94217_c0_g2_i4.p1|EFX86112.1;Ppollicipes_DN94217_c0_g2_i3.p1|XP_023710119.1;Ppollicipes_DN94217_c0_g2_i2.p1|XP_023710119.1	Ppollicipes_DN94217_c0_g2_i5.p1|EFX86112.1;Ppollicipes_DN94217_c0_g2_i4.p1|EFX86112.1;Ppollicipes_DN94217_c0_g2_i3.p1|XP_023710119.1;Ppollicipes_DN94217_c0_g2_i2.p1|XP_023710119.1
	4025200	589970	16480000				7	7	7	10.5	10.5	10.5	87.009	0	94.087	632870000	24	Ppollicipes_DN94218_c0_g1_i1.p1|KZS19381.1;Ppollicipes_DN94218_c0_g1_i4.p1|EFX83489.1;Ppollicipes_DN94218_c0_g1_i5.p1|EFX83489.1;Ppollicipes_DN94218_c0_g1_i3.p1|XP_001193482.2	Ppollicipes_DN94218_c0_g1_i1.p1|KZS19381.1;Ppollicipes_DN94218_c0_g1_i4.p1|EFX83489.1
	0	0	7951900				3	3	3	30.2	30.2	30.2	20.604	0	7.3515	103370000	4	Ppollicipes_DN94230_c1_g1_i6.p1|KZS11261.1;Ppollicipes_DN94230_c1_g1_i10.p1|KZS11261.1;Ppollicipes_DN94230_c1_g1_i4.p1|KZS11261.1;Ppollicipes_DN94230_c1_g1_i12.p1|KZS11261.1;Ppollicipes_DN94230_c1_g1_i8.p2|KZS11261.1;Ppollicipes_DN94230_c1_g1_i5.p1|KZS11261.1;Ppollicipes_DN94230_c1_g1_i11.p2|KZS11261.1;Ppollicipes_DN94230_c1_g1_i1.p1|KZS11261.1	Ppollicipes_DN94230_c1_g1_i6.p1|KZS11261.1;Ppollicipes_DN94230_c1_g1_i10.p1|KZS11261.1;Ppollicipes_DN94230_c1_g1_i4.p1|KZS11261.1;Ppollicipes_DN94230_c1_g1_i12.p1|KZS11261.1;Ppollicipes_DN94230_c1_g1_i8.p2|KZS11261.1;Ppollicipes_DN94230_c1_g1_i5.p1|KZS11261.1;Ppollicipes_DN94230_c1_g1_i11.p2|KZS11261.1;Ppollicipes_DN94230_c1_g1_i1.p1|KZS11261.1
	0	0	3634200				2	2	2	18.1	18.1	18.1	18.929	0	10.124	32707000	2	Ppollicipes_DN94233_c1_g2_i1.p2|XP_012153523.1	Ppollicipes_DN94233_c1_g2_i1.p2|XP_012153523.1
	25667000	71162000	57695000				10	10	9	48.7	48.7	40.7	29.339	0	281.26	2626900000	49	Ppollicipes_DN94236_c1_g1_i5.p1|;Ppollicipes_DN94236_c1_g1_i7.p2|	Ppollicipes_DN94236_c1_g1_i5.p1|;Ppollicipes_DN94236_c1_g1_i7.p2|
	0	628370	0				1	1	1	2.9	2.9	2.9	96.285	0	8.7876	27020000	1	Ppollicipes_DN94254_c0_g2_i1.p1|XP_023709622.1	Ppollicipes_DN94254_c0_g2_i1.p1|XP_023709622.1
	7453100	8026500	14319000				25	25	25	42.7	42.7	42.7	89.209	0	90.932	1311100000	64	Ppollicipes_DN94258_c1_g1_i1.p1|XP_018566837.1;Ppollicipes_DN94258_c1_g1_i2.p1|XP_018566837.1;Ppollicipes_DN94258_c1_g1_i3.p1|BAD91024.1;Ppollicipes_DN94258_c0_g1_i1.p1|XP_966692.1	Ppollicipes_DN94258_c1_g1_i1.p1|XP_018566837.1;Ppollicipes_DN94258_c1_g1_i2.p1|XP_018566837.1
	155900000	85793000	83789000				7	7	7	62	62	62	15.384	0	92.955	2603900000	54	Ppollicipes_DN94282_c0_g2_i1.p1|AAH21837.1;Ppollicipes_DN94282_c0_g2_i9.p1|AAH21837.1;Ppollicipes_DN94282_c0_g2_i3.p1|AAH21837.1;Ppollicipes_DN96605_c4_g2_i10.p1|XP_010773688.1;Ppollicipes_DN96605_c4_g2_i9.p1|XP_010773688.1;Ppollicipes_DN96605_c4_g2_i8.p1|XP_010773688.1;Ppollicipes_DN96605_c4_g2_i2.p1|XP_010773688.1;Ppollicipes_DN96605_c4_g2_i7.p1|XP_010773688.1;Ppollicipes_DN96605_c4_g2_i5.p1|XP…	Ppollicipes_DN94282_c0_g2_i1.p1|AAH21837.1;Ppollicipes_DN94282_c0_g2_i9.p1|AAH21837.1;Ppollicipes_DN94282_c0_g2_i3.p1|AAH21837.1;Ppollicipes_DN96605_c4_g2_i10.p1|XP_010773688.1;Ppollicipes_DN96605_c4_g2_i9.p1|XP_010773688.1;Ppollicipes_DN96605_c4_g2_i8.p1|XP_010773688.1;Ppollicipes_DN96605_c4_g2_i2.p1|XP_010773688.1;Ppollicipes_DN96605_c4_g2_i7.p1|XP_010773688.1;Ppollicipes_DN96605_c4_g2_i5.p1|XP…
	51487000	283260000	213060000				18	6	6	78.4	34.1	34.1	18.13	0	105.46	5478100000	82	Ppollicipes_DN94316_c0_g4_i1.p1|PNF42561.1	Ppollicipes_DN94316_c0_g4_i1.p1|PNF42561.1
	668340	0	0				1	1	1	1.9	1.9	1.9	57.194	0.0050283	2.1642	20718000	1	Ppollicipes_DN94332_c0_g1_i9.p1|XP_022204977.1;Ppollicipes_DN94332_c0_g1_i6.p1|ACH92925.1;Ppollicipes_DN94332_c0_g1_i3.p1|ACH92925.1;Ppollicipes_DN94332_c0_g1_i2.p1|ALK24421.1;Ppollicipes_DN94332_c0_g1_i4.p1|ACH92925.1	Ppollicipes_DN94332_c0_g1_i9.p1|XP_022204977.1;Ppollicipes_DN94332_c0_g1_i6.p1|ACH92925.1;Ppollicipes_DN94332_c0_g1_i3.p1|ACH92925.1;Ppollicipes_DN94332_c0_g1_i2.p1|ALK24421.1;Ppollicipes_DN94332_c0_g1_i4.p1|ACH92925.1
	0	0	10675000				3	3	3	24.3	24.3	24.3	17.198	0	10.812	117430000	4	Ppollicipes_DN94335_c0_g2_i4.p1|PDM67934.1;Ppollicipes_DN94335_c0_g2_i2.p1|PDM67934.1;Ppollicipes_DN94335_c0_g2_i1.p1|PDM67934.1;Ppollicipes_DN94335_c0_g2_i3.p1|ACO10888.1	Ppollicipes_DN94335_c0_g2_i4.p1|PDM67934.1;Ppollicipes_DN94335_c0_g2_i2.p1|PDM67934.1;Ppollicipes_DN94335_c0_g2_i1.p1|PDM67934.1
	0	3075400	2569600				5	4	4	18.6	16	16	37.081	0	17.403	101610000	6	Ppollicipes_DN94337_c2_g2_i2.p2|KIH49339.1;Ppollicipes_DN94337_c2_g2_i1.p1|KIH49339.1	Ppollicipes_DN94337_c2_g2_i2.p2|KIH49339.1;Ppollicipes_DN94337_c2_g2_i1.p1|KIH49339.1
	0	0	484620				1	1	1	4	4	4	59.06	0	8.5697	13569000	2	Ppollicipes_DN94338_c2_g1_i10.p1|XP_017777455.1;Ppollicipes_DN94338_c2_g1_i16.p1|PNF35703.1;Ppollicipes_DN94338_c2_g1_i6.p1|XP_023705556.1;Ppollicipes_DN94338_c2_g1_i2.p1|XP_023705556.1;Ppollicipes_DN94338_c2_g1_i12.p1|XP_023705556.1;Ppollicipes_DN94338_c2_g1_i15.p1|XP_023705556.1;Ppollicipes_DN94338_c2_g1_i25.p1|ETN59791.1;Ppollicipes_DN94338_c2_g1_i19.p1|XP_023705556.1;Ppollicipes_DN94338_c2_g1…	Ppollicipes_DN94338_c2_g1_i10.p1|XP_017777455.1;Ppollicipes_DN94338_c2_g1_i16.p1|PNF35703.1;Ppollicipes_DN94338_c2_g1_i6.p1|XP_023705556.1;Ppollicipes_DN94338_c2_g1_i2.p1|XP_023705556.1;Ppollicipes_DN94338_c2_g1_i12.p1|XP_023705556.1;Ppollicipes_DN94338_c2_g1_i15.p1|XP_023705556.1;Ppollicipes_DN94338_c2_g1_i25.p1|ETN59791.1;Ppollicipes_DN94338_c2_g1_i19.p1|XP_023705556.1;Ppollicipes_DN94338_c2_g1…
	17817000	0	22102000				1	1	1	6	6	6	14.707	0.0019841	2.5714	359270000	5	Ppollicipes_DN94347_c0_g3_i8.p1|	Ppollicipes_DN94347_c0_g3_i8.p1|
	55806000	43090000	75979000				18	17	17	49.6	46.5	46.5	31.912	0	146.61	3322600000	78	Ppollicipes_DN94348_c0_g1_i4.p1|XP_021949630.1;Ppollicipes_DN94348_c0_g1_i5.p2|XP_021949630.1;Ppollicipes_DN94348_c0_g1_i2.p1|XP_021949630.1;Ppollicipes_DN94348_c0_g1_i1.p2|XP_023723220.1	Ppollicipes_DN94348_c0_g1_i4.p1|XP_021949630.1;Ppollicipes_DN94348_c0_g1_i5.p2|XP_021949630.1;Ppollicipes_DN94348_c0_g1_i2.p1|XP_021949630.1;Ppollicipes_DN94348_c0_g1_i1.p2|XP_023723220.1
	0	1810600	4250900				3	3	3	10.8	10.8	10.8	52.793	0	11.262	139420000	4	Ppollicipes_DN94365_c0_g1_i9.p1|XP_012548937.1;Ppollicipes_DN94365_c0_g1_i1.p1|XP_012548937.1;Ppollicipes_DN94365_c0_g1_i6.p1|XP_012548937.1;Ppollicipes_DN94365_c0_g1_i4.p1|XP_012548937.1;Ppollicipes_DN94365_c0_g1_i10.p1|XP_012548937.1;Ppollicipes_DN94365_c0_g1_i8.p1|XP_018021341.1;Ppollicipes_DN94365_c0_g1_i3.p1|;Ppollicipes_DN115579_c0_g1_i1.p2|XP_004922292.1;Ppollicipes_DN94365_c0_g1_i7.p1|CAA…	Ppollicipes_DN94365_c0_g1_i9.p1|XP_012548937.1;Ppollicipes_DN94365_c0_g1_i1.p1|XP_012548937.1;Ppollicipes_DN94365_c0_g1_i6.p1|XP_012548937.1;Ppollicipes_DN94365_c0_g1_i4.p1|XP_012548937.1;Ppollicipes_DN94365_c0_g1_i10.p1|XP_012548937.1;Ppollicipes_DN94365_c0_g1_i8.p1|XP_018021341.1
	926340	0	5241700				5	5	5	17.9	17.9	17.9	42.531	0	17.508	117190000	10	Ppollicipes_DN94385_c0_g3_i5.p1|WP_026475027.1;Ppollicipes_DN94385_c0_g3_i4.p1|WP_026475027.1;Ppollicipes_DN94385_c0_g3_i3.p1|WP_026475027.1;Ppollicipes_DN94385_c0_g3_i1.p1|WP_026475027.1;Ppollicipes_DN94385_c0_g4_i2.p2|;Ppollicipes_DN94385_c0_g4_i1.p1|	Ppollicipes_DN94385_c0_g3_i5.p1|WP_026475027.1;Ppollicipes_DN94385_c0_g3_i4.p1|WP_026475027.1;Ppollicipes_DN94385_c0_g3_i3.p1|WP_026475027.1;Ppollicipes_DN94385_c0_g3_i1.p1|WP_026475027.1
	2361000	7953800	7617300				4	4	4	17	17	17	45.947	0	64.564	484170000	15	Ppollicipes_DN94387_c1_g1_i1.p1|;Ppollicipes_DN94387_c1_g1_i4.p3|;Ppollicipes_DN94387_c1_g1_i2.p3|;Ppollicipes_DN94387_c1_g1_i3.p1|	Ppollicipes_DN94387_c1_g1_i1.p1|;Ppollicipes_DN94387_c1_g1_i4.p3|;Ppollicipes_DN94387_c1_g1_i2.p3|
	1461200	0	3356400				2	1	1	16	16	16	14	0.00068306	2.9078	43359000	2	Ppollicipes_DN94391_c2_g1_i8.p3|XP_023709905.1;Ppollicipes_DN94391_c2_g1_i3.p2|XP_023709905.1;Ppollicipes_DN94391_c2_g1_i1.p2|XP_023709905.1;Ppollicipes_DN94391_c2_g1_i9.p2|ODM99624.1;Ppollicipes_DN94391_c2_g1_i10.p2|ODM99624.1;Ppollicipes_DN94391_c2_g1_i7.p1|XP_023235756.1;Ppollicipes_DN94391_c2_g1_i6.p1|XP_023235756.1;Ppollicipes_DN94391_c2_g1_i5.p1|XP_023235756.1	Ppollicipes_DN94391_c2_g1_i8.p3|XP_023709905.1;Ppollicipes_DN94391_c2_g1_i3.p2|XP_023709905.1;Ppollicipes_DN94391_c2_g1_i1.p2|XP_023709905.1;Ppollicipes_DN94391_c2_g1_i9.p2|ODM99624.1;Ppollicipes_DN94391_c2_g1_i10.p2|ODM99624.1;Ppollicipes_DN94391_c2_g1_i7.p1|XP_023235756.1;Ppollicipes_DN94391_c2_g1_i6.p1|XP_023235756.1;Ppollicipes_DN94391_c2_g1_i5.p1|XP_023235756.1
	0	0	997940				1	1	1	6.1	6.1	6.1	32.246	0	11.455	14969000	2	Ppollicipes_DN94393_c1_g5_i1.p1|EFX83705.1	Ppollicipes_DN94393_c1_g5_i1.p1|EFX83705.1
	3869400	7722900	21645000				2	2	2	11.8	11.8	11.8	25.599	0	11.503	432090000	6	Ppollicipes_DN94409_c0_g1_i1.p1|XP_021941375.1;Ppollicipes_DN94409_c0_g1_i12.p1|BAR45602.1;Ppollicipes_DN94409_c0_g1_i13.p1|BAR45601.1	Ppollicipes_DN94409_c0_g1_i1.p1|XP_021941375.1;Ppollicipes_DN94409_c0_g1_i12.p1|BAR45602.1;Ppollicipes_DN94409_c0_g1_i13.p1|BAR45601.1
	46670000	0	14620000				2	2	2	17.6	17.6	17.6	16.424	0	5.8241	306450000	5	Ppollicipes_DN94419_c0_g1_i1.p1|ETN62575.1	Ppollicipes_DN94419_c0_g1_i1.p1|ETN62575.1
	8537900	39741000	49767000				10	9	9	43.4	35.9	35.9	32.299	0	97.907	1862900000	37	Ppollicipes_DN94420_c1_g1_i6.p1|ASN76824.1;Ppollicipes_DN94420_c1_g1_i5.p1|ASN76824.1;Ppollicipes_DN94420_c1_g1_i4.p1|ASN76824.1;Ppollicipes_DN94420_c1_g1_i3.p1|ASN76824.1;Ppollicipes_DN94420_c1_g1_i2.p1|ASN76824.1;Ppollicipes_DN94420_c1_g1_i1.p1|	Ppollicipes_DN94420_c1_g1_i6.p1|ASN76824.1;Ppollicipes_DN94420_c1_g1_i5.p1|ASN76824.1;Ppollicipes_DN94420_c1_g1_i4.p1|ASN76824.1;Ppollicipes_DN94420_c1_g1_i3.p1|ASN76824.1;Ppollicipes_DN94420_c1_g1_i2.p1|ASN76824.1;Ppollicipes_DN94420_c1_g1_i1.p1|
	152770000	527790016	518609984				24	24	23	43.7	43.7	41.7	60.935	0	323.31	32378000000	210	Ppollicipes_DN94420_c1_g2_i5.p1|XP_014221371.1;Ppollicipes_DN94420_c1_g2_i4.p1|XP_014221371.1;Ppollicipes_DN94420_c1_g2_i3.p4|XP_014221371.1;Ppollicipes_DN94420_c1_g2_i1.p4|XP_014221371.1;Ppollicipes_DN94420_c1_g2_i6.p1|;Ppollicipes_DN94420_c1_g2_i2.p1|	Ppollicipes_DN94420_c1_g2_i5.p1|XP_014221371.1;Ppollicipes_DN94420_c1_g2_i4.p1|XP_014221371.1
	7378800	11994000	36029000				16	16	15	37	37	33.9	63.133	0	216.31	1606700000	48	Ppollicipes_DN94433_c0_g1_i6.p1|AGZ13695.1;Ppollicipes_DN94433_c0_g1_i1.p1|AGZ13695.1;Ppollicipes_DN94433_c0_g1_i2.p1|AGZ13695.1;Ppollicipes_DN94433_c0_g1_i5.p1|AGZ13695.1;Ppollicipes_DN85801_c0_g2_i2.p1|AGZ13694.1;Ppollicipes_DN85801_c0_g2_i3.p1|AGZ13694.1;Ppollicipes_DN94433_c0_g1_i3.p1|AGZ13695.1;Ppollicipes_DN94433_c0_g1_i4.p1|AGZ13695.1	Ppollicipes_DN94433_c0_g1_i6.p1|AGZ13695.1;Ppollicipes_DN94433_c0_g1_i1.p1|AGZ13695.1;Ppollicipes_DN94433_c0_g1_i2.p1|AGZ13695.1;Ppollicipes_DN94433_c0_g1_i5.p1|AGZ13695.1
	0	3174300	0				1	1	1	12.8	12.8	12.8	12.374	0	4.1468	25395000	1	Ppollicipes_DN94433_c0_g2_i4.p3|KFM74141.1;Ppollicipes_DN94433_c0_g2_i16.p1|XP_019886645.1;Ppollicipes_DN94433_c0_g2_i11.p1|XP_019886645.1;Ppollicipes_DN94433_c0_g2_i5.p1|KFM74141.1;Ppollicipes_DN94433_c0_g2_i19.p1|KFM74141.1;Ppollicipes_DN94433_c0_g2_i20.p1|KFM74141.1;Ppollicipes_DN94433_c0_g2_i14.p1|KFM74141.1;Ppollicipes_DN94433_c0_g2_i8.p1|KFM74141.1	Ppollicipes_DN94433_c0_g2_i4.p3|KFM74141.1;Ppollicipes_DN94433_c0_g2_i16.p1|XP_019886645.1;Ppollicipes_DN94433_c0_g2_i11.p1|XP_019886645.1;Ppollicipes_DN94433_c0_g2_i5.p1|KFM74141.1;Ppollicipes_DN94433_c0_g2_i19.p1|KFM74141.1;Ppollicipes_DN94433_c0_g2_i20.p1|KFM74141.1;Ppollicipes_DN94433_c0_g2_i14.p1|KFM74141.1;Ppollicipes_DN94433_c0_g2_i8.p1|KFM74141.1
	29518000	27011000	36758000				9	6	0	56.6	51.4	0	19.269	0	35.019	1026200000	23	Ppollicipes_DN94436_c0_g2_i2.p2|AAD31042.1;Ppollicipes_DN96453_c0_g3_i1.p1|XP_017545591.1	Ppollicipes_DN94436_c0_g2_i2.p2|AAD31042.1;Ppollicipes_DN96453_c0_g3_i1.p1|XP_017545591.1
	0	5009700	9747300				5	1	1	54.4	16.9	16.9	14.76	0	7.7726	103300000	5	Ppollicipes_DN97350_c0_g1_i1.p1|ODM94904.1;Ppollicipes_DN94436_c1_g1_i1.p2|XP_024869326.1	Ppollicipes_DN97350_c0_g1_i1.p1|ODM94904.1;Ppollicipes_DN94436_c1_g1_i1.p2|XP_024869326.1
	29871000	71491000	103750000				9	8	4	72.1	65.6	33.6	13.784	0	97.9	1640900000	46	Ppollicipes_DN94436_c1_g2_i1.p2|AAN74984.1	Ppollicipes_DN94436_c1_g2_i1.p2|AAN74984.1
	0	3420700	7021200				2	2	2	17.6	17.6	17.6	13.502	0.003201	2.2823	52210000	4	Ppollicipes_DN94447_c1_g2_i2.p1|;Ppollicipes_DN94447_c1_g2_i1.p1|;Ppollicipes_DN94447_c1_g1_i1.p1|PSN49803.1	Ppollicipes_DN94447_c1_g2_i2.p1|;Ppollicipes_DN94447_c1_g2_i1.p1|;Ppollicipes_DN94447_c1_g1_i1.p1|PSN49803.1
	0	0	3821200				3	3	3	14.7	14.7	14.7	37.421	0	18.771	61140000	4	Ppollicipes_DN94478_c0_g1_i1.p1|XP_021934607.1;Ppollicipes_DN94478_c0_g1_i4.p1|XP_023727911.1;Ppollicipes_DN94478_c0_g1_i3.p1|XP_023727911.1;Ppollicipes_DN94478_c0_g1_i5.p1|XP_021934607.1;Ppollicipes_DN94478_c0_g1_i2.p1|XP_021934607.1	Ppollicipes_DN94478_c0_g1_i1.p1|XP_021934607.1;Ppollicipes_DN94478_c0_g1_i4.p1|XP_023727911.1;Ppollicipes_DN94478_c0_g1_i3.p1|XP_023727911.1;Ppollicipes_DN94478_c0_g1_i5.p1|XP_021934607.1;Ppollicipes_DN94478_c0_g1_i2.p1|XP_021934607.1
	3791900	25971000	19355000				3	3	3	43.3	43.3	43.3	11.386	0	17.664	245590000	9	Ppollicipes_DN94498_c0_g3_i1.p2|	Ppollicipes_DN94498_c0_g3_i1.p2|
	0	0	4154400				2	2	2	14.4	14.4	14.4	12.37	0.00071531	3.3693	33235000	2	Ppollicipes_DN94511_c1_g1_i6.p1|AFY13481.1;Ppollicipes_DN94511_c1_g1_i1.p1|AAR33079.1;Ppollicipes_DN94511_c1_g1_i9.p1|AAR33079.1;Ppollicipes_DN94511_c1_g1_i8.p1|AAR33079.1;Ppollicipes_DN94511_c1_g1_i5.p1|AFY13481.1	Ppollicipes_DN94511_c1_g1_i6.p1|AFY13481.1;Ppollicipes_DN94511_c1_g1_i1.p1|AAR33079.1;Ppollicipes_DN94511_c1_g1_i9.p1|AAR33079.1;Ppollicipes_DN94511_c1_g1_i8.p1|AAR33079.1;Ppollicipes_DN94511_c1_g1_i5.p1|AFY13481.1
	1814600	0	2234800				1	1	1	4.5	4.5	4.5	42.617	0	5.7265	89087000	4	Ppollicipes_DN94513_c1_g1_i6.p1|XP_022199255.1;Ppollicipes_DN94513_c1_g1_i2.p1|XP_022199255.1;Ppollicipes_DN94513_c1_g1_i8.p1|XP_013789384.1;Ppollicipes_DN94513_c1_g1_i1.p1|XP_013789384.1;Ppollicipes_DN94513_c1_g1_i5.p1|XP_022199255.1;Ppollicipes_DN94513_c1_g1_i7.p1|XP_022199255.1;Ppollicipes_DN94513_c1_g1_i3.p1|XP_022199255.1	Ppollicipes_DN94513_c1_g1_i6.p1|XP_022199255.1;Ppollicipes_DN94513_c1_g1_i2.p1|XP_022199255.1;Ppollicipes_DN94513_c1_g1_i8.p1|XP_013789384.1;Ppollicipes_DN94513_c1_g1_i1.p1|XP_013789384.1;Ppollicipes_DN94513_c1_g1_i5.p1|XP_022199255.1;Ppollicipes_DN94513_c1_g1_i7.p1|XP_022199255.1;Ppollicipes_DN94513_c1_g1_i3.p1|XP_022199255.1
	582220	2103600	3667500				6	6	6	23.5	23.5	23.5	46.933	0	21.203	158830000	11	Ppollicipes_DN94530_c0_g3_i1.p1|XP_014277002.1;Ppollicipes_DN94530_c0_g3_i2.p1|XP_023336440.1	Ppollicipes_DN94530_c0_g3_i1.p1|XP_014277002.1;Ppollicipes_DN94530_c0_g3_i2.p1|XP_023336440.1
	881640	853120	1105500				2	2	2	8	8	8	53.825	0	9.7993	71007000	7	Ppollicipes_DN94538_c0_g1_i2.p1|XP_002426927.1;Ppollicipes_DN94538_c0_g1_i1.p1|XP_023327863.1;Ppollicipes_DN94538_c0_g1_i3.p1|XP_021940026.1	Ppollicipes_DN94538_c0_g1_i2.p1|XP_002426927.1;Ppollicipes_DN94538_c0_g1_i1.p1|XP_023327863.1;Ppollicipes_DN94538_c0_g1_i3.p1|XP_021940026.1
	412569984	84738000	132460000				12	12	12	58.3	58.3	58.3	11.381	0	58.439	3778600000	62	Ppollicipes_DN94541_c0_g1_i1.p3|XP_001865168.1	Ppollicipes_DN94541_c0_g1_i1.p3|XP_001865168.1
	5471200	4671600	12398000				9	9	4	23.2	23.2	10.7	50.48	0	29.967	631150000	26	Ppollicipes_DN94543_c0_g1_i12.p1|XP_015832902.1;Ppollicipes_DN94543_c0_g1_i8.p1|XP_008555293.1;Ppollicipes_DN94543_c0_g1_i3.p1|XP_008555293.1;Ppollicipes_DN94543_c0_g1_i2.p1|XP_008555293.1;Ppollicipes_DN94543_c0_g1_i13.p1|XP_008555293.1;Ppollicipes_DN94543_c0_g1_i9.p1|XP_015832902.1;Ppollicipes_DN94543_c0_g1_i15.p1|XP_015832902.1;Ppollicipes_DN94543_c0_g1_i1.p1|XP_015832902.1;Ppollicipes_DN94543_…	Ppollicipes_DN94543_c0_g1_i12.p1|XP_015832902.1;Ppollicipes_DN94543_c0_g1_i8.p1|XP_008555293.1;Ppollicipes_DN94543_c0_g1_i3.p1|XP_008555293.1;Ppollicipes_DN94543_c0_g1_i2.p1|XP_008555293.1;Ppollicipes_DN94543_c0_g1_i13.p1|XP_008555293.1;Ppollicipes_DN94543_c0_g1_i9.p1|XP_015832902.1;Ppollicipes_DN94543_c0_g1_i15.p1|XP_015832902.1;Ppollicipes_DN94543_c0_g1_i1.p1|XP_015832902.1;Ppollicipes_DN94543_…
	1045000000	2939099904	4008199936				25	25	25	90.1	90.1	90.1	20.985	0	323.31	79923000000	419	Ppollicipes_DN94553_c0_g2_i8.p1|XP_015377816.1;Ppollicipes_DN94553_c0_g2_i7.p1|XP_015377816.1;Ppollicipes_DN94553_c0_g2_i6.p1|XP_015377816.1;Ppollicipes_DN94553_c0_g2_i5.p1|XP_015377816.1;Ppollicipes_DN94553_c0_g2_i3.p1|XP_015377816.1;Ppollicipes_DN94553_c0_g2_i2.p1|XP_015377816.1;Ppollicipes_DN94553_c0_g2_i1.p1|XP_013194471.1	Ppollicipes_DN94553_c0_g2_i8.p1|XP_015377816.1;Ppollicipes_DN94553_c0_g2_i7.p1|XP_015377816.1;Ppollicipes_DN94553_c0_g2_i6.p1|XP_015377816.1;Ppollicipes_DN94553_c0_g2_i5.p1|XP_015377816.1;Ppollicipes_DN94553_c0_g2_i3.p1|XP_015377816.1;Ppollicipes_DN94553_c0_g2_i2.p1|XP_015377816.1;Ppollicipes_DN94553_c0_g2_i1.p1|XP_013194471.1
	0	0	2086900				1	1	1	9.5	9.5	9.5	15.028	0	6.0374	16695000	1	Ppollicipes_DN94563_c1_g1_i8.p1|XP_023349792.1;Ppollicipes_DN94563_c1_g1_i5.p1|XP_023349792.1;Ppollicipes_DN94563_c1_g1_i3.p1|XP_023349792.1;Ppollicipes_DN94563_c1_g1_i14.p1|XP_023349792.1;Ppollicipes_DN94563_c1_g1_i13.p1|ODN00256.1;Ppollicipes_DN94563_c1_g1_i7.p1|XP_023349792.1;Ppollicipes_DN94563_c1_g1_i9.p1|XP_023349792.1;Ppollicipes_DN94563_c1_g1_i2.p1|XP_023349792.1;Ppollicipes_DN94563_c1_g1…	Ppollicipes_DN94563_c1_g1_i8.p1|XP_023349792.1;Ppollicipes_DN94563_c1_g1_i5.p1|XP_023349792.1;Ppollicipes_DN94563_c1_g1_i3.p1|XP_023349792.1;Ppollicipes_DN94563_c1_g1_i14.p1|XP_023349792.1;Ppollicipes_DN94563_c1_g1_i13.p1|ODN00256.1;Ppollicipes_DN94563_c1_g1_i7.p1|XP_023349792.1;Ppollicipes_DN94563_c1_g1_i9.p1|XP_023349792.1;Ppollicipes_DN94563_c1_g1_i2.p1|XP_023349792.1;Ppollicipes_DN94563_c1_g1…
	19558000	30627000	51209000				18	18	18	40.6	40.6	40.6	61.166	0	222	2636200000	74	Ppollicipes_DN94565_c0_g1_i2.p1|KZS07041.1;Ppollicipes_DN94565_c0_g1_i1.p1|KZS07041.1;Ppollicipes_DN94565_c0_g1_i3.p1|KZS07041.1	Ppollicipes_DN94565_c0_g1_i2.p1|KZS07041.1;Ppollicipes_DN94565_c0_g1_i1.p1|KZS07041.1
	0	0	9434900				7	7	7	19.2	19.2	19.2	52.866	0	17.679	235870000	15	Ppollicipes_DN94571_c2_g1_i4.p1|CRK97515.1;Ppollicipes_DN94571_c2_g1_i10.p1|CRK97515.1;Ppollicipes_DN86503_c0_g1_i1.p4|;Ppollicipes_DN94571_c2_g1_i7.p4|;Ppollicipes_DN94571_c2_g1_i2.p3|;Ppollicipes_DN94571_c2_g1_i3.p1|CRK97515.1;Ppollicipes_DN94571_c2_g1_i6.p1|;Ppollicipes_DN94571_c2_g1_i12.p1|;Ppollicipes_DN94571_c2_g1_i1.p1|CRK97515.1;Ppollicipes_DN94571_c2_g1_i9.p1|CRK97515.1;Ppollicipes_DN945…	Ppollicipes_DN94571_c2_g1_i4.p1|CRK97515.1;Ppollicipes_DN94571_c2_g1_i10.p1|CRK97515.1
	0	0	0				1	1	1	0.8	0.8	0.8	169.01	0.0007148	3.3687	0	1	Ppollicipes_DN94593_c1_g1_i2.p1|XP_018028113.1	Ppollicipes_DN94593_c1_g1_i2.p1|XP_018028113.1
	1598000000	1827600000	746470016				16	16	11	42.8	42.8	42.4	25.654	0	254.83	54237000000	303	Ppollicipes_DN94603_c0_g3_i5.p1|P21798.2;Ppollicipes_DN94603_c0_g3_i4.p1|P21798.2;Ppollicipes_DN94603_c0_g3_i6.p1|P21798.2;Ppollicipes_DN94603_c0_g3_i3.p1|P21798.2	Ppollicipes_DN94603_c0_g3_i5.p1|P21798.2;Ppollicipes_DN94603_c0_g3_i4.p1|P21798.2;Ppollicipes_DN94603_c0_g3_i6.p1|P21798.2;Ppollicipes_DN94603_c0_g3_i3.p1|P21798.2
	158580	1152800	250290				4	4	4	6.2	6.2	6.2	104.82	0	36.537	81207000	5	Ppollicipes_DN94611_c0_g2_i6.p1|ATB53757.1;Ppollicipes_DN94611_c0_g2_i4.p1|ATB53757.1;Ppollicipes_DN94611_c0_g2_i1.p1|ATB53757.1;Ppollicipes_DN94611_c0_g2_i2.p1|ATB53757.1;Ppollicipes_DN94611_c0_g2_i7.p1|ATB53757.1;Ppollicipes_DN94611_c0_g2_i3.p1|ATB53757.1	Ppollicipes_DN94611_c0_g2_i6.p1|ATB53757.1;Ppollicipes_DN94611_c0_g2_i4.p1|ATB53757.1;Ppollicipes_DN94611_c0_g2_i1.p1|ATB53757.1;Ppollicipes_DN94611_c0_g2_i2.p1|ATB53757.1;Ppollicipes_DN94611_c0_g2_i7.p1|ATB53757.1;Ppollicipes_DN94611_c0_g2_i3.p1|ATB53757.1
	0	0	1548000				2	2	2	5.1	5.1	5.1	44.452	0	3.4277	32508000	3	Ppollicipes_DN94617_c0_g1_i4.p2|KZS05736.1;Ppollicipes_DN94617_c0_g1_i1.p1|EFX64523.1;Ppollicipes_DN94617_c0_g1_i6.p3|;Ppollicipes_DN94617_c0_g1_i3.p1|;Ppollicipes_DN94617_c0_g1_i2.p1|EFX64523.1	Ppollicipes_DN94617_c0_g1_i4.p2|KZS05736.1;Ppollicipes_DN94617_c0_g1_i1.p1|EFX64523.1;Ppollicipes_DN94617_c0_g1_i6.p3|;Ppollicipes_DN94617_c0_g1_i3.p1|;Ppollicipes_DN94617_c0_g1_i2.p1|EFX64523.1
	1851300	7105000	9693600				2	2	2	14.6	14.6	14.6	22.385	0	6.853	186500000	8	Ppollicipes_DN94621_c0_g1_i3.p1|EGI60530.1;Ppollicipes_DN94621_c0_g1_i1.p1|XP_021925808.1;Ppollicipes_DN94621_c0_g1_i4.p1|XP_021925808.1	Ppollicipes_DN94621_c0_g1_i3.p1|EGI60530.1;Ppollicipes_DN94621_c0_g1_i1.p1|XP_021925808.1;Ppollicipes_DN94621_c0_g1_i4.p1|XP_021925808.1
	1768800	1481100	6142500				5	5	5	15.4	15.4	15.4	54.186	0	47.084	253590000	19	Ppollicipes_DN94622_c0_g1_i7.p1|XP_966343.1;Ppollicipes_DN94622_c0_g1_i4.p1|XP_966343.1;Ppollicipes_DN94622_c0_g1_i6.p1|XP_021267123.1;Ppollicipes_DN94622_c0_g1_i3.p1|XP_011560800.1;Ppollicipes_DN94622_c0_g1_i5.p1|ODN06100.1;Ppollicipes_DN94622_c0_g1_i2.p1|ODN06100.1	Ppollicipes_DN94622_c0_g1_i7.p1|XP_966343.1;Ppollicipes_DN94622_c0_g1_i4.p1|XP_966343.1;Ppollicipes_DN94622_c0_g1_i6.p1|XP_021267123.1
	92117000	8003000	89978000				2	2	2	16.5	16.5	16.5	21.91	0	45.491	1140600000	18	Ppollicipes_DN94644_c0_g1_i3.p2|XP_012262658.1;Ppollicipes_DN94644_c0_g1_i1.p2|XP_012262658.1;Ppollicipes_DN94644_c0_g1_i6.p1|XP_023721514.1;Ppollicipes_DN94644_c0_g1_i4.p1|XP_023721514.1	Ppollicipes_DN94644_c0_g1_i3.p2|XP_012262658.1;Ppollicipes_DN94644_c0_g1_i1.p2|XP_012262658.1;Ppollicipes_DN94644_c0_g1_i6.p1|XP_023721514.1;Ppollicipes_DN94644_c0_g1_i4.p1|XP_023721514.1
	0	0	364380				2	2	2	4.7	4.7	4.7	62.772	0.0032258	2.365	10931000	2	Ppollicipes_DN94657_c2_g1_i1.p1|XP_020718442.1;Ppollicipes_DN94657_c2_g1_i4.p1|XP_020718442.1;Ppollicipes_DN88464_c8_g2_i5.p2|XP_015930214.1	Ppollicipes_DN94657_c2_g1_i1.p1|XP_020718442.1;Ppollicipes_DN94657_c2_g1_i4.p1|XP_020718442.1;Ppollicipes_DN88464_c8_g2_i5.p2|XP_015930214.1
	29246000	37086000	82251000				29	29	29	41.7	41.7	41.7	94.039	0	194.75	6686200000	129	Ppollicipes_DN94658_c0_g2_i1.p1|XP_012263339.1;Ppollicipes_DN94658_c0_g2_i4.p1|XP_012263339.1;Ppollicipes_DN123779_c0_g1_i1.p2|AAR01285.1;Ppollicipes_DN94658_c0_g2_i2.p1|EFX74122.1	Ppollicipes_DN94658_c0_g2_i1.p1|XP_012263339.1;Ppollicipes_DN94658_c0_g2_i4.p1|XP_012263339.1
	0	0	4201100				2	2	2	15.1	15.1	15.1	21.858	0	5.3164	46212000	2	Ppollicipes_DN94670_c5_g1_i3.p2|XP_018026481.1;Ppollicipes_DN94670_c5_g1_i1.p3|XP_018026481.1;Ppollicipes_DN94670_c5_g1_i2.p4|XP_018026481.1	Ppollicipes_DN94670_c5_g1_i3.p2|XP_018026481.1;Ppollicipes_DN94670_c5_g1_i1.p3|XP_018026481.1;Ppollicipes_DN94670_c5_g1_i2.p4|XP_018026481.1
	1461800	2607800	3873500				1	1	1	11.7	11.7	11.7	18.467	0	8.4084	55602000	4	Ppollicipes_DN94680_c0_g1_i1.p2|XP_013777065.1;Ppollicipes_DN94680_c0_g1_i3.p1|XP_018564731.1	Ppollicipes_DN94680_c0_g1_i1.p2|XP_013777065.1;Ppollicipes_DN94680_c0_g1_i3.p1|XP_018564731.1
	3243800	3757400	10570000				3	3	3	12.9	12.9	12.9	34.931	0	12.258	263570000	12	Ppollicipes_DN94691_c0_g3_i1.p1|XP_013094998.1	Ppollicipes_DN94691_c0_g3_i1.p1|XP_013094998.1
	0	0	1490900				2	2	2	9	9	9	26.963	0.00069444	3.023	19382000	3	Ppollicipes_DN94696_c0_g1_i6.p2|AHB50507.1;Ppollicipes_DN94696_c0_g1_i3.p2|AHB50507.1;Ppollicipes_DN94696_c0_g1_i5.p2|XP_013199992.1;Ppollicipes_DN94696_c0_g1_i4.p2|XP_013199992.1	Ppollicipes_DN94696_c0_g1_i6.p2|AHB50507.1;Ppollicipes_DN94696_c0_g1_i3.p2|AHB50507.1;Ppollicipes_DN94696_c0_g1_i5.p2|XP_013199992.1;Ppollicipes_DN94696_c0_g1_i4.p2|XP_013199992.1
	0	799730	7111400				4	4	4	22.3	22.3	22.3	27.699	0	13.657	87023000	5	Ppollicipes_DN94706_c0_g1_i2.p1|KZS03876.1;Ppollicipes_DN94706_c0_g1_i4.p1|KZS03876.1;Ppollicipes_DN94706_c0_g1_i3.p1|KZS03876.1;Ppollicipes_DN94706_c0_g1_i1.p1|KZS03876.1	Ppollicipes_DN94706_c0_g1_i2.p1|KZS03876.1;Ppollicipes_DN94706_c0_g1_i4.p1|KZS03876.1;Ppollicipes_DN94706_c0_g1_i3.p1|KZS03876.1;Ppollicipes_DN94706_c0_g1_i1.p1|KZS03876.1
	2022000	0	0				1	1	1	6.6	6.6	6.6	17.261	0.0032134	2.3322	22242000	1	Ppollicipes_DN94712_c2_g1_i3.p1|ETN65494.1;Ppollicipes_DN94712_c2_g1_i1.p1|ETN65494.1	Ppollicipes_DN94712_c2_g1_i3.p1|ETN65494.1;Ppollicipes_DN94712_c2_g1_i1.p1|ETN65494.1
	0	0	9200200				1	1	1	15.2	15.2	15.2	20.807	0.005625	2.0896	110400000	1	Ppollicipes_DN94712_c2_g1_i2.p1|NP_001037660.1	Ppollicipes_DN94712_c2_g1_i2.p1|NP_001037660.1
	17055000	0	0				1	1	1	7.6	7.6	7.6	16.097	0.0019763	2.5439	68220000	1	Ppollicipes_DN94712_c3_g1_i1.p2|XP_021190301.1	Ppollicipes_DN94712_c3_g1_i1.p2|XP_021190301.1
	1874600	7053600	13856000				12	12	12	23.3	23.3	23.3	84.415	0	65.775	797460000	33	Ppollicipes_DN94715_c0_g1_i2.p1|BAC65324.1;Ppollicipes_DN94715_c0_g1_i3.p1|BAC65324.1;Ppollicipes_DN94715_c0_g1_i1.p1|BAC65324.1;Ppollicipes_DN94715_c0_g1_i4.p1|XP_023702294.1;Ppollicipes_DN23448_c0_g1_i1.p2|PSN54358.1	Ppollicipes_DN94715_c0_g1_i2.p1|BAC65324.1;Ppollicipes_DN94715_c0_g1_i3.p1|BAC65324.1;Ppollicipes_DN94715_c0_g1_i1.p1|BAC65324.1;Ppollicipes_DN94715_c0_g1_i4.p1|XP_023702294.1
	2346100	6481000	2509200				5	5	3	9.3	9.3	6.1	80.555	0	15.242	340090000	14	Ppollicipes_DN94718_c0_g1_i1.p1|KFB43564.1;Ppollicipes_DN94718_c0_g1_i2.p1|XP_008479521.1;Ppollicipes_DN94718_c0_g1_i4.p1|XP_008479521.1;Ppollicipes_DN94718_c0_g1_i3.p2|KFB43564.1;Ppollicipes_DN40941_c0_g1_i1.p2|	Ppollicipes_DN94718_c0_g1_i1.p1|KFB43564.1
	0	1500200	0				3	1	1	9.1	3.9	3.9	49.518	0	12.848	39004000	1	Ppollicipes_DN94718_c0_g1_i5.p1|KFB43564.1	Ppollicipes_DN94718_c0_g1_i5.p1|KFB43564.1
	19952000	25996000	62001000				6	6	6	31.1	31.1	31.1	21.145	0	41.492	1079500000	42	Ppollicipes_DN94725_c0_g2_i2.p1|XP_015267286.1	Ppollicipes_DN94725_c0_g2_i2.p1|XP_015267286.1
	2008000	5891800	13974000				7	7	7	20.5	20.5	20.5	49.192	0	62.225	546850000	22	Ppollicipes_DN94730_c0_g1_i2.p1|EFX81005.1;Ppollicipes_DN94730_c0_g1_i1.p1|BAB20046.1	Ppollicipes_DN94730_c0_g1_i2.p1|EFX81005.1;Ppollicipes_DN94730_c0_g1_i1.p1|BAB20046.1
	0	0	4317600				4	4	4	10.4	10.4	10.4	61.566	0	5.5632	103620000	4	Ppollicipes_DN94744_c1_g1_i5.p1|XP_021001841.1;Ppollicipes_DN94744_c1_g1_i1.p1|XP_021001841.1;Ppollicipes_DN94744_c1_g1_i8.p1|XP_021001841.1;Ppollicipes_DN94744_c1_g1_i7.p1|XP_013400474.1;Ppollicipes_DN94744_c1_g1_i4.p1|XP_006889906.1	Ppollicipes_DN94744_c1_g1_i5.p1|XP_021001841.1;Ppollicipes_DN94744_c1_g1_i1.p1|XP_021001841.1;Ppollicipes_DN94744_c1_g1_i8.p1|XP_021001841.1;Ppollicipes_DN94744_c1_g1_i7.p1|XP_013400474.1;Ppollicipes_DN94744_c1_g1_i4.p1|XP_006889906.1
	783530	1046800	2825400				3	3	3	11.2	11.2	11.2	28.442	0	9.0862	83802000	7	Ppollicipes_DN94747_c0_g2_i5.p1|XP_013774609.1;Ppollicipes_DN94747_c0_g2_i1.p1|XP_023243854.1;Ppollicipes_DN94747_c0_g2_i2.p1|XP_023243854.1	Ppollicipes_DN94747_c0_g2_i5.p1|XP_013774609.1;Ppollicipes_DN94747_c0_g2_i1.p1|XP_023243854.1;Ppollicipes_DN94747_c0_g2_i2.p1|XP_023243854.1
	0	0	0				1	1	1	4	4	4	30.199	0.0085995	1.9511	0	1	Ppollicipes_DN94760_c0_g2_i3.p2|XP_022119468.1;Ppollicipes_DN94760_c0_g2_i6.p1|XP_022119468.1;Ppollicipes_DN94760_c0_g2_i2.p2|PVD23093.1;Ppollicipes_DN94760_c0_g2_i1.p1|PVD23093.1;Ppollicipes_DN94760_c0_g2_i5.p2|PVD23093.1;Ppollicipes_DN94760_c0_g2_i4.p2|KZS07500.1	Ppollicipes_DN94760_c0_g2_i3.p2|XP_022119468.1;Ppollicipes_DN94760_c0_g2_i6.p1|XP_022119468.1;Ppollicipes_DN94760_c0_g2_i2.p2|PVD23093.1;Ppollicipes_DN94760_c0_g2_i1.p1|PVD23093.1;Ppollicipes_DN94760_c0_g2_i5.p2|PVD23093.1;Ppollicipes_DN94760_c0_g2_i4.p2|KZS07500.1
	357150	416210	1216700				2	2	2	7.4	7.4	7.4	37.823	0.00070771	3.2623	33831000	4	Ppollicipes_DN94792_c5_g1_i3.p2|EFX82619.1;Ppollicipes_DN94792_c5_g1_i5.p2|XP_002404837.1;Ppollicipes_DN94792_c5_g1_i2.p2|XP_002404837.1;Ppollicipes_DN94792_c5_g1_i1.p2|XP_002404837.1	Ppollicipes_DN94792_c5_g1_i3.p2|EFX82619.1;Ppollicipes_DN94792_c5_g1_i5.p2|XP_002404837.1;Ppollicipes_DN94792_c5_g1_i2.p2|XP_002404837.1;Ppollicipes_DN94792_c5_g1_i1.p2|XP_002404837.1
	8937900	29761000	23322000				1	1	1	2	2	2	79.138	0.0032383	2.379	2542900000	7	Ppollicipes_DN94792_c6_g3_i5.p1|XP_008190418.1;Ppollicipes_DN94792_c6_g3_i6.p1|KDR23533.1	Ppollicipes_DN94792_c6_g3_i5.p1|XP_008190418.1;Ppollicipes_DN94792_c6_g3_i6.p1|KDR23533.1
	0	1044600	1731300				1	1	1	7.2	7.2	7.2	26.734	0.0013432	2.7126	24983000	2	Ppollicipes_DN94800_c0_g1_i6.p1|KZS16720.1;Ppollicipes_DN94800_c0_g1_i7.p1|XP_018015844.1;Ppollicipes_DN94800_c0_g1_i5.p1|KZS16720.1;Ppollicipes_DN94800_c0_g1_i3.p1|KZS16720.1;Ppollicipes_DN94800_c0_g1_i2.p1|KZS16720.1	Ppollicipes_DN94800_c0_g1_i6.p1|KZS16720.1;Ppollicipes_DN94800_c0_g1_i7.p1|XP_018015844.1;Ppollicipes_DN94800_c0_g1_i5.p1|KZS16720.1;Ppollicipes_DN94800_c0_g1_i3.p1|KZS16720.1;Ppollicipes_DN94800_c0_g1_i2.p1|KZS16720.1
	0	4134500	1199500				4	2	2	22.9	16.4	16.4	27.428	0	7.9684	69342000	4	Ppollicipes_DN94816_c0_g1_i6.p1|;Ppollicipes_DN94816_c0_g1_i3.p1|;Ppollicipes_DN94816_c0_g1_i8.p1|;Ppollicipes_DN94816_c0_g1_i2.p1|;Ppollicipes_DN94816_c0_g1_i5.p1|;Ppollicipes_DN94816_c0_g1_i4.p1|;Ppollicipes_DN118402_c0_g1_i1.p1|	Ppollicipes_DN94816_c0_g1_i6.p1|;Ppollicipes_DN94816_c0_g1_i3.p1|;Ppollicipes_DN94816_c0_g1_i8.p1|;Ppollicipes_DN94816_c0_g1_i2.p1|;Ppollicipes_DN94816_c0_g1_i5.p1|;Ppollicipes_DN94816_c0_g1_i4.p1|
	9191600	25151000	34218000				7	7	5	33.1	33.1	28.3	38.55	0	70.951	1234100000	32	Ppollicipes_DN94816_c0_g2_i12.p1|XP_008194769.1;Ppollicipes_DN94816_c0_g2_i10.p1|XP_008194769.1;Ppollicipes_DN94816_c0_g2_i3.p1|XP_008194769.1;Ppollicipes_DN94816_c0_g2_i6.p1|XP_008194769.1;Ppollicipes_DN94816_c0_g2_i11.p1|XP_008194769.1;Ppollicipes_DN94816_c0_g2_i1.p1|XP_008194769.1;Ppollicipes_DN94816_c0_g2_i7.p1|XP_008194769.1;Ppollicipes_DN94816_c0_g2_i5.p1|XP_008194769.1;Ppollicipes_DN94816_…	Ppollicipes_DN94816_c0_g2_i12.p1|XP_008194769.1;Ppollicipes_DN94816_c0_g2_i10.p1|XP_008194769.1;Ppollicipes_DN94816_c0_g2_i3.p1|XP_008194769.1;Ppollicipes_DN94816_c0_g2_i6.p1|XP_008194769.1;Ppollicipes_DN94816_c0_g2_i11.p1|XP_008194769.1;Ppollicipes_DN94816_c0_g2_i1.p1|XP_008194769.1;Ppollicipes_DN94816_c0_g2_i7.p1|XP_008194769.1;Ppollicipes_DN94816_c0_g2_i5.p1|XP_008194769.1;Ppollicipes_DN94816_…
	42317000	134860000	39255000				7	2	2	49.1	19.4	19.4	11.846	0	13.198	1082100000	7	Ppollicipes_DN94833_c3_g2_i1.p2|XP_017879176.1	Ppollicipes_DN94833_c3_g2_i1.p2|XP_017879176.1
	35167000	8284500	15876000				4	4	4	18.9	18.9	18.9	34.361	0	49.536	889920000	24	Ppollicipes_DN94849_c0_g1_i6.p1|XP_014366073.1;Ppollicipes_DN94849_c0_g1_i1.p1|XP_011332402.1;Ppollicipes_DN94849_c0_g1_i5.p2|XP_014662914.1;Ppollicipes_DN94849_c0_g1_i4.p1|PSN53165.1	Ppollicipes_DN94849_c0_g1_i6.p1|XP_014366073.1;Ppollicipes_DN94849_c0_g1_i1.p1|XP_011332402.1
	1128500	6629600	6760300				6	6	6	16.5	16.5	16.5	45.097	0	32.501	319400000	15	Ppollicipes_DN94864_c0_g2_i1.p1|XP_022113753.1;Ppollicipes_DN94864_c0_g2_i3.p1|XP_018561307.1;Ppollicipes_DN94864_c0_g2_i4.p1|XP_018561307.1;Ppollicipes_DN94864_c0_g2_i2.p1|XP_023017734.1	Ppollicipes_DN94864_c0_g2_i1.p1|XP_022113753.1;Ppollicipes_DN94864_c0_g2_i3.p1|XP_018561307.1;Ppollicipes_DN94864_c0_g2_i4.p1|XP_018561307.1
	0	2860200	3927000				2	2	2	17.1	17.1	17.1	17.112	0	3.4839	47510000	2	Ppollicipes_DN94866_c1_g3_i3.p1|OAD56259.1;Ppollicipes_DN94866_c1_g3_i1.p1|OAD56259.1	Ppollicipes_DN94866_c1_g3_i3.p1|OAD56259.1;Ppollicipes_DN94866_c1_g3_i1.p1|OAD56259.1
	9321900	20698000	58801000				18	18	11	18.5	18.5	10.3	115.74	0	73.685	4174600000	79	Ppollicipes_DN94882_c0_g1_i7.p1|XP_022189825.1;Ppollicipes_DN94882_c0_g1_i12.p1|XP_023725986.1;Ppollicipes_DN94882_c0_g1_i19.p1|XP_023725986.1;Ppollicipes_DN94882_c0_g1_i17.p1|XP_023725986.1;Ppollicipes_DN94882_c0_g1_i15.p1|XP_023725986.1;Ppollicipes_DN94882_c0_g1_i10.p1|XP_023725986.1;Ppollicipes_DN94882_c0_g1_i1.p1|XP_023725986.1;Ppollicipes_DN94882_c0_g1_i3.p1|XP_023725986.1;Ppollicipes_DN9488…	Ppollicipes_DN94882_c0_g1_i7.p1|XP_022189825.1;Ppollicipes_DN94882_c0_g1_i12.p1|XP_023725986.1;Ppollicipes_DN94882_c0_g1_i19.p1|XP_023725986.1;Ppollicipes_DN94882_c0_g1_i17.p1|XP_023725986.1;Ppollicipes_DN94882_c0_g1_i15.p1|XP_023725986.1;Ppollicipes_DN94882_c0_g1_i10.p1|XP_023725986.1;Ppollicipes_DN94882_c0_g1_i1.p1|XP_023725986.1;Ppollicipes_DN94882_c0_g1_i3.p1|XP_023725986.1;Ppollicipes_DN9488…
	923040	5333500	7064700				2	2	2	9.7	9.7	9.7	17.334	0.00069013	2.9751	119890000	6	Ppollicipes_DN94893_c1_g2_i1.p1|PNF33131.1	Ppollicipes_DN94893_c1_g2_i1.p1|PNF33131.1
	13241000	31395000	30282000				3	3	3	11.6	11.6	11.6	13.693	0	5.4943	449510000	8	Ppollicipes_DN94898_c5_g1_i3.p1|	Ppollicipes_DN94898_c5_g1_i3.p1|
	3378000	8537100	14077000				7	7	7	23.8	23.8	23.8	44.701	0	75.838	467860000	22	Ppollicipes_DN94922_c0_g2_i1.p1|XP_005093832.1;Ppollicipes_DN94922_c0_g1_i1.p3|	Ppollicipes_DN94922_c0_g2_i1.p1|XP_005093832.1
	0	0	247630				1	1	1	3.7	3.7	3.7	36.259	0.0013396	2.6697	4457300	1	Ppollicipes_DN94936_c0_g1_i5.p1|KZS05126.1;Ppollicipes_DN94936_c0_g1_i1.p1|XP_022188513.1;Ppollicipes_DN94936_c0_g1_i6.p1|XP_023709435.1;Ppollicipes_DN94936_c0_g1_i3.p1|XP_023709435.1	Ppollicipes_DN94936_c0_g1_i5.p1|KZS05126.1;Ppollicipes_DN94936_c0_g1_i1.p1|XP_022188513.1;Ppollicipes_DN94936_c0_g1_i6.p1|XP_023709435.1;Ppollicipes_DN94936_c0_g1_i3.p1|XP_023709435.1
	2041700	4954700	2279800				2	2	2	22.2	22.2	22.2	13.426	0	11.834	83486000	6	Ppollicipes_DN94938_c1_g1_i5.p2|XP_022122459.1;Ppollicipes_DN97162_c1_g2_i4.p1|KDR20136.1;Ppollicipes_DN94938_c1_g1_i2.p1|XP_022122459.1;Ppollicipes_DN97162_c1_g2_i3.p1|XP_023722637.1;Ppollicipes_DN97162_c1_g2_i1.p1|XP_023722637.1;Ppollicipes_DN94938_c1_g4_i1.p1|XP_023722637.1	Ppollicipes_DN94938_c1_g1_i5.p2|XP_022122459.1;Ppollicipes_DN97162_c1_g2_i4.p1|KDR20136.1;Ppollicipes_DN94938_c1_g1_i2.p1|XP_022122459.1;Ppollicipes_DN97162_c1_g2_i3.p1|XP_023722637.1;Ppollicipes_DN97162_c1_g2_i1.p1|XP_023722637.1;Ppollicipes_DN94938_c1_g4_i1.p1|XP_023722637.1
	174750000	509030016	951329984				55	55	55	68.1	68.1	68.1	58.964	0	323.31	53959000000	484	Ppollicipes_DN94939_c1_g2_i2.p1|XP_022918149.1;Ppollicipes_DN94939_c1_g2_i6.p1|XP_022918149.1;Ppollicipes_DN94939_c1_g2_i3.p1|XP_022918149.1;Ppollicipes_DN94939_c1_g2_i4.p1|XP_022918149.1;Ppollicipes_DN94939_c1_g2_i1.p1|XP_022918149.1;Ppollicipes_DN97091_c0_g2_i2.p1|AIT71766.1	Ppollicipes_DN94939_c1_g2_i2.p1|XP_022918149.1;Ppollicipes_DN94939_c1_g2_i6.p1|XP_022918149.1;Ppollicipes_DN94939_c1_g2_i3.p1|XP_022918149.1;Ppollicipes_DN94939_c1_g2_i4.p1|XP_022918149.1;Ppollicipes_DN94939_c1_g2_i1.p1|XP_022918149.1
	0	0	4450300				1	1	1	6.5	6.5	6.5	19.368	0.0097205	1.8668	35602000	1	Ppollicipes_DN94943_c0_g3_i3.p5|XP_013421238.1;Ppollicipes_DN94943_c0_g3_i1.p1|XP_013421239.1;Ppollicipes_DN94943_c0_g3_i2.p1|XP_023241152.1	Ppollicipes_DN94943_c0_g3_i3.p5|XP_013421238.1;Ppollicipes_DN94943_c0_g3_i1.p1|XP_013421239.1;Ppollicipes_DN94943_c0_g3_i2.p1|XP_023241152.1
	0	0	6783700				1	1	1	6.3	6.3	6.3	27.242	0	4.7883	81404000	2	Ppollicipes_DN94958_c0_g1_i4.p1|NP_001134512.1;Ppollicipes_DN94958_c0_g1_i3.p2|NP_001134512.1	Ppollicipes_DN94958_c0_g1_i4.p1|NP_001134512.1;Ppollicipes_DN94958_c0_g1_i3.p2|NP_001134512.1
	30516000	22497000	28976000				3	3	3	13	13	13	17	0	7.3728	491930000	17	Ppollicipes_DN94991_c0_g2_i2.p2|EFX78542.1;Ppollicipes_DN94991_c0_g2_i1.p2|EFX78542.1	Ppollicipes_DN94991_c0_g2_i2.p2|EFX78542.1;Ppollicipes_DN94991_c0_g2_i1.p2|EFX78542.1
	4718000	3861900	9006800				2	2	2	23.8	23.8	23.8	12.99	0	8.5618	123110000	5	Ppollicipes_DN95007_c0_g1_i1.p2|ATU31740.1	Ppollicipes_DN95007_c0_g1_i1.p2|ATU31740.1
	414410	2002500	6525300				15	9	8	47.1	32.2	28.6	42.442	0	72.478	259320000	13	Ppollicipes_DN95007_c1_g1_i6.p2|EFX71325.1;Ppollicipes_DN95007_c1_g1_i3.p1|EFX71325.1;Ppollicipes_DN95007_c1_g1_i4.p1|EFX71325.1;Ppollicipes_DN95007_c1_g1_i2.p3|XP_021932459.1;Ppollicipes_DN95007_c1_g1_i10.p3|XP_021932459.1;Ppollicipes_DN95007_c1_g1_i9.p3|XP_012260269.1;Ppollicipes_DN95007_c1_g1_i7.p3|XP_012260269.1	Ppollicipes_DN95007_c1_g1_i6.p2|EFX71325.1;Ppollicipes_DN95007_c1_g1_i3.p1|EFX71325.1;Ppollicipes_DN95007_c1_g1_i4.p1|EFX71325.1
	23007000	25794000	26391000				21	21	4	36.2	36.2	8.3	67.758	0	141.55	3233300000	92	Ppollicipes_DN95007_c1_g3_i1.p1|EFX71325.1;Ppollicipes_DN95007_c1_g4_i1.p1|EFX71325.1;Ppollicipes_DN95007_c1_g3_i3.p1|XP_022193391.1	Ppollicipes_DN95007_c1_g3_i1.p1|EFX71325.1
	426510	775760	635280				19	2	2	34.1	6.1	6.1	67.84	0	9.7888	79015000	3	Ppollicipes_DN95007_c1_g3_i2.p1|EFX71325.1	Ppollicipes_DN95007_c1_g3_i2.p1|EFX71325.1
	2175900	1117100	5140300				5	5	5	13.8	13.8	13.8	55.366	0	25.335	210830000	18	Ppollicipes_DN95016_c1_g4_i4.p2|XP_013142773.1;Ppollicipes_DN95016_c1_g4_i2.p1|XP_013142773.1;Ppollicipes_DN95016_c1_g4_i3.p1|P31401.1;Ppollicipes_DN95016_c1_g4_i1.p1|P31401.1;Ppollicipes_DN95016_c1_g3_i1.p2|ACE78271.1;Ppollicipes_DN95016_c1_g2_i1.p1|XP_016960787.1	Ppollicipes_DN95016_c1_g4_i4.p2|XP_013142773.1;Ppollicipes_DN95016_c1_g4_i2.p1|XP_013142773.1;Ppollicipes_DN95016_c1_g4_i3.p1|P31401.1;Ppollicipes_DN95016_c1_g4_i1.p1|P31401.1;Ppollicipes_DN95016_c1_g3_i1.p2|ACE78271.1
	0	0	900420				1	1	1	2.5	2.5	2.5	43.306	0	10.957	14407000	2	Ppollicipes_DN95021_c0_g1_i1.p1|XP_013417378.1;Ppollicipes_DN95021_c0_g1_i6.p1|XP_013417378.1;Ppollicipes_DN95021_c0_g1_i3.p1|XP_013417378.1	Ppollicipes_DN95021_c0_g1_i1.p1|XP_013417378.1;Ppollicipes_DN95021_c0_g1_i6.p1|XP_013417378.1;Ppollicipes_DN95021_c0_g1_i3.p1|XP_013417378.1
	0	1129200	1497300				6	6	6	9.3	9.3	9.3	112.76	0	34.355	115570000	8	Ppollicipes_DN95024_c0_g1_i5.p1|XP_021948518.1;Ppollicipes_DN95024_c0_g1_i2.p1|XP_021948518.1;Ppollicipes_DN95024_c0_g1_i4.p1|XP_021948518.1;Ppollicipes_DN95024_c0_g1_i1.p2|XP_010215447.1;Ppollicipes_DN95024_c0_g1_i3.p1|XP_017786858.1	Ppollicipes_DN95024_c0_g1_i5.p1|XP_021948518.1;Ppollicipes_DN95024_c0_g1_i2.p1|XP_021948518.1;Ppollicipes_DN95024_c0_g1_i4.p1|XP_021948518.1
	0	177950	368540				55	1	1	41.6	1.4	1.4	165.63	0	16.396	44266000	4	Ppollicipes_DN95025_c0_g1_i2.p1|XP_019866581.1;Ppollicipes_DN95025_c0_g1_i4.p1|;Ppollicipes_DN95025_c0_g1_i1.p1|	Ppollicipes_DN95025_c0_g1_i2.p1|XP_019866581.1;Ppollicipes_DN95025_c0_g1_i4.p1|;Ppollicipes_DN95025_c0_g1_i1.p1|
	26952000	86280000	80793000				55	55	1	41.7	41.7	1.7	166	0	323.31	15716000000	236	Ppollicipes_DN95025_c0_g1_i3.p1|XP_019866581.1;Ppollicipes_DN95025_c0_g1_i5.p1|;Ppollicipes_DN95025_c0_g1_i8.p1|	Ppollicipes_DN95025_c0_g1_i3.p1|XP_019866581.1;Ppollicipes_DN95025_c0_g1_i5.p1|;Ppollicipes_DN95025_c0_g1_i8.p1|
	0	0	1135300				55	1	1	41.9	2	2	166.38	0	5.2826	90821000	1	Ppollicipes_DN95025_c0_g1_i7.p1|XP_019866581.1;Ppollicipes_DN95025_c0_g1_i6.p1|	Ppollicipes_DN95025_c0_g1_i7.p1|XP_019866581.1;Ppollicipes_DN95025_c0_g1_i6.p1|
	5389000	8454100	19954000				9	9	9	38.3	38.3	38.3	33.921	0	71.727	540750000	18	Ppollicipes_DN95041_c1_g1_i7.p1|XP_014261383.1;Ppollicipes_DN95041_c1_g1_i5.p1|XP_014261383.1;Ppollicipes_DN95041_c1_g1_i1.p1|XP_014261383.1;Ppollicipes_DN95041_c1_g1_i6.p1|XP_014261383.1;Ppollicipes_DN52693_c1_g1_i1.p2|	Ppollicipes_DN95041_c1_g1_i7.p1|XP_014261383.1;Ppollicipes_DN95041_c1_g1_i5.p1|XP_014261383.1;Ppollicipes_DN95041_c1_g1_i1.p1|XP_014261383.1;Ppollicipes_DN95041_c1_g1_i6.p1|XP_014261383.1
	11815000	56582000	20188000				17	3	3	59.9	15.4	15.4	20.306	0	68.155	708680000	78	Ppollicipes_DN95052_c1_g1_i1.p1|AHZ20853.1	Ppollicipes_DN95052_c1_g1_i1.p1|AHZ20853.1
	1080000	0	0				1	1	1	4.5	4.5	4.5	38.969	0.0019854	2.5741	17280000	1	Ppollicipes_DN95068_c0_g2_i3.p1|XP_021944829.1;Ppollicipes_DN95068_c0_g2_i5.p1|XP_021944829.1;Ppollicipes_DN95068_c0_g2_i9.p1|XP_021944829.1;Ppollicipes_DN95068_c0_g2_i2.p1|XP_021944829.1;Ppollicipes_DN95068_c0_g2_i7.p1|XP_021944829.1;Ppollicipes_DN95068_c0_g2_i4.p1|XP_021944829.1;Ppollicipes_DN95068_c0_g2_i10.p1|XP_021944829.1	Ppollicipes_DN95068_c0_g2_i3.p1|XP_021944829.1;Ppollicipes_DN95068_c0_g2_i5.p1|XP_021944829.1;Ppollicipes_DN95068_c0_g2_i9.p1|XP_021944829.1;Ppollicipes_DN95068_c0_g2_i2.p1|XP_021944829.1;Ppollicipes_DN95068_c0_g2_i7.p1|XP_021944829.1;Ppollicipes_DN95068_c0_g2_i4.p1|XP_021944829.1;Ppollicipes_DN95068_c0_g2_i10.p1|XP_021944829.1
	13911000	22556000	35626000				6	6	6	42.9	42.9	42.9	16.38	0	29.809	576740000	17	Ppollicipes_DN95100_c1_g1_i3.p1|XP_021922688.1;Ppollicipes_DN95100_c1_g1_i1.p2|XP_021922688.1	Ppollicipes_DN95100_c1_g1_i3.p1|XP_021922688.1;Ppollicipes_DN95100_c1_g1_i1.p2|XP_021922688.1
	0	122690000	8324200				3	3	3	66.3	66.3	66.3	11.084	0	11.16	655090000	5	Ppollicipes_DN95109_c3_g3_i1.p1|	Ppollicipes_DN95109_c3_g3_i1.p1|
	22250000	45172000	24355000				11	7	5	58.8	37.3	21.2	28.645	0	104.77	1376700000	33	Ppollicipes_DN95109_c3_g3_i2.p1|	Ppollicipes_DN95109_c3_g3_i2.p1|
	1358600	4540800	15490000				12	12	12	18.2	18.2	18.2	90.912	0	87.611	855580000	28	Ppollicipes_DN95112_c1_g1_i1.p1|EFX88163.1	Ppollicipes_DN95112_c1_g1_i1.p1|EFX88163.1
	0	0	229080				1	1	1	3.8	3.8	3.8	56.657	0.008589	1.9415	6414300	1	Ppollicipes_DN95114_c0_g3_i1.p1|XP_012555279.1	Ppollicipes_DN95114_c0_g3_i1.p1|XP_012555279.1
	715650	5595700	59822000				8	8	8	58.9	58.9	58.9	19.049	0	97.33	529070000	14	Ppollicipes_DN95121_c1_g1_i3.p2|XP_021963920.1;Ppollicipes_DN95121_c1_g1_i2.p2|XP_021963920.1	Ppollicipes_DN95121_c1_g1_i3.p2|XP_021963920.1;Ppollicipes_DN95121_c1_g1_i2.p2|XP_021963920.1
	2417400	1667700	9165500				20	20	20	9.3	9.3	9.3	316.57	0	174.94	1576800000	42	Ppollicipes_DN95143_c0_g1_i1.p1|XP_012135564.1;Ppollicipes_DN95143_c0_g1_i6.p1|XP_012135564.1;Ppollicipes_DN95143_c0_g1_i5.p1|XP_012135564.1;Ppollicipes_DN95143_c0_g1_i2.p1|XP_012135564.1;Ppollicipes_DN95143_c0_g1_i4.p1|XP_019868297.1;Ppollicipes_DN95143_c0_g1_i7.p1|KFM66140.1;Ppollicipes_DN95143_c0_g1_i9.p1|XP_018324413.1;Ppollicipes_DN95143_c0_g1_i8.p1|XP_018324413.1;Ppollicipes_DN95143_c0_g1_i…	Ppollicipes_DN95143_c0_g1_i1.p1|XP_012135564.1;Ppollicipes_DN95143_c0_g1_i6.p1|XP_012135564.1;Ppollicipes_DN95143_c0_g1_i5.p1|XP_012135564.1;Ppollicipes_DN95143_c0_g1_i2.p1|XP_012135564.1;Ppollicipes_DN95143_c0_g1_i4.p1|XP_019868297.1;Ppollicipes_DN95143_c0_g1_i7.p1|KFM66140.1
	0	0	7488400				20	1	1	72.4	4	4	31.785	0	4.9124	127300000	7	Ppollicipes_DN95145_c1_g1_i16.p1|KDR23766.1;Ppollicipes_DN95564_c2_g1_i2.p2|KDR23766.1;Ppollicipes_DN95564_c2_g1_i1.p2|KDR23766.1	Ppollicipes_DN95145_c1_g1_i16.p1|KDR23766.1
	140440000	289900000	357230016				45	45	5	55.3	55.3	4.7	91.901	0	323.31	31503000000	326	Ppollicipes_DN95145_c1_g1_i8.p1|KDR23766.1;Ppollicipes_DN95145_c1_g1_i5.p1|KDR23766.1;Ppollicipes_DN95145_c1_g1_i2.p1|KDR23766.1;Ppollicipes_DN95145_c1_g1_i13.p1|KDR23766.1;Ppollicipes_DN95145_c1_g1_i7.p1|KDR23766.1;Ppollicipes_DN95145_c1_g1_i1.p1|KDR23766.1;Ppollicipes_DN95145_c1_g1_i3.p2|KDR23766.1;Ppollicipes_DN95145_c1_g1_i6.p1|XP_023725986.1;Ppollicipes_DN95145_c1_g1_i12.p1|KDR23766.1;Ppolli…	Ppollicipes_DN95145_c1_g1_i8.p1|KDR23766.1;Ppollicipes_DN95145_c1_g1_i5.p1|KDR23766.1;Ppollicipes_DN95145_c1_g1_i2.p1|KDR23766.1;Ppollicipes_DN95145_c1_g1_i13.p1|KDR23766.1;Ppollicipes_DN95145_c1_g1_i7.p1|KDR23766.1;Ppollicipes_DN95145_c1_g1_i1.p1|KDR23766.1
	109410000	338200000	453710016				12	12	12	34.2	34.2	34.2	38.117	0	212.76	12618000000	116	Ppollicipes_DN95145_c1_g2_i5.p1|KZS17754.1;Ppollicipes_DN95145_c1_g2_i3.p1|KZS17754.1;Ppollicipes_DN95145_c1_g2_i2.p1|KZS17754.1;Ppollicipes_DN95145_c1_g2_i1.p1|EFX90086.1	Ppollicipes_DN95145_c1_g2_i5.p1|KZS17754.1;Ppollicipes_DN95145_c1_g2_i3.p1|KZS17754.1;Ppollicipes_DN95145_c1_g2_i2.p1|KZS17754.1;Ppollicipes_DN95145_c1_g2_i1.p1|EFX90086.1
	116520000	72602000	136070000				2	1	1	28.3	11.3	11.3	10.805	0	9.1054	1300700000	8	Ppollicipes_DN95151_c0_g1_i1.p4|	Ppollicipes_DN95151_c0_g1_i1.p4|
[truncated: 448 more rows]

## Sheet: Table S4
	Table S4: MaxQuant output file of the cement proteome from the barnacle Pollicipes pollicipes after filtering with Perseus (version 1.6.2.3). Data filtration included contaminants, REV_ removal, as well as those proteins only identified by site.
[truncated: 491 more rows]

## Sheet: Table S5
	Table S5: MaxQuant output file of the cement gland proteome from the barnacle Pollicipes pollicipes containing only those proteins found in all biological replicates analysed (3 valid values). Data filtration was performed with Perseus (version 1.6.2.3) and included contaminants, REV_ removal, as well as those proteins only identified by site. Afterwards, absolute intensity (iBAQ) of filtered pro…
[truncated: 892 more rows]

[truncated: 7 more sheets: Table S6, Table S7, Table S8, Table S9, Table S10, Table S11, Table S12]
